# Supplementary material for: In vivo expression of VCAM1 precedes nephron loss following kidney tubular necrosis
Source: Sci Adv. 2025 Oct 22;11(43):eadz5358. doi: 10.1126/sciadv.adz5358 (PMC12542942; doi:10.1126/sciadv.adz5358)
Supplement: Supplementary file 2 — Data S1 [file sciadv.adz5358_data_s1.zip]

Archive with 1 entries (1 files):
- adz5358_data_s1.xlsx
