# Supplementary material for: In vivo expression of VCAM1 precedes nephron loss following kidney tubular necrosis
Source: Sci Adv. 2025 Oct 22;11(43):eadz5358. doi: 10.1126/sciadv.adz5358 (PMC12542942; doi:10.1126/sciadv.adz5358)
Supplement: Supplementary file 2 — Data S1 [file sciadv.adz5358_data_s1.zip › adz5358_data_s1.xlsx]

## Sheet: Fig. 1D
Mouse ID	FOV	IRI/Sham	Tubule nr	Cast (% of lumen filled) D0	Cast (% of lumen filled) D1	Cast (% of lumen filled) D2	Cast (% of lumen filled) D3	Cast (% of lumen filled) D4	Cast (% of lumen filled) D7	Cast (% of lumen filled) D10	Average day 1 - 4
#002	1	IRI	1	-	-	-	-	-	-	-	-
#002	1	IRI	2	-	-	-	-	-	-	-	-
#002	1	IRI	3	-	-	-	-	-	-	-	-
#002	1	IRI	4	0	0	10.7484	12.7437	0	0	-	5.87302
#002	1	IRI	5	-	-	-	-	-	-	-	-
#002	1	IRI	6	-	-	-	-	-	-	-	-
#002	1	IRI	7	0	0	5.00241	0	0	0	-	1.2506
#002	1	IRI	8	0	0	42.617	17.8148	0	0	-	15.108
#002	1	IRI	9	0	11.2684	41.5778	14.8879	6.05723	-	-	18.4478
#002	1	IRI	10	0	28.3544	10.9635	2.35426	0	0	-	10.418
#002	1	IRI	11	0	82.1914	39.9346	42.7367	15.8853	7.38137	-	45.187
#002	1	IRI	12	0	79.7518	63.7126	28.8608	37.289	0	-	52.4035
#002	1	IRI	13	0	20.0575	4.11636	5.90179	2.16739	-	-	8.06075
#002	1	IRI	14	0	0	0	5.60538	0	0	-	1.40135
#002	1	IRI	15	0	0	35.875	28.0819	18.3242	-	-	20.5703
#002	1	IRI	16	0	0	8.10474	11.3272	0	0	-	4.85798
#002	1	IRI	17	0	79.9272	28.0071	28.7324	26.5306	0	-	40.7993
#002	1	IRI	18	0	3.63254	18.3155	16.682	1.90343	0	-	10.1334
#002	1	IRI	19	0	26.9068	21.5955	0	0	0	-	12.1256
#002	1	IRI	20	-	-	-	-	-	-	-	-
#002	1	IRI	21	-	-	-	-	-	-	-	-
#002	1	IRI	22	-	-	-	-	-	-	-	-
#002	1	IRI	23	-	-	-	-	-	-	-	-
#002	2	IRI	1	-	-	-	-	-	-	-	-
#002	2	IRI	2	-	-	-	-	-	-	-	-
#002	2	IRI	3	0	0	35.7405	24.8556	34.375	-	-	23.7428
#002	2	IRI	4	0	0	0	21.7682	30.5917	-	-	13.09
#002	2	IRI	5	0	4.27973	4.33414	7.51215	9.86667	-	-	6.49817
#002	2	IRI	6	0	25.6552	32.838	28.8518	6.81213	0	-	23.5393
#002	2	IRI	7	0	0	0	23.4286	5.93525	-	-	7.34096
#002	2	IRI	8	0	0.583791	0	0	1.7924	0	-	0.594047
#002	2	IRI	9	0	5.09075	0	0	0	0	-	1.27269
#002	2	IRI	10	0	0	39.3555	0	0	0	-	9.83887
#002	2	IRI	11	0	0	33.2298	27.5631	16.091	0	-	19.221
#002	2	IRI	12	-	-	-	-	-	-	-	-
#002	2	IRI	13	-	-	-	-	-	-	-	-
#002	2	IRI	14	0	0	12.5496	0	0	0	-	3.1374
#002	2	IRI	15	0	0	14.9359	0	0	0	-	3.73397
#002	2	IRI	16	-	-	-	-	-	-	-	-
#002	2	IRI	17	0	0	17.0426	0	0	0	-	4.26065
#002	2	IRI	18	-	-	-	-	-	-	-	-
#002	2	IRI	19	-	-	-	-	-	-	-	-
#002	2	IRI	20	-	-	-	-	-	-	-	-
#002	2	IRI	21	-	-	-	-	-	-	-	-
#002	2	IRI	22	-	-	-	-	-	-	-	-
#002	2	IRI	23	-	-	-	-	-	-	-	-
#002	2	IRI	24	-	-	-	-	-	-	-	-
#002	2	IRI	25	-	-	-	-	-	-	-	-
#002	2	IRI	26	-	-	-	-	-	-	-	-
#002	3	IRI	1	0	16.4668	13.2243	-	-	-	-	14.8455
#002	3	IRI	2	-	-	-	-	-	-	-	-
#002	3	IRI	3	-	-	-	-	-	-	-	-
#002	3	IRI	4	-	-	-	-	-	-	-	-
#002	3	IRI	5	-	-	-	-	-	-	-	-
#002	3	IRI	6	-	-	-	-	-	-	-	-
#002	3	IRI	7	-	-	-	-	-	-	-	-
#002	3	IRI	8	0	6.18557	-	-	-	-	-	6.18557
#002	3	IRI	9	0	1.26382	-	-	-	-	-	1.26382
#002	3	IRI	10	0	1.6	-	-	-	-	-	1.6
#002	3	IRI	11	0	0.862379	-	-	-	-	-	0.862379
#002	3	IRI	12	-	-	-	-	-	-	-	-
#002	3	IRI	13	0	0	0	0	2.97425	-	-	0.743562
#002	3	IRI	14	-	-	-	-	-	-	-	-
#002	3	IRI	15	-	-	-	-	-	-	-	-
#002	3	IRI	16	-	-	-	-	-	-	-	-
#002	3	IRI	17	-	-	-	-	-	-	-	-
#002	3	IRI	18	-	-	-	-	-	-	-	-
#002	3	IRI	19	-	-	-	-	-	-	-	-
#002	3	IRI	20	-	-	-	-	-	-	-	-
#002	3	IRI	21	-	-	-	-	-	-	-	-
#002	3	IRI	22	-	-	-	-	-	-	-	-
#002	3	IRI	23	-	-	-	-	-	-	-	-
#002	3	IRI	24	-	-	-	-	-	-	-	-
#002	4	IRI	1	-	-	-	-	-	-	-	-
#002	4	IRI	2	-	-	-	-	-	-	-	-
#002	4	IRI	3	0	0	13.038	2.9929	0	0	-	4.00773
#002	4	IRI	4	0	0	0	2.39913	0	0	-	0.599782
#002	4	IRI	5	0	0	15.8399	7.48106	5.1049	0	-	7.10645
#002	4	IRI	6	11.1587	0	0	0	0	0	-	0
#002	4	IRI	7	21.7989	82.1895	13.4795	6.19063	0	0	-	25.4649
#002	4	IRI	8	0	13.5036	16.3812	10.0496	0	0	-	9.98361
#002	4	IRI	9	-	-	-	-	-	-	-	-
#002	4	IRI	10	-	-	-	-	-	-	-	-
#002	4	IRI	11	20.0124	21.6606	6.96401	15.6039	4.77767	0	-	12.2516
#002	4	IRI	12	0	0	7.79678	0	0	0	-	1.9492
#002	4	IRI	13	21.6216	48.5694	12.2541	4.95532	6.66952	0	-	18.1121
#002	4	IRI	14	-	-	-	-	-	-	-	-
#002	4	IRI	15	-	-	-	-	-	-	-	-
#002	4	IRI	16	0	0	25.1025	0	0	0	-	6.27564
#002	4	IRI	17	6.41628	27.9251	14.4522	10.6969	9.27588	0	-	15.5875
#002	4	IRI	18	0	16.1208	10.5784	4.88225	1.98793	0	-	8.39236
#002	4	IRI	19	0	0	0	2.53485	0	0	-	0.633714
#002	4	IRI	20	0	0	61.7589	9.56858	0	0	-	17.8319
#002	4	IRI	21	0	12.1469	4.84517	0	0	0	-	4.24802
#002	4	IRI	22	-	-	-	-	-	-	-	-
#002	4	IRI	23	0	0	0	0	3.29114	0	-	0.822785
#002	4	IRI	24	0	15.197	12.931	0	0	0	-	7.03201
#002	4	IRI	25	-	-	-	-	-	-	-	-
#002	4	IRI	26	-	-	-	-	-	-	-	-
#002	4	IRI	27	-	-	-	-	-	-	-	-
#002	4	IRI	28	-	-	-	-	-	-	-	-
#002	5	IRI	1	-	-	-	-	-	-	-	-
#002	5	IRI	2	0	1.08222	0.674433	0.894112	0	0	-	0.662691
#002	5	IRI	3	0	22.0041	12.8128	20.9201	5.25195	0	-	15.2472
#002	5	IRI	4	-	-	-	-	-	-	-	-
#002	5	IRI	5	0	10.3371	7.30198	6.94532	0	0	-	6.14609
#002	5	IRI	6	-	-	-	-	-	-	-	-
#002	5	IRI	7	-	-	-	-	-	-	-	-
#002	5	IRI	8	-	-	-	-	-	-	-	-
#002	5	IRI	9	0	11.1422	19.8987	19.7204	24.6558	0	-	18.8543
#002	5	IRI	10	0	59.3969	20.3277	0	0	0	-	19.9311
#002	5	IRI	11	0	8.28966	1.26962	0	0	0	-	2.38982
#002	5	IRI	12	-	-	-	-	-	-	-	-
#002	5	IRI	13	0	0	1.0486	0	0	0	-	0.26215
#002	5	IRI	14	-	-	-	-	-	-	-	-
#002	5	IRI	15	-	-	-	-	-	-	-	-
#002	5	IRI	16	-	-	-	-	-	-	-	-
#002	5	IRI	17	-	-	-	-	-	-	-	-
#002	5	IRI	18	-	-	-	-	-	-	-	-
#002	5	IRI	19	-	-	-	-	-	-	-	-
#002	5	IRI	20	-	-	-	-	-	-	-	-
#002	6	IRI	1	-	-	-	-	-	-	-	-
#002	6	IRI	2	-	53.0605	51.1958	39.2229	37.3669	-	-	45.2115
#002	6	IRI	3	-	-	4.37145	-	-	-	-	4.37145
#002	6	IRI	4	-	-	2.99456	-	-	-	-	2.99456
#002	6	IRI	5	-	-	2.31146	1.44105	-	-	-	1.87626
#002	6	IRI	6	-	7.85997	6.54234	10.6131	0.393535	-	-	6.35223
#002	6	IRI	7	-	-	-	-	-	-	-	-
#002	6	IRI	8	-	-	-	-	-	-	-	-
#002	6	IRI	9	-	-	-	-	-	-	-	-
#002	6	IRI	10	-	-	1.62844	-	-	-	-	1.62844
#002	6	IRI	11	-	-	-	-	-	-	-	-
#002	6	IRI	12	-	-	-	-	-	-	-	-
#002	6	IRI	13	-	52.8748	29.54	17.2815	15.8535	-	-	28.8874
#002	6	IRI	14	-	-	2.96971	8.87713	25.471	1.60882	-	12.4393
#002	6	IRI	15	-	11.7061	15.5421	7.31884	1.91211	-	-	9.11979
#002	6	IRI	16	-	-	-	-	-	-	-	-
#002	6	IRI	17	-	55.28	8.64048	3.02941	-	-	-	22.3166
#002	6	IRI	18	-	62.2918	-	43.0624	-	-	-	52.6771
#002	6	IRI	19	-	10.1203	11.5003	5.49117	17.9306	-	-	11.2606
#005	1	IRI	1	-	-	-	-	-	-	-	-
#005	1	IRI	2	0	-	-	-	15.8512	0	0	15.8512
#005	1	IRI	3	-	-	-	-	-	-	-	-
#005	1	IRI	4	-	-	-	-	-	-	-	-
#005	1	IRI	5	-	-	-	-	-	-	-	-
#005	1	IRI	6	-	-	-	-	-	-	-	-
#005	1	IRI	7	-	-	-	-	-	-	-	-
#005	1	IRI	8	-	-	-	-	-	-	-	-
#005	1	IRI	9	-	-	-	-	-	-	-	-
#005	1	IRI	10	-	-	-	-	-	-	-	-
#005	1	IRI	11	-	-	-	-	-	-	-	-
#005	1	IRI	12	-	-	-	-	-	-	-	-
#005	1	IRI	13	0	-	-	-	1.40934	0	0	1.40934
#005	1	IRI	14	-	-	-	-	-	-	-	-
#005	1	IRI	15	0	-	-	-	5.41103	0	0	5.41103
#005	1	IRI	16	0	-	-	-	17.7743	1.60058	0	17.7743
#005	1	IRI	17	0	-	-	-	29.3686	5.71891	0	29.3686
#005	1	IRI	18	-	-	-	-	-	-	-	-
#005	1	IRI	19	-	-	-	-	-	-	-	-
#005	1	IRI	20	-	-	-	-	-	-	-	-
#005	1	IRI	21	0	-	-	-	3.0717	0	0	3.0717
#005	1	IRI	22	-	-	-	-	-	-	-	-
#005	2	IRI	1	-	-	-	-	-	-	-	-
#005	2	IRI	2	-	-	-	-	-	-	-	-
#005	2	IRI	3	-	-	-	-	-	-	-	-
#005	2	IRI	4	-	-	-	-	-	-	-	-
#005	2	IRI	5	0	-	-	-	4.7619	0	0	4.7619
#005	2	IRI	6	-	-	-	-	-	-	-	-
#005	2	IRI	7	-	-	-	-	-	-	-	-
#005	2	IRI	8	0	-	-	-	60.5027	0	0	60.5027
#005	2	IRI	9	-	-	-	-	-	-	-	-
#005	2	IRI	10	-	-	-	-	-	-	-	-
#005	2	IRI	11	-	-	-	-	-	-	-	-
#005	2	IRI	12	-	-	-	-	-	-	-	-
#005	2	IRI	13	-	-	-	-	-	-	-	-
#005	2	IRI	14	-	-	-	-	-	-	-	-
#005	2	IRI	15	-	-	-	-	-	-	-	-
#005	2	IRI	16	-	-	-	-	-	-	-	-
#005	2	IRI	17	-	-	-	-	-	-	-	-
#005	2	IRI	18	-	-	-	-	-	-	-	-
#005	2	IRI	19	-	-	-	-	-	-	-	-
#005	2	IRI	20	-	-	-	-	-	-	-	-
#005	2	IRI	21	-	-	-	-	-	-	-	-
#005	2	IRI	22	-	-	-	-	-	-	-	-
#005	2	IRI	23	-	-	-	-	-	-	-	-
#005	3	IRI	1	0	-	-	-	22.5796	4.28289	0	22.5796
#005	3	IRI	2	0	-	-	-	21.8155	11.2768	0	21.8155
#005	3	IRI	3	0	-	-	-	3.31994	0	0	3.31994
#005	3	IRI	4	0	-	-	-	6.03494	0	0	6.03494
#005	3	IRI	5	-	-	-	-	-	-	-	-
#005	3	IRI	6	0	-	-	-	20.8478	0	0	20.8478
#005	3	IRI	7	-	-	-	-	-	-	-	-
#005	3	IRI	8	0	-	-	-	17.5974	0	0	17.5974
#005	3	IRI	9	-	-	-	-	-	-	-	-
#005	3	IRI	10	-	-	-	-	-	-	-	-
#005	3	IRI	11	-	-	-	-	-	-	-	-
#005	3	IRI	12	-	-	-	-	-	-	-	-
#005	3	IRI	13	-	-	-	-	-	-	-	-
#005	3	IRI	14	0	-	-	-	6.19748	0	0	6.19748
#005	3	IRI	15	-	-	-	-	-	-	-	-
#005	3	IRI	16	-	-	-	-	-	-	-	-
#005	3	IRI	17	-	-	-	-	-	-	-	-
#005	3	IRI	18	-	-	-	-	-	-	-	-
#005	3	IRI	19	0	-	-	-	10.5755	0	0	10.5755
#005	3	IRI	20	-	-	-	-	-	-	-	-
#005	3	IRI	21	0	-	-	-	7.33057	0	0	7.33057
#005	3	IRI	22	-	-	-	-	-	-	-	-
#005	5	IRI	1	0	-	-	-	-	-	-	-
#005	5	IRI	2	0	-	-	-	10.1877	0	0	10.1877
#005	5	IRI	3	0	-	-	-	3.9032	0	0	3.9032
#005	5	IRI	4	0	-	-	-	3.47695	0	0	3.47695
#005	5	IRI	5	0	-	-	-	4.96238	0	0	4.96238
#005	5	IRI	6	-	-	-	-	-	-	-	-
#005	5	IRI	7	0	-	-	-	1.65181	0	0	1.65181
#005	5	IRI	8	-	-	-	-	-	-	-	-
#005	5	IRI	9	-	-	-	-	-	-	-	-
#005	5	IRI	10	0	-	-	-	8.43148	0	0	8.43148
#005	5	IRI	11	0	-	-	-	2.31481	0	0	2.31481
#005	5	IRI	12	-	-	-	-	-	-	-	-
#005	5	IRI	13	0	-	-	-	4.65427	0	0	4.65427
#005	5	IRI	14	0	-	-	-	9.47093	0	0	9.47093
#005	5	IRI	15	0	-	-	-	6.68461	0	0	6.68461
#005	5	IRI	16	-	-	-	-	-	-	-	-
#005	5	IRI	17	-	-	-	-	-	-	-	-
#005	5	IRI	18	0	-	-	-	6.42814	0	0	6.42814
#005	6	IRI	1	-	-	-	-	-	-	-	-
#005	6	IRI	2	0	-	-	-	7.06511	0	0	7.06511
#005	6	IRI	3	-	-	-	-	-	-	-	-
#005	6	IRI	4	0	-	-	-	6.89306	0	0	6.89306
#005	6	IRI	6	-	-	-	-	-	-	-	-
#005	6	IRI	7	-	-	-	-	-	-	-	-
#005	6	IRI	8	-	-	-	-	-	-	-	-
#005	6	IRI	9	-	-	-	-	-	-	-	-
#005	6	IRI	10	-	-	-	-	-	-	-	-
#005	6	IRI	11	-	-	-	-	-	-	-	-
#005	6	IRI	12	-	-	-	-	-	-	-	-
#005	6	IRI	13	-	-	-	-	-	-	-	-
#013	1	IRI	1	0	-	41.679	-	-	-	0	41.679
#013	1	IRI	2	0	-	44.4332	-	-	-	0	44.4332
#013	1	IRI	3	0	-	35.9123	-	-	-	0	35.9123
#013	1	IRI	4	-	-	-	-	-	-	-	-
#013	1	IRI	5	-	-	-	-	-	-	-	-
#013	1	IRI	6	0	-	4.38098	-	-	0	0	4.38098
#013	1	IRI	7	-	-	-	-	-	-	-	-
#013	1	IRI	8	0	-	4.36482	-	-	0	0	4.36482
#013	1	IRI	9	-	-	-	-	-	-	-	-
#013	1	IRI	10	-	-	-	-	-	-	-	-
#013	1	IRI	11	-	-	-	-	-	-	-	-
#013	1	IRI	12	-	-	-	-	-	-	-	-
#013	1	IRI	13	-	-	-	-	-	-	-	-
#013	1	IRI	14	-	-	-	-	-	-	-	-
#013	1	IRI	15	0	-	24.1472	-	-	0	0	24.1472
#013	1	IRI	16	0	-	5.25027	-	-	0	0	5.25027
#013	1	IRI	17	0	-	5.92255	-	-	0	0	5.92255
#013	1	IRI	18	0	-	13.8714	-	-	0	0	13.8714
#013	1	IRI	19	0	-	4.88565	-	-	0	0	4.88565
#013	1	IRI	20	0	-	4.64646	-	-	0	0	4.64646
#CFIN003	1	IRI	1	-	-	-	-	-	-	-	-
#CFIN003	1	IRI	2	-	-	-	-	-	-	-	-
#CFIN003	1	IRI	3	0	0	9.36812	0	-	0	-	3.12271
#CFIN003	1	IRI	4	-	-	-	-	-	-	-	-
#CFIN003	1	IRI	5	0	20.1648	28.7134	14.7635	-	-	-	21.2139
#CFIN003	1	IRI	6	0	15.2672	14.9925	23.6862	-	1.46098	-	17.9819
#CFIN003	1	IRI	7	0	54.8919	10.0757	33.3882	-	0	-	32.7853
#CFIN003	1	IRI	8	-	-	-	-	-	-	-	-
#CFIN003	1	IRI	9	0	0	75.9546	99.9627	-	0	-	58.6391
#CFIN003	1	IRI	10	0	0	58.9033	35.1888	-	0	-	31.364
#CFIN003	1	IRI	11	0	27.1918	62.4806	16.898	-	0	-	35.5235
#CFIN003	1	IRI	12	0	0	65	69.1239	-	0	-	44.708
#CFIN003	1	IRI	13	0	0	50.2012	21.985	-	0	-	24.0621
#CFIN003	1	IRI	14	0	0	96.2557	10.114	-	0	-	35.4566
#CFIN003	1	IRI	15	0	0	50.3509	2.62009	-	0	-	17.657
#CFIN003	1	IRI	16	0	0	96.3027	66.7176	-	0	-	54.3401
#CFIN003	4	IRI	1	0	0	0	68.7906	-	-	-	22.9302
#CFIN003	4	IRI	2	0	0	62.3973	38.4972	-	-	-	33.6315
#CFIN003	4	IRI	3	0	0	93.4612	59.6655	-	-	-	51.0422
#CFIN003	4	IRI	4	0	0	85.448	95.8223	-	-	-	60.4235
#CFIN003	4	IRI	5	0	0	67.0164	23.9038	-	-	-	30.3067
#CFIN003	4	IRI	6	0	0	0	75.5645	-	-	-	25.1882
#CFIN003	4	IRI	7	0	0	55.9867	55.2273	-	-	-	37.0713
#CFIN003	4	IRI	8	0	0	0	65.7424	-	-	-	21.9141
#CFIN003	4	IRI	9	0	0	74.1616	68.577	-	-	-	47.5795
#CFIN003	4	IRI	10	0	0	79.8292	71.4894	-	-	-	50.4395
#CFIN003	4	IRI	11	0	0	83.2149	56.6071	-	-	-	46.6073
#CFIN003	4	IRI	12	0	0	0	84.2179	-	-	-	28.0726
#CFIN003	4	IRI	13	0	0	0	67.138	-	-	-	22.3793
#CFIN003	4	IRI	14	0	0	0	52.2231	-	-	-	17.4077
#CFIN003	4	IRI	15	0	0	0	48.9544	-	-	-	16.3181
#CFIN003	4	IRI	16	0	0	0	85.4274	-	-	-	28.4758
#CFIN003	5	IRI	1	-	-	-	-	-	-	-	-
#CFIN003	5	IRI	2	0	7.39666	0	39.4762	-	0	-	15.6243
#CFIN003	5	IRI	3	0	5.19774	69.3291	54.5683	-	0	-	43.0317
#CFIN003	5	IRI	4	-	-	-	-	-	-	-	-
#CFIN003	5	IRI	5	-	-	-	-	-	-	-	-
#CFIN003	5	IRI	6	0	0	0	73.0805	-	0	-	24.3602
#CFIN003	5	IRI	7	0	0	5.59006	0	-	0	-	1.86335
#CFIN003	5	IRI	8	0	0	58.4348	29.334	-	0	-	29.2563
#CFIN003	5	IRI	9	0	0	27.2607	54.0441	-	0	-	27.1016
#CFIN003	5	IRI	10	0	0	0	73.0343	-	0	-	24.3448
#CFIN003	5	IRI	11	0	0	0	79.2384	-	0	-	26.4128
#CFIN003	5	IRI	12	0	0	0	20.9111	-	0	-	6.97037
#CFIN003	5	IRI	13	0	0	0	7.81684	-	0	-	2.60561
#CFIN003	5	IRI	14	0	0	0	17.5901	-	0	-	5.86337
#CFIN003	5	IRI	15	0	0	25.6563	45.2298	-	0	-	23.6287
#CFIN003	5	IRI	16	0	39.4894	14.3955	51.9914	-	0	-	35.2921
#CFIN003	5	IRI	17	0	0	68.0433	38.3426	-	0	-	35.462
#CFIN003	5	IRI	18	0	0	0	70.7728	-	0	-	23.5909
#CFIN004	2	IRI	1	0	-	-	3.4965	-	0	-	3.4965
#CFIN004	2	IRI	2	-	-	-	-	-	-	-	-
#CFIN004	2	IRI	3	-	-	-	-	-	-	-	-
#CFIN004	2	IRI	4	0	-	-	11.0013	-	0	-	11.0013
#CFIN004	2	IRI	5	0	-	-	14.1741	-	0	-	14.1741
#CFIN004	2	IRI	6	-	-	-	-	-	-	-	-
#CFIN004	2	IRI	7	-	-	-	-	-	-	-	-
#CFIN004	2	IRI	8	-	-	-	-	-	-	-	-
#CFIN004	2	IRI	9	0	-	-	13.7288	-	0	-	13.7288
#CFIN004	2	IRI	10	-	-	-	-	-	-	-	-
#CFIN004	2	IRI	11	-	-	-	-	-	-	-	-
#CFIN004	2	IRI	12	0	-	-	2.99564	-	2.47655	-	2.99564
#CFIN004	7	IRI	1	0	-	-	33.9079	-	-	-	33.9079
#CFIN004	7	IRI	2	0	-	-	70.7249	-	-	-	70.7249
#CFIN004	7	IRI	3	0	-	-	54.6428	-	29.988	-	54.6428
#CFIN004	7	IRI	4	0	-	-	75.0771	-	-	-	75.0771
#CFIN004	7	IRI	5	0	-	-	37.6805	-	-	-	37.6805
#CFIN004	7	IRI	6	-	-	-	-	-	-	-	-
#CFIN004	7	IRI	7	0	-	-	59.0007	-	-	-	59.0007
#CFIN004	7	IRI	8	0	-	-	65.9582	-	1.92486	-	65.9582
#CFIN004	7	IRI	9	-	-	-	-	-	-	-	-
#CFIN004	7	IRI	10	0	-	-	82.8383	-	34.6653	-	82.8383
#CFIN004	7	IRI	11	0	-	-	62.9599	-	-	-	62.9599
#CFIN004	7	IRI	12	-	-	-	-	-	-	-	-
#CFIN004	7	IRI	13	0	-	-	3.10163	-	0	-	3.10163
#CFIN004	7	IRI	14	-	-	-	-	-	-	-	-
#015	1	IRI	1	-	-	-	-	-	-	-	-
#015	1	IRI	2	-	-	-	-	-	-	-	-
#015	1	IRI	3	0	-	0	-	10.9856	0	0	5.49281
#015	1	IRI	4	0	-	41.6519	-	-	0	-	41.6519
#015	1	IRI	5	0	-	43.88	-	-	-	-	43.88
#015	1	IRI	6	0	-	63.7143	-	58.897	-	-	61.3057
#015	1	IRI	7	0	-	48.4036	-	65.5844	0	-	56.994
#015	1	IRI	8	0	-	42.5907	-	50.8772	0	-	46.7339
#015	1	IRI	9	0	-	45.45	-	6.28844	0	-	25.8692
#015	1	IRI	10	0	-	8.69947	-	-	-	-	8.69947
#015	1	IRI	11	-	-	-	-	-	-	-	-
#015	1	IRI	12	-	-	-	-	-	-	-	-
#015	1	IRI	13	0	-	49.2894	-	54.0676	0	-	51.6785
#015	1	IRI	14	0	-	43.1503	-	50.4092	-	-	46.7797
#015	1	IRI	15	0	-	54.6404	-	46.087	0	0	50.3637
#015	1	IRI	16	0	-	14.5596	-	0	0	0	7.27978
#015	1	IRI	17	0	-	50	-	-	0	0	50
#015	1	IRI	18	-	-	-	-	-	-	-	-
#015	1	IRI	19	0	-	0	-	50.6024	0	0	25.3012
#015	1	IRI	20	-	-	-	-	-	-	-	-
#015	1	IRI	21	-	-	-	-	-	-	-	-
#015	1	IRI	22	0	-	18.6387	-	3.86219	0	-	11.2504
#015	1	IRI	23	-	-	-	-	-	-	-	-
#015	1	IRI	24	-	-	-	-	-	-	-	-
#015	1	IRI	25	-	-	-	-	-	-	-	-
#015	1	IRI	26	-	-	-	-	-	-	-	-
#015	1	IRI	27	-	-	-	-	-	-	-	-
#015	1	IRI	28	-	-	-	-	-	-	-	-
#015	1	IRI	29	0	-	0	-	1.73556	0	0	0.867782
#015	1	IRI	30	0	-	22.5166	-	0	0	-	11.2583
#015	1	IRI	31	-	-	-	-	-	-	-	-
#015	1	IRI	32	0	-	21.477	-	34.1339	10.249	11.6038	27.8055
#015	1	IRI	33	-	-	-	-	-	-	-	-
#015	1	IRI	34	-	-	-	-	-	-	-	-
#015	1	IRI	35	-	-	-	-	-	-	-	-
#015	1	IRI	36	-	-	-	-	-	-	-	-
#015	1	IRI	37	-	-	-	-	-	-	-	-
#015	1	IRI	38	-	-	-	-	-	-	-	-
#015	1	IRI	39	0	-	15.6051	-	33.4109	-	-	24.508
#015	1	IRI	40	0	-	26.6458	-	11.5286	9.23941	20.6522	19.0872
#015	1	IRI	41	0	-	7.87558	-	3.30379	-	-	5.58968
#015	1	IRI	42	-	-	-	-	-	-	-	-
#015	1	IRI	43	-	-	-	-	-	-	-	-
#015	1	IRI	44	-	-	-	-	-	-	-	-
#015	1	IRI	45	-	-	-	-	-	-	-	-
#015	1	IRI	46	-	-	-	-	-	-	-	-
#015	1	IRI	47	-	-	-	-	-	-	-	-
#015	1	IRI	48	-	-	-	-	-	-	-	-
#015	1	IRI	49	-	-	-	-	-	-	-	-
#015	2	IRI	1	-	-	-	-	-	-	-	-
#015	2	IRI	2	-	-	-	-	-	-	-	-
#015	2	IRI	3	-	-	-	-	-	-	-	-
#015	2	IRI	4	-	-	-	-	-	-	-	-
#015	2	IRI	5	-	-	-	-	-	-	-	-
#015	2	IRI	6	-	-	-	-	-	-	-	-
#015	2	IRI	7	-	-	-	-	-	-	-	-
#015	2	IRI	8	-	-	-	-	-	-	-	-
#015	2	IRI	9	-	-	-	-	-	-	-	-
#015	2	IRI	10	-	-	-	-	-	-	-	-
#015	2	IRI	11	-	-	-	-	-	-	-	-
#015	2	IRI	12	-	-	-	-	-	-	-	-
#015	2	IRI	13	-	-	-	-	-	-	-	-
#015	2	IRI	14	-	-	-	-	-	-	-	-
#015	2	IRI	15	-	-	-	-	-	-	-	-
#015	2	IRI	16	-	-	-	-	-	-	-	-
#015	2	IRI	17	-	-	-	-	-	-	-	-
#015	2	IRI	18	-	-	-	-	-	-	-	-
#015	2	IRI	19	-	-	-	-	-	-	-	-
#015	2	IRI	20	-	-	-	-	-	-	-	-
#015	2	IRI	21	-	-	-	-	-	-	-	-
#015	2	IRI	22	-	-	-	-	-	-	-	-
#015	2	IRI	23	-	-	-	-	-	-	-	-
#015	2	IRI	24	-	-	-	-	-	-	-	-
#015	2	IRI	25	-	-	-	-	-	-	-	-
#015	2	IRI	26	-	-	-	-	-	-	-	-
#015	2	IRI	27	-	-	-	-	-	-	-	-
#015	2	IRI	28	-	-	-	-	-	-	-	-
#015	2	IRI	29	-	-	-	-	-	-	-	-
#015	2	IRI	30	-	-	-	-	-	-	-	-
#015	2	IRI	31	-	-	-	-	-	-	-	-
#015	2	IRI	32	-	-	-	-	-	-	-	-
#015	2	IRI	33	-	-	-	-	-	-	-	-
#015	2	IRI	34	-	-	-	-	-	-	-	-
#015	2	IRI	35	-	-	-	-	-	-	-	-
#015	2	IRI	36	-	-	-	-	-	-	-	-
#015	2	IRI	37	-	-	-	-	-	-	-	-
#015	2	IRI	38	-	-	-	-	-	-	-	-
#015	2	IRI	39	-	-	-	-	-	-	-	-
#015	2	IRI	40	-	-	-	-	-	-	-	-
#015	2	IRI	41	0	-	11.8086	-	1.58228	0	0	6.69543
#015	2	IRI	42	-	-	-	-	-	-	-	-
#015	2	IRI	43	0	-	16.1008	-	0	0	0	8.05041
#015	2	IRI	44	-	-	-	-	-	-	-	-
#015	2	IRI	45	-	-	-	-	-	-	-	-
#015	2	IRI	46	-	-	-	-	-	-	-	-
#015	2	IRI	47	-	-	-	-	-	-	-	-
#015	3	IRI	1	-	-	-	-	-	-	-	-
#015	3	IRI	2	-	-	-	-	-	-	-	-
#015	3	IRI	3	-	-	-	-	-	-	-	-
#015	3	IRI	4	-	-	-	-	-	-	-	-
#015	3	IRI	5	-	-	-	-	-	-	-	-
#015	3	IRI	6	-	-	-	-	-	-	-	-
#015	3	IRI	7	-	-	-	-	-	-	-	-
#015	3	IRI	8	-	-	-	-	-	-	-	-
#015	3	IRI	9	-	-	-	-	-	-	-	-
#015	3	IRI	10	-	-	-	-	-	-	-	-
#015	3	IRI	11	-	-	-	-	-	-	-	-
#015	3	IRI	12	-	-	-	-	-	-	-	-
#015	3	IRI	13	-	-	-	-	-	-	-	-
#015	3	IRI	14	-	-	-	-	-	-	-	-
#015	3	IRI	15	-	-	-	-	-	-	-	-
#015	3	IRI	16	-	-	-	-	-	-	-	-
#015	3	IRI	17	-	-	-	-	-	-	-	-
#015	3	IRI	18	-	-	-	-	-	-	-	-
#015	3	IRI	19	-	-	-	-	-	-	-	-
#015	3	IRI	20	-	-	-	-	-	-	-	-
#015	3	IRI	21	-	-	-	-	-	-	-	-
#015	3	IRI	22	-	-	-	-	-	-	-	-
#015	3	IRI	23	-	-	-	-	-	-	-	-
#015	3	IRI	24	-	-	-	-	-	-	-	-
#015	3	IRI	25	-	-	-	-	-	-	-	-
#015	3	IRI	26	-	-	-	-	-	-	-	-
#015	3	IRI	27	-	-	-	-	-	-	-	-
#015	3	IRI	28	-	-	-	-	-	-	-	-
#015	3	IRI	29	0	-	3.21865	-	0	0	0	1.60932
#015	3	IRI	30	-	-	-	-	-	-	-	-
#015	3	IRI	31	-	-	-	-	-	-	-	-
#015	3	IRI	32	-	-	-	-	-	-	-	-
#015	3	IRI	33	-	-	-	-	-	-	-	-
#015	3	IRI	34	-	-	-	-	-	-	-	-
#015	3	IRI	35	-	-	-	-	-	-	-	-
#015	3	IRI	36	-	-	-	-	-	-	-	-
#015	3	IRI	37	-	-	-	-	-	-	-	-
#015	3	IRI	38	-	-	-	-	-	-	-	-
#015	3	IRI	39	-	-	-	-	-	-	-	-
#015	3	IRI	40	-	-	-	-	-	-	-	-
#015	4	IRI	1	-	-	-	-	-	-	-	-
#015	4	IRI	2	-	-	-	-	-	-	-	-
#015	4	IRI	3	-	-	-	-	-	-	-	-
#015	4	IRI	4	-	-	-	-	-	-	-	-
#015	4	IRI	5	-	-	-	-	-	-	-	-
#015	4	IRI	6	-	-	-	-	-	-	-	-
#015	4	IRI	7	-	-	-	-	-	-	-	-
#015	4	IRI	8	-	-	-	-	-	-	-	-
#015	4	IRI	9	-	-	-	-	-	-	-	-
#015	4	IRI	10	-	-	-	-	-	-	-	-
#015	4	IRI	11	-	-	-	-	-	-	-	-
#015	4	IRI	12	-	-	-	-	-	-	-	-
#015	4	IRI	13	-	-	-	-	-	-	-	-
#015	4	IRI	14	-	-	-	-	-	-	-	-
#015	4	IRI	15	-	-	-	-	-	-	-	-
#015	4	IRI	16	-	-	-	-	-	-	-	-
#015	4	IRI	17	-	-	-	-	-	-	-	-
#015	4	IRI	18	-	-	-	-	-	-	-	-
#015	4	IRI	19	-	-	-	-	-	-	-	-
#015	4	IRI	20	-	-	-	-	-	-	-	-
#015	4	IRI	21	-	-	-	-	-	-	-	-
#015	4	IRI	22	-	-	-	-	-	-	-	-
#015	4	IRI	23	-	-	-	-	-	-	-	-
#015	4	IRI	24	0	-	23.1465	-	18.031	0	0	20.5888
#015	4	IRI	25	-	-	-	-	-	-	-	-
#015	4	IRI	26	-	-	-	-	-	-	-	-
#015	4	IRI	27	-	-	-	-	-	-	-	-
#015	4	IRI	28	-	-	-	-	-	-	-	-
#015	4	IRI	29	-	-	-	-	-	-	-	-
#015	4	IRI	30	-	-	-	-	-	-	-	-
#015	4	IRI	31	0	-	12.8125	-	-	0	0	12.8125
#015	4	IRI	32	-	-	-	-	-	-	-	-
#015	4	IRI	33	0	-	18.0375	-	-	0	0	18.0375
#015	4	IRI	34	-	-	-	-	-	-	-	-
#015	5	IRI	1	0	-	0	-	26.4706	-	-	13.2353
#015	5	IRI	2	-	-	-	-	-	-	-	-
#015	5	IRI	3	0	-	0	-	0	0	0	0
#015	5	IRI	4	-	-	-	-	-	-	-	-
#015	5	IRI	5	0	-	76.6423	-	-	-	-	76.6423
#015	5	IRI	6	0	-	29.6429	-	-	-	-	29.6429
#015	5	IRI	7	0	-	18.9786	-	-	-	-	18.9786
#015	5	IRI	8	0	-	5.76456	-	-	-	-	5.76456
#015	5	IRI	9	0	-	-	-	-	-	-	-
#015	5	IRI	10	0	-	0	-	0	-	-	0
#015	5	IRI	11	-	-	-	-	-	-	-	-
#015	5	IRI	12	0	-	0	-	-	-	-	0
#015	5	IRI	13	-	-	-	-	-	-	-	-
#015	5	IRI	14	-	-	-	-	-	-	-	-
#015	5	IRI	15	-	-	-	-	-	-	-	-
#015	5	IRI	16	-	-	-	-	-	-	-	-
#015	5	IRI	17	-	-	-	-	-	-	-	-
#015	5	IRI	18	-	-	-	-	-	-	-	-
#015	5	IRI	19	-	-	-	-	-	-	-	-
#015	5	IRI	20	0	-	0	-	-	0	-	0
#015	5	IRI	21	-	-	-	-	-	-	-	-
#015	5	IRI	22	0	-	0	-	0	-	0	0
#015	5	IRI	23	0	-	29.4344	-	23.1976	-	0	26.316
#015	5	IRI	24	0	-	0	-	0	0	0	0
#015	5	IRI	25	-	-	-	-	-	-	-	-
#015	5	IRI	26	-	-	-	-	-	-	-	-
#015	5	IRI	27	-	-	-	-	-	-	-	-
#015	5	IRI	28	-	-	-	-	-	-	-	-
#015	5	IRI	29	0	-	0	-	0	-	-	0
#015	5	IRI	30	-	-	-	-	-	-	-	-
#015	5	IRI	31	-	-	-	-	-	-	-	-
#015	5	IRI	32	-	-	-	-	-	-	-	-
#015	5	IRI	33	-	-	-	-	-	-	-	-
#015	5	IRI	34	0	-	0	-	0	-	-	0
#015	5	IRI	35	-	-	-	-	-	-	-	-
#015	5	IRI	36	-	-	-	-	-	-	-	-
#015	5	IRI	37	-	-	-	-	-	-	-	-
#015	5	IRI	38	-	-	-	-	-	-	-	-
#015	5	IRI	39	-	-	-	-	-	-	-	-
#015	5	IRI	40	-	-	-	-	-	-	-	-
#016	1	IRI	1	0	-	0	-	5.80659	0	0	2.9033
#016	1	IRI	2	-	-	-	-	-	-	-	-
#016	1	IRI	3	0	-	0	-	1.3893	0	0	0.694652
#016	1	IRI	4	0	-	0	-	4.27239	0	0	2.13619
#016	1	IRI	5	-	-	-	-	-	-	-	-
#016	1	IRI	6	-	-	-	-	-	-	-	-
#016	1	IRI	7	-	-	-	-	-	-	-	-
#016	1	IRI	8	0	-	0	-	5.79301	0	0	2.8965
#016	1	IRI	9	-	-	-	-	-	-	-	-
#016	1	IRI	10	-	-	-	-	-	-	-	-
#016	1	IRI	11	-	-	-	-	-	-	-	-
#016	1	IRI	12	-	-	-	-	-	-	-	-
#016	1	IRI	13	-	-	-	-	-	-	-	-
#016	1	IRI	14	-	-	-	-	-	-	-	-
#016	1	IRI	15	0	-	15.9072	-	10.6364	0	0	13.2718
#016	1	IRI	16	-	-	-	-	-	-	-	-
#016	1	IRI	17	-	-	-	-	-	-	-	-
#016	1	IRI	18	0	-	19.2716	-	15.8362	0	0	17.5539
#016	1	IRI	19	-	-	-	-	-	-	-	-
#016	1	IRI	20	-	-	-	-	-	-	-	-
#016	1	IRI	21	-	-	-	-	-	-	-	-
#016	1	IRI	22	-	-	-	-	-	-	-	-
#016	1	IRI	23	-	-	-	-	-	-	-	-
#016	1	IRI	24	-	-	-	-	-	-	-	-
#016	1	IRI	25	-	-	-	-	-	-	-	-
#016	1	IRI	26	-	-	-	-	-	-	-	-
#016	2	IRI	1	0	-	10.8729	-	0	0	0	5.43645
#016	2	IRI	2	-	-	-	-	-	-	-	-
#016	2	IRI	3	0	-	8.24873	-	0	0	0	4.12437
#016	2	IRI	4	0	-	4.4627	-	0	0	0	2.23135
#016	2	IRI	5	0	-	34.7889	-	0	0	0	17.3944
#016	2	IRI	6	-	-	-	-	-	-	-	-
#016	2	IRI	7	-	-	-	-	-	-	-	-
#016	2	IRI	8	-	-	-	-	-	-	-	-
#016	2	IRI	9	-	-	-	-	-	-	-	-
#016	2	IRI	10	-	-	-	-	-	-	-	-
#016	2	IRI	11	-	-	-	-	-	-	-	-
#016	2	IRI	12	-	-	-	-	-	-	-	-
#016	2	IRI	13	-	-	-	-	-	-	-	-
#016	2	IRI	14	0	-	66.5211	-	14.2857	-	-	40.4034
#016	2	IRI	15	0	-	48.1906	-	17.7782	-	-	32.9844
#016	2	IRI	16	-	-	-	-	-	-	-	-
#016	2	IRI	17	0	-	9.10948	-	0	-	-	4.55474
#016	2	IRI	18	0	-	0	-	14.1885	-	-	7.09424
#016	2	IRI	19	-	-	-	-	-	-	-	-
#016	4	IRI	1	-	-	-	-	-	-	-	-
#016	4	IRI	2	-	-	-	-	-	-	-	-
#016	4	IRI	3	-	-	-	-	-	-	-	-
#016	4	IRI	4	-	-	-	-	-	-	-	-
#016	4	IRI	5	-	-	-	-	-	-	-	-
#016	4	IRI	6	-	-	-	-	-	-	-	-
#016	4	IRI	7	-	-	-	-	-	-	-	-
#016	4	IRI	8	-	-	-	-	-	-	-	-
#016	4	IRI	9	-	-	-	-	-	-	-	-
#016	4	IRI	10	-	-	-	-	-	-	-	-
#016	4	IRI	11	-	-	-	-	-	-	-	-
#016	4	IRI	12	-	-	-	-	-	-	-	-
#016	4	IRI	13	-	-	-	-	-	-	-	-
#016	4	IRI	14	-	-	-	-	-	-	-	-
#016	4	IRI	15	-	-	-	-	-	-	-	-
#016	4	IRI	16	-	-	-	-	-	-	-	-
#016	4	IRI	17	-	-	-	-	-	-	-	-
#016	4	IRI	18	0	-	16.2086	-	14.8837	0	-	15.5462
#016	4	IRI	19	-	-	-	-	-	-	-	-
#016	4	IRI	20	-	-	-	-	-	-	-	-
#017	1	IRI	1	-	-	-	-	-	-	-	-
#017	1	IRI	2	-	-	-	-	-	-	-	-
#017	1	IRI	3	-	-	-	-	-	-	-	-
#017	1	IRI	4	-	-	-	-	-	-	-	-
#017	1	IRI	5	-	-	-	-	-	-	-	-
#017	1	IRI	6	-	-	-	-	-	-	-	-
#017	1	IRI	7	-	-	-	-	-	-	-	-
#017	1	IRI	8	-	-	-	-	-	-	-	-
#017	1	IRI	9	-	-	-	-	-	-	-	-
#017	1	IRI	10	-	-	-	-	-	-	-	-
#017	1	IRI	11	-	-	-	-	-	-	-	-
#017	1	IRI	12	-	-	-	-	-	-	-	-
#017	1	IRI	13	-	-	-	-	-	-	-	-
#017	1	IRI	14	-	-	-	-	-	-	-	-
#017	1	IRI	15	-	-	-	-	-	-	-	-
#017	1	IRI	16	-	-	-	-	-	-	-	-
#017	1	IRI	17	-	-	-	-	-	-	-	-
#017	1	IRI	18	-	-	-	-	-	-	-	-
#017	1	IRI	19	-	-	-	-	-	-	-	-
#017	3	IRI	1	-	-	-	-	-	-	-	-
#017	3	IRI	2	-	-	-	-	-	-	-	-
#017	3	IRI	3	-	-	-	-	-	-	-	-
#017	3	IRI	4	-	-	-	-	-	-	-	-
#017	3	IRI	5	-	-	-	-	-	-	-	-
#017	3	IRI	6	-	-	-	-	-	-	-	-
#017	3	IRI	7	-	-	-	-	-	-	-	-
#017	3	IRI	8	-	-	-	-	-	-	-	-
#017	3	IRI	9	-	-	-	-	-	-	-	-
#017	3	IRI	10	-	-	-	-	-	-	-	-
#017	3	IRI	11	-	-	-	-	-	-	-	-
#017	3	IRI	12	-	-	-	-	-	-	-	-
#017	3	IRI	13	-	-	-	-	-	-	-	-
#017	3	IRI	14	-	-	-	-	-	-	-	-
#017	3	IRI	15	-	-	-	-	-	-	-	-
#017	3	IRI	16	-	-	-	-	-	-	-	-
#017	3	IRI	17	-	-	-	-	-	-	-	-
#017	3	IRI	18	-	-	-	-	-	-	-	-
#017	3	IRI	19	-	-	-	-	-	-	-	-
#017	3	IRI	20	-	-	-	-	-	-	-	-
#017	3	IRI	21	-	-	-	-	-	-	-	-
#017	3	IRI	22	-	-	-	-	-	-	-	-
#017	3	IRI	23	-	-	-	-	-	-	-	-
#017	3	IRI	24	-	-	-	-	-	-	-	-
#017	3	IRI	25	-	-	-	-	-	-	-	-
#017	3	IRI	26	-	-	-	-	-	-	-	-
#017	3	IRI	27	-	-	-	-	-	-	-	-
#017	3	IRI	28	-	-	-	-	-	-	-	-
#CFIN002	1	IRI	1	0	0	1.42809	34.7532	-	-	-	12.0604
#CFIN002	1	IRI	2	0	7.3774	9.67021	60.9977	-	-	-	26.0151
#CFIN002	1	IRI	3	-	-	-	-	-	-	-	-
#CFIN002	1	IRI	4	0	0	28.0269	26.6556	-	-	-	18.2275
#CFIN002	1	IRI	5	-	-	-	-	-	-	-	-
#CFIN002	1	IRI	6	-	-	-	-	-	-	-	-
#CFIN002	1	IRI	7	0	0	23.9944	28.9939	-	-	-	17.6627
#CFIN002	1	IRI	8	0	0	0	82.4616	-	-	-	27.4872
#CFIN002	1	IRI	9	0	0	53.5061	55.239	-	-	-	36.2484
#CFIN002	1	IRI	10	0	0	80.0511	72.0404	-	-	-	50.6972
#CFIN002	1	IRI	11	0	0	59.8362	81.0052	-	-	-	46.9472
#CFIN002	1	IRI	12	0	39.0128	0	10.5398	-	-	-	16.5175
#CFIN002	1	IRI	13	-	-	-	-	-	-	-	-
#CFIN002	1	IRI	14	0	11.6995	0	0	-	-	-	3.89984
#CFIN002	1	IRI	15	0	43.2897	37.0328	65.5292	-	-	-	48.6172
#CFIN002	2	IRI	1	-	-	-	-	-	-	-	-
#CFIN002	2	IRI	2	0	0.862069	1.58548	0.573228	-	-	-	1.00692
#CFIN002	2	IRI	3	0	0	1.93097	3.18934	-	-	-	1.70677
#CFIN002	2	IRI	4	0	24.8565	26.9409	38.0985	-	-	-	29.9653
#CFIN002	2	IRI	5	0	0	34.9559	31.7942	-	-	-	22.2501
#CFIN002	2	IRI	6	0	5.22678	3.5664	11.3043	-	-	-	6.69918
#CFIN002	2	IRI	7	0	31.2667	23.734	26.726	-	-	-	27.2422
#CFIN002	2	IRI	8	0	42.4964	2.9106	47.3369	-	-	-	30.9147
#CFIN002	2	IRI	9	0	0	50.5394	46.9336	-	-	-	32.491
#CFIN002	2	IRI	10	0	21.7797	23.0491	33.0612	-	-	-	25.9633
#CFIN002	2	IRI	11	0	0	94.1568	52.231	-	-	-	48.7959
#CFIN002	2	IRI	12	0	24.676	24.1119	14.6663	-	-	-	21.1514
#020	1	IRI	1	0	0	0	-	93.5783	-	-	31.1928
#020	1	IRI	2	0	0	0	-	86.4078	-	-	28.8026
#020	1	IRI	3	-	-	-	-	-	-	-	-
#020	1	IRI	4	0	0	0	-	4.03003	-	-	1.34334
#020	1	IRI	5	-	-	-	-	-	-	-	-
#020	1	IRI	6	0	5.61576	2.43733	30.3842	94.0397	-	-	33.1192
#020	1	IRI	7	-	-	-	-	-	-	-	-
#020	1	IRI	8	-	-	-	-	-	-	-	-
#020	1	IRI	9	-	-	-	-	-	-	-	-
#020	1	IRI	10	0	15.2089	6.61874	23.0395	3.06306	-	-	11.9826
#020	1	IRI	11	0	0	0	0	3.5872	0	-	0.896799
#020	1	IRI	12	-	-	-	-	-	-	-	-
#020	1	IRI	13	0	0	0	5.66652	0	-	0	1.41663
#020	1	IRI	14	-	-	-	-	-	-	-	-
#020	1	IRI	15	0	0	0	17.4101	0	87.6781	0	4.35252
#020	1	IRI	16	0	0	0	9.75924	0	16.9156	0	2.43981
#020	1	IRI	17	-	-	-	-	-	-	-	-
#020	1	IRI	18	-	-	-	-	-	-	-	-
#020	1	IRI	19	-	-	-	-	-	-	-	-
#020	1	IRI	20	-	-	-	-	-	-	-	-
#020	1	IRI	21	-	-	-	-	-	-	-	-
#020	1	IRI	22	-	-	-	-	-	-	-	-
#020	1	IRI	23	0	0	0	0	4.07536	0	-	1.01884
#020	1	IRI	24	-	-	-	-	-	-	-	-
#020	1	IRI	25	0	8.03958	17.6187	17.6402	16.9156	-	-	15.0535
#020	2	IRI	1	0	58.1197	59.4895	49.2613	0	0	0	41.7176
#020	2	IRI	2	0	0	9.6548	0	0	0	0	2.4137
#020	2	IRI	3	0	0	34.572	29.4033	0	0	-	15.9938
#020	2	IRI	4	0	8.38748	0	0	0	0	0	2.09687
#020	2	IRI	5	-	-	-	-	-	-	-	-
#020	2	IRI	6	0	39.2568	23.7421	19.3878	2.81233	0	0	21.2997
#020	2	IRI	7	0	18.392	16.9614	10.8377	13.1907	0	0	14.8454
#020	2	IRI	8	0	14.146	5.37667	0	0	0	0	4.88067
#020	2	IRI	9	0	29.3061	3.02222	4.00356	3.93357	0	0	10.0664
#020	2	IRI	10	0	20.2757	23.044	46.9959	33.8019	0	0	31.0294
#020	2	IRI	11	0	0	30.6227	47.9751	42.8975	-	-	30.3738
#020	2	IRI	12	0	29.2187	46.024	16.6264	0	0	0	22.9673
#020	2	IRI	13	0	40.8807	29.5095	64.4008	49.1154	4.21546	0	45.9766
#020	2	IRI	14	0	27.2218	7.74648	12.0146	39.3881	0	0	21.5927
#020	2	IRI	15	0	0	10.8004	-	-	-	-	5.40022
#020	2	IRI	16	-	-	-	-	-	-	-	-
#020	2	IRI	17	0	4.26243	2.43459	64.0463	61.1827	-	-	32.9815
#020	2	IRI	18	0	8.69886	14.8019	49.3971	31.7843	12.133	0	26.1705
#020	2	IRI	19	-	-	-	-	-	-	-	-
#020	2	IRI	20	0	29.8155	25.7299	18.0782	9.21637	0	0	20.71
#020	2	IRI	21	0	19.6449	40.622	22.4405	17.0148	-	0	24.9306
#020	2	IRI	22	0	2.49888	18.2304	37.8309	28.8906	-	-	21.8627
#020	2	IRI	23	0	14.4322	37.4847	46.3838	35.2745	0	0	33.3938
#020	2	IRI	24	0	28.4915	34.8512	33.1938	37.4646	0	0	33.5003
#020	3	IRI	1	0	31.5684	44.7879	53.396	-	-	-	43.2508
#020	3	IRI	2	0	29.7515	3.9843	3.25668	-	-	-	12.3308
#020	3	IRI	3	0	3.47756	0	0	0	0	0	0.869389
#020	3	IRI	4	0	23.8888	19.0909	21.4429	-	-	-	21.4742
#020	3	IRI	5	-	-	-	-	-	-	-	-
#020	3	IRI	6	0	36.0504	34.2947	-	-	-	-	35.1726
#020	3	IRI	7	0	48.7352	28.821	-	-	-	-	38.7781
#020	3	IRI	8	0	35.1049	6.73971	-	-	-	-	20.9223
#020	3	IRI	9	-	-	-	-	-	-	-	-
#020	3	IRI	10	-	-	-	-	-	-	-	-
#020	3	IRI	11	-	-	-	-	-	-	-	-
#020	3	IRI	12	-	-	-	-	-	-	-	-
#020	3	IRI	13	-	-	-	-	-	-	-	-
#020	3	IRI	14	0	0	0.500234	0	0	-	-	0.125059
#020	3	IRI	15	-	-	-	-	-	-	-	-
#020	3	IRI	16	-	-	-	-	-	-	-	-
#020	3	IRI	17	-	-	-	-	-	-	-	-
#020	3	IRI	18	-	-	-	-	-	-	-	-
#020	3	IRI	19	-	-	-	-	-	-	-	-
#020	3	IRI	20	-	-	-	-	-	-	-	-
#020	3	IRI	21	-	-	-	-	-	-	-	-
SHAM#1449	1	Sham	1	-	-	-	-	-	-	-	-
SHAM#1449	1	Sham	2	-	-	-	-	-	-	-	-
SHAM#1449	1	Sham	3	-	-	-	-	-	-	-	-
SHAM#1449	1	Sham	4	-	-	-	-	-	-	-	-
SHAM#1449	1	Sham	5	-	-	-	-	-	-	-	-
SHAM#1449	1	Sham	6	-	-	-	-	-	-	-	-
SHAM#1449	1	Sham	7	-	-	-	-	-	-	-	-
SHAM#1449	1	Sham	8	-	-	-	-	-	-	-	-
SHAM#1449	1	Sham	9	-	-	-	-	-	-	-	-
SHAM#1449	1	Sham	10	-	-	-	-	-	-	-	-
SHAM#1449	1	Sham	11	-	-	-	-	-	-	-	-
SHAM#1449	1	Sham	12	-	-	-	-	-	-	-	-
SHAM#1449	1	Sham	13	-	-	-	-	-	-	-	-
SHAM#1449	1	Sham	14	-	-	-	-	-	-	-	-
SHAM#1449	1	Sham	15	-	-	-	-	-	-	-	-
SHAM#1449	1	Sham	16	-	-	-	-	-	-	-	-
SHAM#1449	1	Sham	17	-	-	-	-	-	-	-	-
SHAM#1449	1	Sham	18	-	-	-	-	-	-	-	-
SHAM#1449	1	Sham	19	-	-	-	-	-	-	-	-
SHAM#1449	1	Sham	20	-	-	-	-	-	-	-	-
SHAM#1449	1	Sham	21	-	-	-	-	-	-	-	-
SHAM#1449	1	Sham	22	-	-	-	-	-	-	-	-
SHAM#1449	1	Sham	23	-	-	-	-	-	-	-	-
SHAM#1449	1	Sham	24	-	-	-	-	-	-	-	-
SHAM#1449	1	Sham	25	-	-	-	-	-	-	-	-
SHAM#1449	1	Sham	26	-	-	-	-	-	-	-	-
SHAM#1449	1	Sham	27	-	-	-	-	-	-	-	-
SHAM#1449	1	Sham	28	-	-	-	-	-	-	-	-
SHAM#1449	1	Sham	29	-	-	-	-	-	-	-	-
SHAM#1449	1	Sham	30	-	-	-	-	-	-	-	-
SHAM#1449	1	Sham	31	-	-	-	-	-	-	-	-
SHAM#1449	1	Sham	32	-	-	-	-	-	-	-	-
SHAM#1449	1	Sham	33	-	-	-	-	-	-	-	-
SHAM#1449	1	Sham	34	-	-	-	-	-	-	-	-
SHAM#1449	1	Sham	35	-	-	-	-	-	-	-	-
SHAM#1449	1	Sham	36	-	-	-	-	-	-	-	-
SHAM#1449	1	Sham	37	-	-	-	-	-	-	-	-
SHAM#1449	1	Sham	38	-	-	-	-	-	-	-	-
SHAM#1449	1	Sham	39	-	-	-	-	-	-	-	-
SHAM#1449	1	Sham	40	-	-	-	-	-	-	-	-
SHAM#1449	1	Sham	41	-	-	-	-	-	-	-	-
SHAM#1449	1	Sham	42	-	-	-	-	-	-	-	-
SHAM#1449	1	Sham	43	-	-	-	-	-	-	-	-
SHAM#1449	1	Sham	44	-	-	-	-	-	-	-	-
SHAM#1449	1	Sham	45	-	-	-	-	-	-	-	-
SHAM#1449	1	Sham	46	-	-	-	-	-	-	-	-
SHAM#1449	1	Sham	47	-	-	-	-	-	-	-	-
SHAM#1449	1	Sham	48	-	-	-	-	-	-	-	-
SHAM#1449	1	Sham	49	-	-	-	-	-	-	-	-
SHAM#1449	1	Sham	50	-	-	-	-	-	-	-	-
SHAM#1449	1	Sham	51	-	-	-	-	-	-	-	-
SHAM#1449	1	Sham	52	-	-	-	-	-	-	-	-
SHAM#1449	1	Sham	53	-	-	-	-	-	-	-	-
SHAM#1449	1	Sham	54	-	-	-	-	-	-	-	-
SHAM#1449	1	Sham	55	-	-	-	-	-	-	-	-
SHAM#1449	1	Sham	56	-	-	-	-	-	-	-	-
SHAM#1449	1	Sham	57	-	-	-	-	-	-	-	-
SHAM#1449	1	Sham	58	-	-	-	-	-	-	-	-
SHAM#1449	1	Sham	59	-	-	-	-	-	-	-	-
SHAM#1449	1	Sham	60	-	-	-	-	-	-	-	-
SHAM#1449	1	Sham	61	-	-	-	-	-	-	-	-
SHAM#1449	1	Sham	62	-	-	-	-	-	-	-	-
SHAM#1449	1	Sham	63	-	-	-	-	-	-	-	-
SHAM#1449	1	Sham	64	-	-	-	-	-	-	-	-
SHAM#1449	1	Sham	65	-	-	-	-	-	-	-	-
SHAM#1449	1	Sham	66	-	-	-	-	-	-	-	-
SHAM#1449	1	Sham	67	-	-	-	-	-	-	-	-
SHAM#1449	1	Sham	68	-	-	-	-	-	-	-	-
SHAM#1449	1	Sham	69	-	-	-	-	-	-	-	-
SHAM#1449	1	Sham	70	-	-	-	-	-	-	-	-
SHAM#1449	1	Sham	71	-	-	-	-	-	-	-	-
SHAM#1449	1	Sham	72	-	-	-	-	-	-	-	-
SHAM#1449	1	Sham	73	-	-	-	-	-	-	-	-
SHAM#1449	1	Sham	74	-	-	-	-	-	-	-	-
SHAM#1449	1	Sham	75	-	-	-	-	-	-	-	-
SHAM#1449	1	Sham	76	-	-	-	-	-	-	-	-
SHAM#1449	1	Sham	77	-	-	-	-	-	-	-	-
SHAM#1449	1	Sham	78	-	-	-	-	-	-	-	-
SHAM#1449	1	Sham	79	-	-	-	-	-	-	-	-
SHAM#1449	1	Sham	80	-	-	-	-	-	-	-	-
SHAM#1449	1	Sham	81	-	-	-	-	-	-	-	-
SHAM#1449	1	Sham	82	-	-	-	-	-	-	-	-
SHAM#1449	1	Sham	83	-	-	-	-	-	-	-	-
SHAM#1449	1	Sham	84	-	-	-	-	-	-	-	-
SHAM#1449	1	Sham	85	-	-	-	-	-	-	-	-
SHAM#1449	1	Sham	86	-	-	-	-	-	-	-	-
SHAM#1449	1	Sham	87	-	-	-	-	-	-	-	-
SHAM#1449	1	Sham	88	-	-	-	-	-	-	-	-
SHAM#1449	1	Sham	89	-	-	-	-	-	-	-	-
SHAM#1449	1	Sham	90	-	-	-	-	-	-	-	-
SHAM#1449	1	Sham	91	-	-	-	-	-	-	-	-
SHAM#1449	1	Sham	92	-	-	-	-	-	-	-	-
SHAM#1449	1	Sham	93	-	-	-	-	-	-	-	-
SHAM#1449	1	Sham	94	-	-	-	-	-	-	-	-
SHAM#1449	1	Sham	95	-	-	-	-	-	-	-	-
SHAM#1449	1	Sham	96	-	-	-	-	-	-	-	-
SHAM#1449	1	Sham	97	-	-	-	-	-	-	-	-
SHAM#1449	1	Sham	98	-	-	-	-	-	-	-	-
SHAM#1449	1	Sham	99	-	-	-	-	-	-	-	-
SHAM#1449	1	Sham	100	-	-	-	-	-	-	-	-
SHAM#1449	1	Sham	101	-	-	-	-	-	-	-	-
SHAM#1449	1	Sham	102	-	-	-	-	-	-	-	-
SHAM#1449	1	Sham	103	-	-	-	-	-	-	-	-
SHAM#1449	1	Sham	104	-	-	-	-	-	-	-	-
SHAM#1449	1	Sham	105	-	-	-	-	-	-	-	-
SHAM#1449	1	Sham	106	-	-	-	-	-	-	-	-
SHAM#1449	1	Sham	107	-	-	-	-	-	-	-	-
SHAM#1449	1	Sham	108	-	-	-	-	-	-	-	-
SHAM#1449	1	Sham	109	-	-	-	-	-	-	-	-
SHAM#1449	1	Sham	110	-	-	-	-	-	-	-	-
SHAM#1449	1	Sham	111	-	-	-	-	-	-	-	-
SHAM#1449	1	Sham	112	-	-	-	-	-	-	-	-
SHAM#1449	1	Sham	113	-	-	-	-	-	-	-	-
SHAM#1449	1	Sham	114	-	-	-	-	-	-	-	-
SHAM#1449	1	Sham	115	-	-	-	-	-	-	-	-
SHAM#1449	1	Sham	116	-	-	-	-	-	-	-	-
SHAM#1449	1	Sham	117	-	-	-	-	-	-	-	-
SHAM#1449	1	Sham	118	-	-	-	-	-	-	-	-
SHAM#1449	1	Sham	119	-	-	-	-	-	-	-	-
SHAM#1449	1	Sham	120	-	-	-	-	-	-	-	-
SHAM#1449	1	Sham	121	-	-	-	-	-	-	-	-
SHAM#1449	1	Sham	122	-	-	-	-	-	-	-	-
SHAM#1449	1	Sham	123	-	-	-	-	-	-	-	-
SHAM#1449	1	Sham	124	-	-	-	-	-	-	-	-
SHAM#1449	1	Sham	125	-	-	-	-	-	-	-	-
SHAM#1449	1	Sham	126	-	-	-	-	-	-	-	-
SHAM#1449	1	Sham	127	-	-	-	-	-	-	-	-
SHAM#1449	1	Sham	128	-	-	-	-	-	-	-	-
SHAM#1449	1	Sham	129	-	-	-	-	-	-	-	-
SHAM#1449	1	Sham	130	-	-	-	-	-	-	-	-
SHAM#1449	1	Sham	131	-	-	-	-	-	-	-	-
SHAM#1449	1	Sham	132	-	-	-	-	-	-	-	-
SHAM#1449	1	Sham	133	-	-	-	-	-	-	-	-
SHAM#1449	1	Sham	134	-	-	-	-	-	-	-	-
SHAM#1449	1	Sham	135	-	-	-	-	-	-	-	-
SHAM#1449	1	Sham	136	-	-	-	-	-	-	-	-
SHAM#1449	1	Sham	137	-	-	-	-	-	-	-	-
SHAM#1449	1	Sham	138	-	-	-	-	-	-	-	-
SHAM#1449	1	Sham	139	-	-	-	-	-	-	-	-
SHAM#1449	1	Sham	140	-	-	-	-	-	-	-	-
SHAM#1449	1	Sham	141	-	-	-	-	-	-	-	-
SHAM#1449	1	Sham	142	-	-	-	-	-	-	-	-
SHAM#1449	1	Sham	143	-	-	-	-	-	-	-	-
SHAM#1449	1	Sham	144	-	-	-	-	-	-	-	-
SHAM#1449	1	Sham	145	-	-	-	-	-	-	-	-
SHAM#1449	1	Sham	146	-	-	-	-	-	-	-	-
SHAM#1449	1	Sham	147	-	-	-	-	-	-	-	-
SHAM#1449	1	Sham	148	-	-	-	-	-	-	-	-
SHAM#1449	1	Sham	149	-	-	-	-	-	-	-	-
SHAM#1449	1	Sham	150	-	-	-	-	-	-	-	-
SHAM#1449	1	Sham	151	-	-	-	-	-	-	-	-
SHAM#1449	1	Sham	152	-	-	-	-	-	-	-	-
SHAM#1449	1	Sham	153	-	-	-	-	-	-	-	-
SHAM#1449	1	Sham	154	-	-	-	-	-	-	-	-
SHAM#1449	1	Sham	155	-	-	-	-	-	-	-	-
SHAM#1449	1	Sham	156	-	-	-	-	-	-	-	-
SHAM#1449	1	Sham	157	-	-	-	-	-	-	-	-
SHAM#1449	1	Sham	158	-	-	-	-	-	-	-	-
SHAM#1449	1	Sham	159	-	-	-	-	-	-	-	-
SHAM#1449	1	Sham	160	-	-	-	-	-	-	-	-
SHAM#1449	1	Sham	161	-	-	-	-	-	-	-	-
SHAM#1449	1	Sham	162	-	-	-	-	-	-	-	-
SHAM#1449	1	Sham	163	-	-	-	-	-	-	-	-
SHAM#1449	1	Sham	164	-	-	-	-	-	-	-	-
SHAM#1449	1	Sham	165	-	-	-	-	-	-	-	-
SHAM#1449	1	Sham	166	-	-	-	-	-	-	-	-
SHAM#1449	1	Sham	167	-	-	-	-	-	-	-	-
SHAM#1449	1	Sham	168	-	-	-	-	-	-	-	-
SHAM#1449	1	Sham	169	-	-	-	-	-	-	-	-
SHAM#1449	1	Sham	170	-	-	-	-	-	-	-	-
SHAM#1449	1	Sham	171	-	-	-	-	-	-	-	-
SHAM#1449	1	Sham	172	-	-	-	-	-	-	-	-
SHAM#1449	1	Sham	173	-	-	-	-	-	-	-	-
SHAM#1449	1	Sham	174	-	-	-	-	-	-	-	-
SHAM#1449	1	Sham	175	-	-	-	-	-	-	-	-
SHAM#1449	1	Sham	176	-	-	-	-	-	-	-	-
SHAM#1449	1	Sham	177	-	-	-	-	-	-	-	-
SHAM#1449	1	Sham	178	-	-	-	-	-	-	-	-
SHAM#1449	1	Sham	179	-	-	-	-	-	-	-	-
SHAM#1449	1	Sham	180	-	-	-	-	-	-	-	-
SHAM#1449	1	Sham	181	-	-	-	-	-	-	-	-
SHAM#1449	1	Sham	182	-	-	-	-	-	-	-	-
SHAM#1449	1	Sham	183	-	-	-	-	-	-	-	-
SHAM#1449	1	Sham	184	-	-	-	-	-	-	-	-
SHAM#1449	1	Sham	185	-	-	-	-	-	-	-	-
SHAM#1449	1	Sham	186	-	-	-	-	-	-	-	-
SHAM#1449	1	Sham	187	-	-	-	-	-	-	-	-
SHAM#1449	1	Sham	188	-	-	-	-	-	-	-	-
SHAM#1449	1	Sham	189	-	-	-	-	-	-	-	-
SHAM#1449	1	Sham	190	-	-	-	-	-	-	-	-
SHAM#1449	1	Sham	191	-	-	-	-	-	-	-	-
SHAM#1449	1	Sham	192	-	-	-	-	-	-	-	-
SHAM#1449	1	Sham	193	-	-	-	-	-	-	-	-
SHAM#1449	1	Sham	194	-	-	-	-	-	-	-	-
SHAM#1449	1	Sham	195	-	-	-	-	-	-	-	-
SHAM#1449	1	Sham	196	-	-	-	-	-	-	-	-
SHAM#1449	1	Sham	197	-	-	-	-	-	-	-	-
SHAM#1449	1	Sham	198	-	-	-	-	-	-	-	-
SHAM#1449	1	Sham	199	-	-	-	-	-	-	-	-
SHAM#1449	1	Sham	200	-	-	-	-	-	-	-	-
SHAM#1449	1	Sham	201	-	-	-	-	-	-	-	-
SHAM#1597	1	Sham	1	-	-	-	-	-	-	-	-
SHAM#1597	1	Sham	2	-	-	-	-	-	-	-	-
SHAM#1597	1	Sham	3	-	-	-	-	-	-	-	-
SHAM#1597	1	Sham	4	-	-	-	-	-	-	-	-
SHAM#1597	1	Sham	5	-	-	-	-	-	-	-	-
SHAM#1597	1	Sham	6	-	-	-	-	-	-	-	-
SHAM#1597	1	Sham	7	-	-	-	-	-	-	-	-
SHAM#1597	1	Sham	8	-	-	-	-	-	-	-	-
SHAM#1597	1	Sham	9	-	-	-	-	-	-	-	-
SHAM#1597	1	Sham	10	-	-	-	-	-	-	-	-
SHAM#1597	1	Sham	11	-	-	-	-	-	-	-	-
SHAM#1597	1	Sham	12	-	-	-	-	-	-	-	-
SHAM#1597	1	Sham	13	-	-	-	-	-	-	-	-
SHAM#1597	1	Sham	14	-	-	-	-	-	-	-	-
SHAM#1597	1	Sham	15	-	-	-	-	-	-	-	-
SHAM#1597	1	Sham	16	-	-	-	-	-	-	-	-
SHAM#1597	1	Sham	17	-	-	-	-	-	-	-	-
SHAM#1597	1	Sham	18	-	-	-	-	-	-	-	-
SHAM#1597	1	Sham	19	-	-	-	-	-	-	-	-
SHAM#1597	1	Sham	20	-	-	-	-	-	-	-	-
SHAM#1597	1	Sham	21	-	-	-	-	-	-	-	-
SHAM#1597	1	Sham	22	-	-	-	-	-	-	-	-
SHAM#1597	1	Sham	23	-	-	-	-	-	-	-	-
SHAM#1597	1	Sham	24	-	-	-	-	-	-	-	-
SHAM#1597	1	Sham	25	-	-	-	-	-	-	-	-
SHAM#1597	1	Sham	26	-	-	-	-	-	-	-	-
SHAM#1597	1	Sham	27	-	-	-	-	-	-	-	-
SHAM#1597	1	Sham	28	-	-	-	-	-	-	-	-
SHAM#1597	1	Sham	29	-	-	-	-	-	-	-	-
SHAM#1597	1	Sham	30	-	-	-	-	-	-	-	-
SHAM#1597	1	Sham	31	-	-	-	-	-	-	-	-
SHAM#1597	1	Sham	32	-	-	-	-	-	-	-	-
SHAM#1597	1	Sham	33	-	-	-	-	-	-	-	-
SHAM#1597	1	Sham	34	-	-	-	-	-	-	-	-
SHAM#1597	1	Sham	35	-	-	-	-	-	-	-	-
SHAM#1597	1	Sham	36	-	-	-	-	-	-	-	-
SHAM#1597	1	Sham	37	-	-	-	-	-	-	-	-
SHAM#1597	1	Sham	38	-	-	-	-	-	-	-	-
SHAM#1597	1	Sham	39	-	-	-	-	-	-	-	-
SHAM#1597	1	Sham	40	-	-	-	-	-	-	-	-
SHAM#1597	1	Sham	41	-	-	-	-	-	-	-	-
SHAM#1597	1	Sham	42	-	-	-	-	-	-	-	-
SHAM#1597	1	Sham	43	-	-	-	-	-	-	-	-
SHAM#1597	1	Sham	44	-	-	-	-	-	-	-	-
SHAM#1597	1	Sham	45	-	-	-	-	-	-	-	-
SHAM#1597	1	Sham	46	-	-	-	-	-	-	-	-
SHAM#1597	1	Sham	47	-	-	-	-	-	-	-	-
SHAM#1597	1	Sham	48	-	-	-	-	-	-	-	-
SHAM#1597	1	Sham	49	-	-	-	-	-	-	-	-
SHAM#1597	1	Sham	50	-	-	-	-	-	-	-	-
SHAM#1597	1	Sham	51	-	-	-	-	-	-	-	-
SHAM#1597	1	Sham	52	-	-	-	-	-	-	-	-
SHAM#1597	1	Sham	53	-	-	-	-	-	-	-	-
SHAM#1597	1	Sham	54	-	-	-	-	-	-	-	-
SHAM#1597	1	Sham	55	-	-	-	-	-	-	-	-
SHAM#1597	1	Sham	56	-	-	-	-	-	-	-	-
SHAM#1597	1	Sham	57	-	-	-	-	-	-	-	-
SHAM#1597	1	Sham	58	-	-	-	-	-	-	-	-
SHAM#1597	1	Sham	59	-	-	-	-	-	-	-	-
SHAM#1597	1	Sham	60	-	-	-	-	-	-	-	-
SHAM#1597	1	Sham	61	-	-	-	-	-	-	-	-
SHAM#1597	1	Sham	62	-	-	-	-	-	-	-	-
SHAM#1597	1	Sham	63	-	-	-	-	-	-	-	-
SHAM#1597	1	Sham	64	-	-	-	-	-	-	-	-
SHAM#1597	1	Sham	65	-	-	-	-	-	-	-	-
SHAM#1597	1	Sham	66	-	-	-	-	-	-	-	-
SHAM#1597	1	Sham	67	-	-	-	-	-	-	-	-
SHAM#1597	1	Sham	68	-	-	-	-	-	-	-	-
SHAM#1597	1	Sham	69	-	-	-	-	-	-	-	-
SHAM#1597	1	Sham	70	-	-	-	-	-	-	-	-
SHAM#3	1	Sham	1	-	-	-	-	-	-	-	-
SHAM#3	1	Sham	2	-	-	-	-	-	-	-	-
SHAM#3	1	Sham	3	-	-	-	-	-	-	-	-
SHAM#3	1	Sham	4	-	-	-	-	-	-	-	-
SHAM#3	1	Sham	5	-	-	-	-	-	-	-	-
SHAM#3	1	Sham	6	-	-	-	-	-	-	-	-
SHAM#3	1	Sham	7	-	-	-	-	-	-	-	-
SHAM#3	1	Sham	8	-	-	-	-	-	-	-	-
SHAM#3	1	Sham	9	-	-	-	-	-	-	-	-
SHAM#3	1	Sham	10	-	-	-	-	-	-	-	-
SHAM#3	1	Sham	11	-	-	-	-	-	-	-	-
SHAM#3	1	Sham	12	-	-	-	-	-	-	-	-
SHAM#3	1	Sham	13	-	-	-	-	-	-	-	-
SHAM#3	1	Sham	14	-	-	-	-	-	-	-	-
SHAM#3	1	Sham	15	-	-	-	-	-	-	-	-
SHAM#3	1	Sham	16	-	-	-	-	-	-	-	-
SHAM#3	1	Sham	17	-	-	-	-	-	-	-	-
SHAM#3	1	Sham	18	-	-	-	-	-	-	-	-
SHAM#3	1	Sham	19	-	-	-	-	-	-	-	-
SHAM#3	1	Sham	20	-	-	-	-	-	-	-	-
SHAM#3	1	Sham	21	-	-	-	-	-	-	-	-
SHAM#3	1	Sham	22	-	-	-	-	-	-	-	-
SHAM#3	1	Sham	23	-	-	-	-	-	-	-	-
SHAM#3	1	Sham	24	-	-	-	-	-	-	-	-
SHAM#3	2	Sham	1	-	-	-	-	-	-	-	-
SHAM#3	2	Sham	2	-	-	-	-	-	-	-	-
SHAM#3	2	Sham	3	-	-	-	-	-	-	-	-
SHAM#3	2	Sham	4	-	-	-	-	-	-	-	-
SHAM#3	2	Sham	5	-	-	-	-	-	-	-	-
SHAM#3	2	Sham	6	-	-	-	-	-	-	-	-
SHAM#3	2	Sham	7	-	-	-	-	-	-	-	-
SHAM#3	2	Sham	8	-	-	-	-	-	-	-	-
SHAM#3	2	Sham	9	-	-	-	-	-	-	-	-
SHAM#3	2	Sham	10	-	-	-	-	-	-	-	-
SHAM#3	2	Sham	11	-	-	-	-	-	-	-	-
SHAM#3	2	Sham	12	-	-	-	-	-	-	-	-

## Sheet: Fig. 1E
	Day 0	Day 1	Day 2	Day 3	Day 4	Day 7	Day 10	Day 14	Day 17	Day 21
Total tubules	752	285	616	310	595	670	459	510	337	300
Registered tubules with granular casts	6	79	189	147	114	22	2	0	0	0
Percent	0.00806452	0.277193	0.306818	0.474194	0.191597	0.0328358	0.0043573	0	0	0
Registered tubules with flattened epithelium	0	69	115	117	174	173	66	27	17	1
Percent	0	0.242105	0.186688	0.377419	0.292437	0.258209	0.143791	0.0529412	0.0504451	0.00333333
Registered tubules with propidium iodide	276	2	0	0	0	0	0	0	0	0
Percent	37.0967	0.7	0	0	0	0	0	0	0	0
Average tubular enclosure by PDGFRB-cell (%)	13.3947	12.6396	18.6707	24.4779	25.7349	31.0955	25.9791	22.7196	20.3955	18.1318
Registered tubules which are atrophied	0	0	0	1	4	23	36	57	21	5
Percent	0	0	0	0.134409	0.672043	3.76344	8.60215	16.2634	19.086	19.7581

## Sheet: Fig. 2B
MouseID	Group	NADH aoutoflourescence
SHAM#1449	Sham	435.814
SHAM#1449	Sham	557.77
SHAM#1449	Sham	654.051
SHAM#1449	Sham	523.265
SHAM#1449	Sham	539.519
SHAM#1449	Sham	461.438
SHAM#1449	Sham	428.888
SHAM#1449	Sham	592.026
SHAM#1449	Sham	533.077
SHAM#1449	Sham	541.307
SHAM#1449	Sham	421.934
SHAM#1449	Sham	401.845
SHAM#1449	Sham	555.448
SHAM#1449	Sham	521.774
SHAM#1449	Sham	470.44
SHAM#1449	Sham	480.609
SHAM#1449	Sham	400.068
SHAM#1449	Sham	496.092
SHAM#1449	Sham	461.309
SHAM#1449	Sham	576.354
SHAM#1449	Sham	574.615
SHAM#1449	Sham	774.34
SHAM#1449	Sham	684.447
SHAM#1449	Sham	554.728
SHAM#1449	Sham	527.344
SHAM#1449	Sham	618.6
SHAM#1449	Sham	457.905
SHAM#1449	Sham	589.236
SHAM#1449	Sham	433.533
SHAM#1449	Sham	552.087
SHAM#1449	Sham	673.334
SHAM#1449	Sham	604.991
SHAM#1449	Sham	623.66
SHAM#1449	Sham	713.025
SHAM#1449	Sham	724.246
SHAM#1449	Sham	677.627
SHAM#1449	Sham	834.926
SHAM#1449	Sham	822.898
SHAM#1449	Sham	672.154
SHAM#1449	Sham	632.886
SHAM#1449	Sham	682.244
SHAM#1449	Sham	663.775
SHAM#1449	Sham	565.401
SHAM#1449	Sham	574.964
SHAM#1449	Sham	570.542
SHAM#1449	Sham	616.361
SHAM#1449	Sham	547.148
SHAM#1449	Sham	563.362
SHAM#1449	Sham	618.169
SHAM#1449	Sham	507.216
SHAM#1449	Sham	537.743
SHAM#1449	Sham	677.695
SHAM#1449	Sham	607.711
SHAM#1449	Sham	651.911
SHAM#1449	Sham	573.148
SHAM#1449	Sham	747.959
SHAM#1449	Sham	546.108
SHAM#1449	Sham	725.158
SHAM#1449	Sham	886.756
SHAM#1449	Sham	832.151
SHAM#1449	Sham	753.347
SHAM#1449	Sham	726.542
SHAM#1449	Sham	790.071
SHAM#1449	Sham	685.458
SHAM#1449	Sham	420.278
SHAM#1449	Sham	662.937
SHAM#1449	Sham	616.042
SHAM#1449	Sham	674.579
SHAM#1449	Sham	660.165
SHAM#1449	Sham	953.413
SHAM#1449	Sham	729.018
SHAM#1449	Sham	554.658
SHAM#1449	Sham	500.783
SHAM#1449	Sham	508.197
SHAM#1449	Sham	467.454
SHAM#1449	Sham	675.262
SHAM#1449	Sham	624.671
SHAM#1449	Sham	658.487
SHAM#1449	Sham	624.836
SHAM#1449	Sham	640.579
SHAM#1449	Sham	542.471
SHAM#1449	Sham	587.656
SHAM#1449	Sham	513.687
SHAM#1449	Sham	556.965
SHAM#1449	Sham	616.847
SHAM#1449	Sham	663.675
SHAM#1449	Sham	728.234
SHAM#1449	Sham	672.481
SHAM#1449	Sham	807.318
SHAM#1449	Sham	715.826
SHAM#1449	Sham	725.27
SHAM#1449	Sham	618.064
SHAM#1449	Sham	730.884
SHAM#1449	Sham	631.887
SHAM#1449	Sham	656.864
SHAM#1449	Sham	758.737
SHAM#1449	Sham	783.885
SHAM#1449	Sham	790.274
SHAM#1449	Sham	731.783
SHAM#1449	Sham	816.039
SHAM#1449	Sham	723.255
SHAM#1449	Sham	670.01
SHAM#1449	Sham	696.68
SHAM#1449	Sham	920.679
SHAM#1449	Sham	764.22
SHAM#1449	Sham	871.213
SHAM#1449	Sham	638.209
SHAM#1449	Sham	616.962
SHAM#1449	Sham	597.087
SHAM#1449	Sham	723.594
SHAM#1449	Sham	770.362
SHAM#1449	Sham	674.688
SHAM#1449	Sham	797.82
SHAM#1449	Sham	982.601
SHAM#1449	Sham	793.266
SHAM#1449	Sham	634.58
SHAM#1449	Sham	879.583
SHAM#1449	Sham	864.876
SHAM#1449	Sham	767.301
SHAM#1449	Sham	571.523
SHAM#1449	Sham	546.266
SHAM#1449	Sham	474.383
SHAM#1449	Sham	535.111
SHAM#1449	Sham	651.036
SHAM#1449	Sham	611.948
SHAM#1449	Sham	729.25
SHAM#1449	Sham	697.81
SHAM#1449	Sham	807.19
SHAM#1449	Sham	903.303
SHAM#1449	Sham	896.036
SHAM#1449	Sham	705.864
SHAM#1449	Sham	591.276
SHAM#1449	Sham	643.499
SHAM#1449	Sham	625.271
SHAM#1449	Sham	738.243
SHAM#1449	Sham	716.314
SHAM#1449	Sham	769.262
SHAM#1449	Sham	773.814
SHAM#1449	Sham	843.25
SHAM#1449	Sham	907.953
SHAM#1449	Sham	877.987
SHAM#1449	Sham	760.494
SHAM#1449	Sham	729.21
SHAM#1449	Sham	766.498
SHAM#1449	Sham	604.004
SHAM#1449	Sham	683.022
SHAM#1449	Sham	854.605
SHAM#1449	Sham	585.372
SHAM#1449	Sham	669.396
SHAM#1449	Sham	727.277
SHAM#1449	Sham	594.581
SHAM#1449	Sham	648.392
SHAM#1449	Sham	599.551
SHAM#1449	Sham	797.809
SHAM#1449	Sham	583.93
SHAM#1449	Sham	540.447
SHAM#1449	Sham	482.988
SHAM#1449	Sham	583.434
SHAM#1449	Sham	480.69
SHAM#1449	Sham	550.339
SHAM#1449	Sham	432.141
SHAM#1449	Sham	425.865
SHAM#1449	Sham	415.77
SHAM#1449	Sham	496.833
SHAM#1449	Sham	548.43
SHAM#1449	Sham	492.232
SHAM#3	Sham	1576.26
SHAM#3	Sham	1681.71
SHAM#3	Sham	1350.05
SHAM#3	Sham	1131.4
SHAM#3	Sham	1102.51
SHAM#3	Sham	1060.04
SHAM#3	Sham	937.941
SHAM#3	Sham	1199.61
SHAM#3	Sham	1398.78
SHAM#3	Sham	1482.87
SHAM#3	Sham	1514.91
SHAM#3	Sham	1296.3
SHAM#3	Sham	1073.49
SHAM#3	Sham	1589.51
SHAM#3	Sham	1432.76
SHAM#3	Sham	1686.04
SHAM#3	Sham	1658.9
SHAM#3	Sham	1424.68
SHAM#3	Sham	1245.05
SHAM#3	Sham	1164.83
SHAM#3	Sham	1012.26
SHAM#3	Sham	1434.59
SHAM#3	Sham	1451.85
SHAM#3	Sham	1554.16
SHAM#3	Sham	1226.87
SHAM#3	Sham	1474.48
SHAM#3	Sham	1478.94
SHAM#3	Sham	1329.65
SHAM#3	Sham	1587.06
SHAM#3	Sham	1503.54
SHAM#3	Sham	1138.66
SHAM#3	Sham	786.841
SHAM#3	Sham	1164.04
SHAM#3	Sham	1215.86
SHAM#3	Sham	1050.47
SHAM#3	Sham	1147.5
SHAM#1597	Sham	1793.81
SHAM#1597	Sham	1050.22
SHAM#1597	Sham	1531.9
SHAM#1597	Sham	955.436
SHAM#1597	Sham	1793.41
SHAM#1597	Sham	1676.77
SHAM#1597	Sham	1541.5
SHAM#1597	Sham	1745.5
SHAM#1597	Sham	1941.01
SHAM#1597	Sham	1765.7
SHAM#1597	Sham	1624.18
SHAM#1597	Sham	1663.39
SHAM#1597	Sham	1889.14
SHAM#1597	Sham	1621.95
SHAM#1597	Sham	1470.35
SHAM#1597	Sham	1494.17
SHAM#1597	Sham	1214.44
SHAM#1597	Sham	1601.86
SHAM#1597	Sham	1764.78
SHAM#1597	Sham	1178.6
SHAM#1597	Sham	1800.93
SHAM#1597	Sham	1329.33
SHAM#1597	Sham	1281.94
SHAM#1597	Sham	1635.89
SHAM#1597	Sham	1978.19
SHAM#1597	Sham	1738.09
SHAM#1597	Sham	1105.35
SHAM#1597	Sham	1215.03
SHAM#1597	Sham	1371.5
SHAM#1597	Sham	1098.49
SHAM#1597	Sham	1248.84
SHAM#1597	Sham	1288.92
SHAM#1597	Sham	1776.46
SHAM#1597	Sham	1598.77
SHAM#1597	Sham	1581.25
SHAM#1597	Sham	1544.99
SHAM#1597	Sham	1490.31
SHAM#1597	Sham	770.315
SHAM#1597	Sham	1261.79
SHAM#1597	Sham	1079.23
SHAM#1597	Sham	1062.43
SHAM#1597	Sham	1224.91
SHAM#1597	Sham	1274.56
SHAM#1597	Sham	1345.77
SHAM#1597	Sham	1257.25
SHAM#1597	Sham	1260.85
SHAM#1597	Sham	1473.81
SHAM#1597	Sham	767.72
SHAM#1597	Sham	1249.14
SHAM#1597	Sham	1300.82
SHAM#1597	Sham	1452.48
SHAM#1597	Sham	1469.47
SHAM#1597	Sham	1589.05
SHAM#1597	Sham	1278.3
SHAM#1597	Sham	887.271
SHAM#1597	Sham	1058.86
SHAM#1597	Sham	804.638
SHAM#1597	Sham	1335.88
SHAM#1597	Sham	1222.15
SHAM#1598	Sham	1384.14
SHAM#1599	Sham	1212.53
SHAM#1600	Sham	1180.41
SHAM#1601	Sham	848.641
SHAM#1602	Sham	1588.7
#002	Atrophy	347
#002	Atrophy	482
#002	Atrophy	693
#002	Atrophy	664
#002	Atrophy	579
#002	Atrophy	526
#002	Atrophy	341
#002	Atrophy	375
#002	Atrophy	392
#002	Atrophy	457
#002	Atrophy	385
#002	Atrophy	462
#002	Atrophy	407
#002	Atrophy	330
#005	Atrophy	359
#005	Atrophy	345
#005	Atrophy	307
#005	Atrophy	458
#013	Atrophy	508
#013	Atrophy	461
#013	Atrophy	541
#013	Atrophy	556
#015	Atrophy	310
#015	Atrophy	269
#015	Atrophy	291
#015	Atrophy	427
#015	Atrophy	363
#015	Atrophy	260
#015	Atrophy	238
#015	Atrophy	255
#015	Atrophy	286
#015	Atrophy	282
#015	Atrophy	312
#015	Atrophy	266
#015	Atrophy	399
#015	Atrophy	338
#015	Atrophy	500
#015	Atrophy	343
#015	Atrophy	452
#015	Atrophy	328
#015	Atrophy	303
#015	Atrophy	273
#015	Atrophy	264
#015	Atrophy	507
#015	Atrophy	309
#015	Atrophy	369
#015	Atrophy	278
#015	Atrophy	470
#015	Atrophy	968
#015	Atrophy	672
#015	Atrophy	568
#015	Atrophy	650
#015	Atrophy	430
#015	Atrophy	518
#015	Atrophy	516
#015	Atrophy	596
#015	Atrophy	354
#015	Atrophy	617
#015	Atrophy	485
#015	Atrophy	422
#015	Atrophy	329
#015	Atrophy	439
#015	Atrophy	653
#015	Atrophy	300
#015	Atrophy	415
#015	Atrophy	355
#015	Atrophy	330
#015	Atrophy	355
#016	Atrophy	767
#016	Atrophy	643
#016	Atrophy	375
#016	Atrophy	557
#016	Atrophy	412
#016	Atrophy	381
#016	Atrophy	616
#016	Atrophy	453
#016	Atrophy	585
#016	Atrophy	761
#016	Atrophy	759
#016	Atrophy	693
#016	Atrophy	463
#016	Atrophy	382
#016	Atrophy	334
#016	Atrophy	706
#016	Atrophy	665
#016	Atrophy	802
#016	Atrophy	546
#016	Atrophy	328
#016	Atrophy	445
#016	Atrophy	471
#016	Atrophy	542
#017	Atrophy	613
#017	Atrophy	513
#017	Atrophy	450
#020	Atrophy	311
#020	Atrophy	496
#020	Atrophy	585
#020	Atrophy	586
#020	Atrophy	377
#020	Atrophy	396
#020	Atrophy	396
#020	Atrophy	316
#020	Atrophy	473
#020	Atrophy	508
#020	Atrophy	543
#020	Atrophy	722
#020	Atrophy	345
#020	Atrophy	496
#020	Atrophy	521
#020	Atrophy	399
#020	Atrophy	389
#020	Atrophy	402
#020	Atrophy	329
#020	Atrophy	382
#020	Atrophy	323
#020	Atrophy	392

## Sheet: Fig. 2F
Mouse ID	FOV	IRI/Sham	Tubule nr	Outcome	PDGFrb encrouchment (um) D0	PDGFrb encrouchment (um) D1	PDGFrb encrouchment (um) D2	PDGFrb encrouchment (um) D3	PDGFrb encrouchment (um) D4	PDGFrb encrouchment (um) D7	PDGFrb encrouchment (um) D10	PDGFrb encrouchment (um) D14	PDGFrb encrouchment (um) D17	PDGFrb encrouchment (um) D21	Tubule circumference D0	Tubule circumference D1	Tubule circumference D2	Tubule circumference D3	Tubule circumference D4	Tubule circumference D7	Tubule circumference D10	Tubule circumference D14	Tubule circumference D17	Tubule circumference D21	PDGFrb enclosure (%) D0	PDGFrb enclosure(%) D1	PDGFrb enclosure (%) D2	PDGFrb enclosure(%) D3	PDGFrb enclosure (%) D4	PDGFrb enclosure(%) D7	PDGFrb enclosure (%) D10	PDGFrb enclosure (%) D14	PDGFrb enclosuret (%) D17	PDGFrb enclosure (%) D21
#002	1	IRI	1	No dam	33	62	57	86	106	104	-	-	-	-	325.156	385.914	357.152	343	393.376	392.73	-	-	-	-	10.149	16.0658	15.9596	25.0729	26.9462	26.4813	-	-	-	-
#002	1	IRI	2	No dam	24	40	72	62	73	27	-	-	-	-	243.26	135.342	244.121	251	284.857	127.682	-	-	-	-	9.86599	29.5548	29.4936	24.7012	25.6269	21.1463	-	-	-	-
#002	1	IRI	3	No dam	11	6	1	7	40	64	-	-	-	-	355.574	330.899	356.59	358.029	361.786	386.862	-	-	-	-	3.09359	1.81324	0.280434	1.95515	11.0563	16.5434	-	-	-	-
#002	1	IRI	4	-	24	40	24	52	92	98	-	-	-	-	377.331	332.902	298.409	231.424	301.402	272.728	-	-	-	-	6.36046	12.0155	8.04265	22.4696	30.524	35.9332	-	-	-	-
#002	1	IRI	5	No dam	37	52	38	33	7	33	-	-	-	-	375.797	365.098	315.251	305.942	308.014	387.034	-	-	-	-	9.84574	14.2428	12.0539	10.7864	2.27262	8.52638	-	-	-	-
#002	1	IRI	6	No dam	1	1	1	13	11	26	-	-	-	-	158.571	171.287	185.165	157.331	171.356	161.013	-	-	-	-	0.630632	0.583815	0.540059	8.26283	6.41938	16.1478	-	-	-	-
#002	1	IRI	7	-	1	1	6	30	8	16	-	-	-	-	293.364	246.359	193.48	249.267	252.027	150.812	-	-	-	-	0.340873	0.405912	3.1011	12.0353	3.17426	10.6092	-	-	-	-
#002	1	IRI	8	Atrophy	1	1	11	54	46	59	-	-	-	-	246.919	265.295	291.398	261.123	300.749	174.962	-	-	-	-	0.404991	0.376939	3.77491	20.6799	15.2951	33.7216	-	-	-	-
#002	1	IRI	9	Atrophy	7	1	14	45	36	62	-	-	-	-	267.041	249.035	310.676	239.707	250.56	197.518	-	-	-	-	2.62132	0.40155	4.5063	18.7729	14.3678	31.3895	-	-	-	-
#002	1	IRI	10	-	1	1	1	20	39	87	-	-	-	-	189.944	196.477	204.454	197.279	175.214	210.111	-	-	-	-	0.526471	0.508965	0.489108	10.1379	22.2585	41.4067	-	-	-	-
#002	1	IRI	11	-	14	41	43	43	45	62	-	-	-	-	200.797	232.157	156.532	204.519	171.266	210.233	-	-	-	-	6.97222	17.6605	27.4704	21.0249	26.2749	29.4911	-	-	-	-
#002	1	IRI	12	-	1	1	1	1	1	37	-	-	-	-	164.565	176.528	182.526	212.769	179.296	174.452	-	-	-	-	0.607663	0.566482	0.547867	0.469993	0.557737	21.2093	-	-	-	-
#002	1	IRI	13	Atrophy	1	1	3	20	65	42	-	-	-	-	222.941	225.933	235.868	215.55	235.699	179.867	-	-	-	-	0.448549	0.442609	1.2719	9.27859	27.5775	23.3506	-	-	-	-
#002	1	IRI	14	-	1	1	1	17	17	52	-	-	-	-	173.418	162.497	168.619	164.934	167.819	153.953	-	-	-	-	0.576641	0.615396	0.593053	10.3072	10.13	33.7765	-	-	-	-
#002	1	IRI	15	-	1	20	32	15	39	74	-	-	-	-	219.275	227.894	218.938	216.244	206.637	209.865	-	-	-	-	0.456048	8.77601	14.616	6.93661	18.8737	35.2608	-	-	-	-
#002	1	IRI	16	-	12	58	58	66	76	139	-	-	-	-	567.843	547.033	526.912	534.635	551.964	580.467	-	-	-	-	2.11326	10.6027	11.0075	12.3449	13.769	23.9462	-	-	-	-
#002	1	IRI	17	-	23	1	57	41	68	-	-	-	-	-	180.994	136.16	218.872	192.369	116.343	-	-	-	-	-	12.7076	0.73443	26.0426	21.3132	58.4479	-	-	-	-	-
#002	1	IRI	18	Recover	153	1	47	80	64	46	-	-	-	-	723.008	427.817	715.339	711.966	583.363	288.102	-	-	-	-	21.1616	0.233745	6.57031	11.2365	10.9709	15.9666	-	-	-	-
#002	1	IRI	19	Recover	9	1	1	1	1	42	-	-	-	-	243.167	28.737	205.508	182.211	73.861	107.57	-	-	-	-	3.70116	3.47983	0.486599	0.548814	1.35389	39.0443	-	-	-	-
#002	1	IRI	20	No dam	1	10	7	6	1	18	-	-	-	-	326.778	295.312	364	339.919	310.666	292.734	-	-	-	-	0.306018	3.38625	1.92308	1.76513	0.321889	6.14893	-	-	-	-
#002	1	IRI	21	Recover	14	39	81	6	27	56	-	-	-	-	466.372	441.05	428.667	449.581	453.666	514.014	-	-	-	-	3.0019	8.84253	18.8958	1.33458	5.95151	10.8946	-	-	-	-
#002	1	IRI	22	No dam	36	12	20	18	9	-	-	-	-	-	143.827	52.338	112.396	94.936	75.102	-	-	-	-	-	25.0301	22.9279	17.7942	18.9601	11.9837	-	-	-	-	-
#002	1	IRI	23	No dam	55	14	12	31	30	31	-	-	-	-	354.18	139.489	213.187	204.653	215.831	143.117	-	-	-	-	15.5288	10.0366	5.62886	15.1476	13.8998	21.6606	-	-	-	-
#002	2	IRI	1	No dam	16	11	32	26	33	42	-	16	-	-	261	257.478	312	275.605	322	282	-	258	-	-	6.13027	4.27221	10.2564	9.43379	10.2484	14.8936	-	6.20155	-	-
#002	2	IRI	2	No dam	11	13	19	27	24	32	-	30	-	-	377	371.265	384	394.335	400	412	-	396	-	-	2.91777	3.50154	4.94792	6.84697	6	7.76699	-	7.57576	-	-
#002	2	IRI	3	Atrophy	24	24	71	86	135	123	-	102	-	-	279	296.608	314	310.378	305	254	-	201	-	-	8.60215	8.09149	22.6115	27.7081	44.2623	48.4252	-	50.7463	-	-
#002	2	IRI	4	Atrophy	25	43	47	101	70	80	-	70	-	-	206	213.9	212	242.24	244	195	-	218	-	-	12.1359	20.1029	22.1698	41.6942	28.6885	41.0256	-	32.1101	-	-
#002	2	IRI	5	Atrophy	13	63	87	63	109	294	-	85	-	-	366	354.884	368	388.158	384	388	-	228	-	-	3.55191	17.7523	23.6413	16.2305	28.3854	75.7732	-	37.2807	-	-
#002	2	IRI	6	Recover	18	4	11	29	33	65	-	-	-	-	372	331.71	343	330.415	356	303	-	-	-	-	4.83871	1.20587	3.207	8.77684	9.26966	21.4521	-	-	-	-
#002	2	IRI	7	Atrophy	14	13	43	62	65	171	-	-	-	-	211	195.487	176	197.344	199	170	-	-	-	-	6.63507	6.65006	24.4318	31.4172	32.6633	100.588	-	-	-	-
#002	2	IRI	8	Recover	58	58	55	58	61	101	-	-	-	-	373	392.452	393	385.946	394	454	-	-	-	-	15.5496	14.7789	13.9949	15.028	15.4822	22.2467	-	-	-	-
#002	2	IRI	9	Recover	98	142	143	158	148	147	-	-	-	-	523	451	586	479.021	418	386	-	-	-	-	18.738	31.4856	24.4027	32.9839	35.4067	38.0829	-	-	-	-
#002	2	IRI	10	Recover	9	7	79	25	63	67	-	-	-	-	207	207.233	253	223.658	223	223	-	-	-	-	4.34783	3.37784	31.2253	11.1778	28.2511	30.0448	-	-	-	-
#002	2	IRI	11	Recover	10	12	76	35	55	49	-	28	-	-	447	434.391	451	447.609	430	381	-	344	-	-	2.23714	2.76249	16.8514	7.81932	12.7907	12.8609	-	8.13953	-	-
#002	2	IRI	12	Recover	19	31	40	38	56	70	-	-	-	-	319	291.691	275	244.459	321	387	-	-	-	-	5.95611	10.6277	14.5455	15.5445	17.4455	18.0879	-	-	-	-
#002	2	IRI	13	Recover	5	9	6	4	6	1	-	-	-	-	129	133.08	150	139.115	151	161	-	-	-	-	3.87597	6.76285	4	2.87532	3.97351	0.621118	-	-	-	-
#002	2	IRI	14	Recover	1	7	78	13	18	5	-	-	-	-	269	273.097	237	276.228	270	274	-	-	-	-	0.371747	2.56319	32.9114	4.70626	6.66667	1.82482	-	-	-	-
#002	2	IRI	15	Recover	1	1	62	12	18	21	-	-	-	-	292	281.937	283	288.22	270	302	-	-	-	-	0.342466	0.354689	21.9081	4.16349	6.66667	6.95364	-	-	-	-
#002	2	IRI	16	Recover	17	47	65	53	65	68	-	22	-	-	296	297.015	275	296.581	283	302	-	262	-	-	5.74324	15.8241	23.6364	17.8703	22.9682	22.5166	-	8.39695	-	-
#002	2	IRI	17	Recover	15	12	32	35	50	47	-	27	-	-	259	259.708	261	282.188	269	299	-	309	-	-	5.79151	4.62057	12.2605	12.4031	18.5874	15.7191	-	8.73786	-	-
#002	2	IRI	18	No dam	11	16	35	35	15	26	-	-	-	-	304	350.211	309	270.196	121	171	-	-	-	-	3.61842	4.56867	11.3269	12.9536	12.3967	15.2047	-	-	-	-
#002	2	IRI	19	No dam	10	19	33	63	56	61	-	-	-	-	281	315.165	296	333.905	233	267	-	-	-	-	3.55872	6.02859	11.1486	18.8676	24.0343	22.8464	-	-	-	-
#002	2	IRI	20	Recover	12	44	37	55	57	68	-	85	-	-	316	315.264	336	350.573	360	388	-	327	-	-	3.79747	13.9566	11.0119	15.6886	15.8333	17.5258	-	25.9939	-	-
#002	2	IRI	21	Recover	15	13	16	18	16	31	-	33	-	-	285	289.76	267	299.859	300	339	-	285	-	-	5.26316	4.48647	5.99251	6.00282	5.33333	9.14454	-	11.5789	-	-
#002	2	IRI	22	No dam	20	38	40	47	45	39	-	16	-	-	292	292.587	294	301.089	325	327	-	345	-	-	6.84932	12.9876	13.6054	15.61	13.8462	11.9266	-	4.63768	-	-
#002	2	IRI	23	Recover	20	17	23	15	12	1	-	1	-	-	246	245.706	240	264.653	271	282	-	287	-	-	8.13008	6.91884	9.58333	5.6678	4.42804	0.35461	-	0.348432	-	-
#002	2	IRI	24	No dam	1	1	1	6	1	1	-	1	-	-	265	283.967	254	291.285	301	236	-	319	-	-	0.377358	0.352154	0.393701	2.05984	0.332226	0.423729	-	0.31348	-	-
#002	2	IRI	25	No dam	1	9	25	34	35	15	-	10	-	-	187	217.209	198	221.937	248	195	-	254	-	-	0.534759	4.14347	12.6263	15.3197	14.1129	7.69231	-	3.93701	-	-
#002	2	IRI	26	No dam	1	1	1	19	10	20	-	21	-	-	174	178.733	171	186.91	202	213	-	196	-	-	0.574713	0.559494	0.584795	10.1653	4.9505	9.38967	-	10.7143	-	-
#002	3	IRI	1	Atrophy	15	59	105	156	121	176	-	74	-	-	379	367.969	459	400.347	315	316	-	131	-	-	3.95778	16.034	22.8758	38.9662	38.4127	55.6962	-	56.4885	-	-
#002	3	IRI	2	Recover	77	61	45	48	54	71	-	62	-	-	599	633.048	627	657.123	678	710	-	578	-	-	12.8548	9.63592	7.17703	7.30457	7.9646	10	-	10.7266	-	-
#002	3	IRI	3	No dam	81	77	51	64	52	42	-	48	-	-	513	529.314	539	551.716	557	475	-	439	-	-	15.7895	14.5471	9.46197	11.6002	9.33573	8.84211	-	10.9339	-	-
#002	3	IRI	4	No dam	64	50	54	86	47	61	-	56	-	-	399	399.541	395	412.919	424	447	-	378	-	-	16.0401	12.5144	13.6709	20.8273	11.0849	13.6465	-	14.8148	-	-
#002	3	IRI	5	No dam	27	53	29	40	23	18	-	44	-	-	200	229	198	232.445	213	230	-	226	-	-	13.5	23.1441	14.6465	17.2084	10.7981	7.82609	-	19.469	-	-
#002	3	IRI	6	No dam	15	15	21	68	26	31	-	34	-	-	463	413.866	410	432.272	462	442	-	459	-	-	3.23974	3.62436	5.12195	15.7308	5.62771	7.01357	-	7.40741	-	-
#002	3	IRI	7	No dam	33	14	23	28	31	72	-	31	-	-	228	242.673	252	270.988	272	278	-	271	-	-	14.4737	5.76908	9.12698	10.3326	11.3971	25.8993	-	11.4391	-	-
#002	3	IRI	8	Atrophy	3	2	14	23	68	135	-	65	-	-	173	193.202	167	189.757	150	277	-	199	-	-	1.7341	1.03519	8.38323	12.1208	45.3333	48.7365	-	32.6633	-	-
#002	3	IRI	9	Atrophy	13	7	35	65	92	254	-	120	-	-	253	293.477	272	259.168	226	342	-	144	-	-	5.13834	2.3852	12.8676	25.0803	40.708	74.269	-	83.3333	-	-
#002	3	IRI	10	Atrophy	21	35	63	70	222	189	-	118	-	-	351	398.334	339	237.971	304	242	-	175	-	-	5.98291	8.7866	18.5841	29.4153	73.0263	78.0992	-	67.4286	-	-
#002	3	IRI	11	Atrophy	25	14	23	2	69	81	-	52	-	-	273	290.031	271	260.228	210	276	-	194	-	-	9.15751	4.82707	8.48708	0.768557	32.8571	29.3478	-	26.8041	-	-
#002	3	IRI	12	No dam	19	37	10	39	30	30	-	99	-	-	217	216.108	222	276.553	269	314	-	272	-	-	8.75576	17.1211	4.5045	14.1022	11.1524	9.55414	-	36.3971	-	-
#002	3	IRI	13	Atrophy	60	86	106	100	181	189	-	86	-	-	342	273.788	258	257.423	274	252	-	154	-	-	17.5439	31.4112	41.0853	38.8466	66.0584	75	-	55.8442	-	-
#002	3	IRI	14	Atrophy	26	67	61	106	160	133	-	74	-	-	235	192.904	209	212.138	221	190	-	154	-	-	11.0638	34.7323	29.1866	49.9675	72.3982	70	-	48.0519	-	-
#002	3	IRI	15	No dam	35	43	50	67	33	26	-	37	-	-	514	423.002	390	189.919	235	379	-	445	-	-	6.80934	10.1654	12.8205	35.2782	14.0426	6.86016	-	8.31461	-	-
#002	3	IRI	16	No dam	62	67	28	15	52	34	-	79	-	-	223	237.888	243	191.008	262	259	-	351	-	-	27.8027	28.1645	11.5226	7.85307	19.8473	13.1274	-	22.5071	-	-
#002	3	IRI	17	No dam	14	21	18	33	0	36	-	36	-	-	203	206.434	190	108.508	91	230	-	230	-	-	6.89655	10.1727	9.47368	30.4125	0	15.6522	-	15.6522	-	-
#002	3	IRI	18	No dam	47	48	21	22	30	-	-	-	-	-	169	115.552	57	108.798	106	-	-	-	-	-	27.8107	41.5397	36.8421	20.221	28.3019	-	-	-	-	-
#002	3	IRI	19	No dam	30	19	39	68	28	-	-	-	-	-	136	183.911	167	263.101	138	-	-	-	-	-	22.0588	10.3311	23.3533	25.8456	20.2899	-	-	-	-	-
#002	3	IRI	20	No dam	68	40	48	40	87	62	-	32	-	-	444	418.998	363	424.729	355	280	-	172	-	-	15.3153	9.54658	13.2231	9.41777	24.507	22.1429	-	18.6047	-	-
#002	3	IRI	21	No dam	33	10	33	10	10	-	-	-	-	-	191	223.046	215	219.098	201	-	-	-	-	-	17.2775	4.48338	15.3488	4.56417	4.97512	-	-	-	-	-
#002	3	IRI	22	No dam	30	47	37	109	-	-	-	-	-	-	180	185.971	156	153.775	-	-	-	-	-	-	16.6667	25.2728	23.7179	70.8828	-	-	-	-	-	-
#002	3	IRI	23	No dam	12	-	28	35	17	1	-	1	-	-	198	-	202	217.892	227	145	-	95	-	-	6.06061	-	13.8614	16.063	7.48899	0.689655	-	1.05263	-	-
#002	3	IRI	24	Atrophy	1	3	32	39	57	108	-	-	-	-	157	158	187	145	174	167	-	-	-	-	0.636943	1.89873	17.1123	26.8966	32.7586	64.6707	-	-	-	-
#002	4	IRI	1	No dam	25	39	57	140	147	135	-	130	-	-	489	461.782	510	554.906	513	564	-	578	-	-	5.11247	8.44554	11.1765	25.2295	28.655	23.9362	-	22.4913	-	-
#002	4	IRI	2	Recover	51	62	86	291	170	148	-	113	-	-	909	938.468	959	983.181	1008	1007	-	1024	-	-	5.61056	6.60651	8.96767	29.5978	16.8651	14.6971	-	11.0352	-	-
#002	4	IRI	3	Recover	21	21	46	123	101	113	-	60	-	-	125	342.252	310	334.232	337	329	-	288	-	-	16.8	6.13583	14.8387	36.8008	29.9703	34.3465	-	20.8333	-	-
#002	4	IRI	4	Recover	11	13	14	48	47	31	-	39	-	-	123	152.549	135	150.17	218	253	-	232	-	-	8.94309	8.52185	10.3704	31.9638	21.5596	12.253	-	16.8103	-	-
#002	4	IRI	5	Recover	6	2	12	20	43	11	-	20	-	-	126	147.44	127	165.007	154	161	-	151	-	-	4.7619	1.35648	9.44882	12.1207	27.9221	6.8323	-	13.245	-	-
#002	4	IRI	6	Recover	7	1	6	2	1	1	-	1	-	-	194	271.98	173	150.267	50	33	-	143	-	-	3.60825	0.367674	3.46821	1.33096	2	3.0303	-	0.699301	-	-
#002	4	IRI	7	Recover	38	32	58	48	63	46	-	67	-	-	241	291.819	236	298.388	274	249	-	266	-	-	15.7676	10.9657	24.5763	16.0864	22.9927	18.4739	-	25.188	-	-
#002	4	IRI	8	Recover	10	28	37	58	18	34	-	50	-	-	152	168.515	140	179.135	130	146	-	150	-	-	6.57895	16.6157	26.4286	32.3778	13.8462	23.2877	-	33.3333	-	-
#002	4	IRI	9	No dam	19	2	14	23	31	62	-	15	-	-	204	209.694	169	228.435	195	180	-	185	-	-	9.31373	0.953771	8.28402	10.0685	15.8974	34.4444	-	8.10811	-	-
#002	4	IRI	10	No dam	13	23	65	68	89	78	-	39	-	-	414	432.804	405	436.483	445	384	-	410	-	-	3.1401	5.31418	16.0494	15.5791	20	20.3125	-	9.5122	-	-
#002	4	IRI	11	Recover	55	47	60	45	46	6	-	7	-	-	170	199.578	173	146.572	111	82	-	135	-	-	32.3529	23.5497	34.6821	30.7016	41.4414	7.31707	-	5.18519	-	-
#002	4	IRI	12	Recover	33	43	15	30	7	20	-	30	-	-	238	286.442	261	260.904	217	213	-	231	-	-	13.8655	15.0118	5.74713	11.4985	3.22581	9.38967	-	12.987	-	-
#002	4	IRI	13	Recover	49	34	62	76	73	63	-	22	-	-	241	254.503	248	279.426	241	228	-	231	-	-	20.332	13.3594	25	27.1986	30.2905	27.6316	-	9.52381	-	-
#002	4	IRI	14	Recover	30	52	61	32	12	43	-	16	-	-	185	165.764	188	179.237	162	157	-	152	-	-	16.2162	31.3699	32.4468	17.8535	7.40741	27.3885	-	10.5263	-	-
#002	4	IRI	15	Recover	27	12	23	20	14	11	-	14	-	-	171	158.739	118	109.113	60	72	-	91	-	-	15.7895	7.55958	19.4915	18.3296	23.3333	15.2778	-	15.3846	-	-
#002	4	IRI	16	Recover	23	11	20	39	5	1	-	18	-	-	214	155.751	113	105.939	63	50	-	83	-	-	10.7477	7.06255	17.6991	36.8136	7.93651	2	-	21.6867	-	-
#002	4	IRI	17	Recover	31	14	51	58	81	67	-	54	-	-	199	226.255	213	244.525	212	232	-	202	-	-	15.5779	6.18771	23.9437	23.7195	38.2075	28.8793	-	26.7327	-	-
#002	4	IRI	18	Recover	27	19	88	80	108	125	-	93	-	-	278	291.3	264	269.563	270	283	-	272	-	-	9.71223	6.52249	33.3333	29.6777	40	44.1696	-	34.1912	-	-
#002	4	IRI	19	Recover	28	2	27	40	31	28	-	19	-	-	155	175.177	138	165.481	149	154	-	156	-	-	18.0645	1.1417	19.5652	24.172	20.8054	18.1818	-	12.1795	-	-
#002	4	IRI	20	Recover	1	12	45	56	66	47	-	53	-	-	179	186.764	194	233.802	201	153	-	137	-	-	0.558659	6.42522	23.1959	23.9519	32.8358	30.719	-	38.6861	-	-
#002	4	IRI	21	Atrophy	26	20	33	34	137	107	-	191	-	-	288	325.099	305	343.07	249	316	-	246	-	-	9.02778	6.15197	10.8197	9.91051	55.0201	33.8608	-	77.6423	-	-
#002	4	IRI	22	No dam	34	6	20	34	62	81	-	-	-	-	207	240.996	208	239.142	236	234	-	-	-	-	16.4251	2.48967	9.61538	14.2175	26.2712	34.6154	-	-	-	-
#002	4	IRI	23	Recover	45	21	53	52	67	32	-	-	-	-	208	231.062	210	186.166	195	132	-	-	-	-	21.6346	9.08847	25.2381	27.9321	34.359	24.2424	-	-	-	-
#002	4	IRI	24	Recover	13	7	-	2	-	-	-	-	-	-	179	109.242	-	53.302	-	-	-	-	-	-	7.26257	6.40779	-	3.7522	-	-	-	-	-	-
#002	4	IRI	25	No dam	25	-	-	-	-	-	-	-	-	-	147	-	-	-	-	-	-	-	-	-	17.0068	-	-	-	-	-	-	-	-	-
#002	4	IRI	26	Atrophy	31	27	74	46	91	116	-	201	-	-	241	249.062	236	271.221	246	223	-	350	-	-	12.8631	10.8407	31.3559	16.9603	36.9919	52.0179	-	57.4286	-	-
#002	4	IRI	27	Recover	44	23	38	120	58	59	-	65	-	-	188	151.857	168	221.231	224	292	-	319	-	-	23.4043	15.1458	22.619	54.2419	25.8929	20.2055	-	20.3762	-	-
#002	4	IRI	28	No dam	42	24	39	74	34	66	-	43	-	-	267	174.318	231	297.311	215	321	-	319	-	-	15.7303	13.7679	16.8831	24.8898	15.814	20.5607	-	13.4796	-	-
#002	5	IRI	1	No dam	43	54	160	109	243	196	-	140	-	-	678	656.985	665	705.086	732	796	-	727	-	-	6.34218	8.21937	24.0602	15.4591	33.1967	24.6231	-	19.2572	-	-
#002	5	IRI	2	Recover	107	119	76	189	255	70	-	81	-	-	731	719.777	748	758.773	781	836	-	738	-	-	14.6375	16.5329	10.1604	24.9086	32.6504	8.37321	-	10.9756	-	-
#002	5	IRI	3	Recover	31	79	128	171	153	217	-	153	-	-	827	819.096	886	881.45	885	905	-	765	-	-	3.74849	9.64478	14.447	19.3999	17.2881	23.9779	-	20	-	-
#002	5	IRI	4	No dam	36	28	56	39	77	47	-	47	-	-	267	268.179	282	275.726	304	317	-	295	-	-	13.4831	10.4408	19.8582	14.1445	25.3289	14.8265	-	15.9322	-	-
#002	5	IRI	5	Recover	28	32	52	28	53	68	-	62	-	-	245	259.155	264	287.531	283	299	-	364	-	-	11.4286	12.3478	19.697	9.73808	18.7279	22.7425	-	17.033	-	-
#002	5	IRI	6	No dam	9	13	30	10	40	32	-	-	-	-	205	214.365	123	235.493	224	224	-	-	-	-	4.39024	6.06442	24.3902	4.24641	17.8571	14.2857	-	-	-	-
#002	5	IRI	7	No dam	66	62	62	75	63	11	-	21	-	-	316	331.726	299	329.721	360	223	-	205	-	-	20.8861	18.6901	20.7358	22.7465	17.5	4.93274	-	10.2439	-	-
#002	5	IRI	8	Recover	36	95	58	55	83	81	-	-	-	-	582	614.944	422	463.336	462	421	-	0	-	-	6.18557	15.4486	13.7441	11.8704	17.9654	19.2399	-	-	-	-
#002	5	IRI	9	-	58	19	65	107	131	102	-	114	-	-	193	229.379	249	258.081	256	172	-	205	-	-	30.0518	8.28323	26.1044	41.4599	51.1719	59.3023	-	55.6098	-	-
#002	5	IRI	10	Recover	21	25	81	112	188	145	-	97	-	-	278	297.339	368	316.523	360	290	-	330	-	-	7.55396	8.40791	22.0109	35.3845	52.2222	50	-	29.3939	-	-
#002	5	IRI	11	Recover	45	95	107	90	141	54	-	-	-	-	441	430.512	463	478.07	512	385	-	-	-	-	10.2041	22.0667	23.1102	18.8257	27.5391	14.026	-	-	-	-
#002	5	IRI	12	No dam	13	4	21	22	34	30	-	-	-	-	141	153.105	152	189.391	170	148	-	-	-	-	9.21986	2.61259	13.8158	11.6162	20	20.2703	-	-	-	-
#002	5	IRI	13	Recover	48	37	69	61	109	55	-	-	-	-	510	440.107	336	447.545	313	336	-	-	-	-	9.41176	8.40705	20.5357	13.6299	34.8243	16.369	-	-	-	-
#002	5	IRI	14	No dam	35	4	17	15	19	22	-	49	-	-	320	312.031	316	301.417	369	393	-	368	-	-	10.9375	1.28192	5.37975	4.97649	5.14905	5.59796	-	13.3152	-	-
#002	5	IRI	15	No dam	39	25	32	25	17	32	-	-	-	-	239	159.542	257	238.64	241	357	-	-	-	-	16.318	15.6699	12.4514	10.476	7.05394	8.96359	-	-	-	-
#002	5	IRI	16	Recover	66	37	29	41	60	19	-	-	-	-	232	224.865	191	239.999	231	117	-	-	-	-	28.4483	16.4543	15.1832	17.0834	25.974	16.2393	-	-	-	-
#002	5	IRI	17	Recover	1	48	31	30	38	23	-	-	-	-	170	333.839	148	129.523	147	153	-	-	-	-	0.588235	14.3782	20.9459	23.1619	25.8503	15.0327	-	-	-	-
#002	5	IRI	18	No dam	13	12	16	8	11	17	-	-	-	-	147	158.786	128	163.485	141	152	-	-	-	-	8.84354	7.55734	12.5	4.89342	7.80142	11.1842	-	-	-	-
#002	5	IRI	19	Recover	17	9	16	12	0	18	-	-	-	-	124	158.301	160	167.321	160	173	-	-	-	-	13.7097	5.68537	10	7.17184	0	10.4046	-	-	-	-
#002	5	IRI	20	No dam	26	32	17	22	40	25	-	-	-	-	177	180.575	105	97.087	179	94	-	-	-	-	14.6893	17.7212	16.1905	22.6601	22.3464	26.5957	-	-	-	-
#002	6	IRI	1	Recover	26	13	47	60	129	114	-	-	-	-	314.895	181.558	224.604	216.419	244.288	197.42	-	-	-	-	8.25672	7.16025	20.9257	27.724	52.8065	57.7449	-	-	-	-
#002	6	IRI	2	-	60	110	144	156	133	100	-	-	-	-	478.454	449.081	480.706	435.033	489.035	489.591	-	-	-	-	12.5404	24.4945	29.9559	35.8593	27.1964	20.4252	-	-	-	-
#002	6	IRI	3	Recover	38	39	161	150	179	60	-	-	-	-	351.706	278.388	612.293	728.924	722.52	243	-	-	-	-	10.8045	14.0092	26.2946	20.5783	24.7744	24.6914	-	-	-	-
#002	6	IRI	4	Recover	35	34	60	151	132	147	-	-	-	-	308.181	320.492	336.037	301.822	315.153	320.835	-	-	-	-	11.357	10.6087	17.8552	50.0295	41.8844	45.8179	-	-	-	-
#002	6	IRI	5	-	44	83	144	84	132	225	-	-	-	-	599.286	566.863	611.746	547.21	478.755	620.867	-	-	-	-	7.34207	14.642	23.5392	15.3506	27.5715	36.2396	-	-	-	-
#002	6	IRI	6	Recover	53	76	42	178	184	184	-	-	-	-	595.996	614.247	598.935	671.457	560.425	635.444	-	-	-	-	8.89268	12.3729	7.01245	26.5095	32.8322	28.9561	-	-	-	-
#002	6	IRI	7	No dam	61	40	61	56	92	109	-	-	-	-	337.4	273.435	314.818	354.365	329.229	336.164	-	-	-	-	18.0794	14.6287	19.3763	15.8029	27.9441	32.4246	-	-	-	-
#002	6	IRI	8	No dam	39	27	29	111	112	108	-	-	-	-	230.472	165.777	236.924	278.29	292.547	261.864	-	-	-	-	16.9218	16.2869	12.2402	39.8864	38.2844	41.2428	-	-	-	-
#002	6	IRI	9	Recover	42	37	41	31	85	88	-	-	-	-	210.331	180.82	176.999	212.088	224.797	210.186	-	-	-	-	19.9685	20.4623	23.164	14.6166	37.8119	41.8677	-	-	-	-
#002	6	IRI	10	Recover	64	51	59	90	74	95	-	-	-	-	414.01	413.686	384.526	410.282	440.786	429.965	-	-	-	-	15.4586	12.3282	15.3436	21.9361	16.7882	22.0948	-	-	-	-
#002	6	IRI	11	No dam	23	76	69	118	122	131	-	-	-	-	337.061	371.128	265.956	303.623	315.676	348.787	-	-	-	-	6.82369	20.4781	25.9441	38.864	38.6472	37.5587	-	-	-	-
#002	6	IRI	12	No dam	103	136	182	176	135	150	-	-	-	-	578.577	571.078	582.494	593.904	599.595	606.518	-	-	-	-	17.8023	23.8146	31.245	29.6344	22.5152	24.7313	-	-	-	-
#002	6	IRI	13	-	67	58	133	179	162	230	-	-	-	-	454.287	431.364	442.944	500.084	460.449	449.004	-	-	-	-	14.7484	13.4457	30.0264	35.794	35.183	51.2245	-	-	-	-
#002	6	IRI	14	-	52	63	82	153	48	254	-	-	-	-	485.731	561.294	509.284	470.206	233.573	434.244	-	-	-	-	10.7055	11.2241	16.101	32.5389	20.5503	58.4925	-	-	-	-
#002	6	IRI	15	Recover	11	12	8	35	49	45	-	-	-	-	420.68	430.525	351.48	312.255	275.973	317.114	-	-	-	-	2.61481	2.78729	2.27609	11.2088	17.7554	14.1905	-	-	-	-
#002	6	IRI	16	No dam	1	18	16	28	25	14	-	-	-	-	274.976	268.278	284.577	211	163.466	230.241	-	-	-	-	0.363668	6.70946	5.62238	13.2701	15.2937	6.08059	-	-	-	-
#002	6	IRI	17	Recover	28	50	61	88	26	48	-	-	-	-	395.399	509.639	392.464	302	180.583	283.208	-	-	-	-	7.08145	9.81087	15.5428	29.1391	14.3978	16.9487	-	-	-	-
#002	6	IRI	18	Recover	8	27	18	63	17	18	-	-	-	-	222.958	233.092	225.673	200.715	192.344	126.392	-	-	-	-	3.58812	11.5834	7.97614	31.3878	8.83833	14.2414	-	-	-	-
#002	6	IRI	19	-	45	65	53	54	66	46	-	-	-	-	241.046	173	240.117	225.528	248.937	154.077	-	-	-	-	18.6686	37.5723	22.0726	23.9438	26.5127	29.8552	-	-	-	-
#005	1	IRI	1	Recover	20	-	-	-	29	41	29	0	15	9	382	-	-	-	373	270	334	394	477	269	5.2356	-	-	-	7.7748	15.1852	8.68263	0	3.14465	3.34572
#005	1	IRI	2	Recover	5	-	-	-	99	120	55	7	6	14	242	-	-	-	224	260	257	228	261	290	2.06612	-	-	-	44.1964	46.1538	21.4008	3.07018	2.29885	4.82759
#005	1	IRI	3	Recover	26	-	-	-	99	82	63	26	33	21	221	-	-	-	220	213	203	222	229	232	11.7647	-	-	-	45	38.4977	31.0345	11.7117	14.4105	9.05172
#005	1	IRI	4	No dam	25	-	-	-	22	23	0	10	13	1	180	-	-	-	120	111	132	177	185	155	13.8889	-	-	-	18.3333	20.7207	0	5.64972	7.02703	0.645161
#005	1	IRI	5	Recover	32	-	-	-	63	49	73	46	53	56	264	-	-	-	239	230	250	236	341	292	12.1212	-	-	-	26.3598	21.3043	29.2	19.4915	15.5425	19.1781
#005	1	IRI	6	Recover	24	-	-	-	24	55	60	47	55	57	240	-	-	-	212	208	230	246	296	274	10	-	-	-	11.3208	26.4423	26.087	19.1057	18.5811	20.8029
#005	1	IRI	7	Recover	21	-	-	-	20	31	30	24	28	28	224	-	-	-	166	177	194	223	360	279	9.375	-	-	-	12.0482	17.5141	15.4639	10.7623	7.77778	10.0358
#005	1	IRI	8	No dam	28	-	-	-	71	82	66	48	41	62	141	-	-	-	154	171	166	159	158	133	19.8582	-	-	-	46.1039	47.9532	39.759	30.1887	25.9494	46.6165
#005	1	IRI	9	No dam	9	-	-	-	45	38	58	38	23	32	227	-	-	-	220	128	185	245	227	282	3.96476	-	-	-	20.4545	29.6875	31.3514	15.5102	10.1322	11.3475
#005	1	IRI	10	Recover	41	-	-	-	149	39	93	98	111	80	417	-	-	-	443	303	397	481	476	544	9.83213	-	-	-	33.6343	12.8713	23.4257	20.3742	23.3193	14.7059
#005	1	IRI	11	No dam	28	-	-	-	46	139	74	59	50	45	142	-	-	-	180	168	188	191	202	179	19.7183	-	-	-	25.5556	82.7381	39.3617	30.8901	24.7525	25.1397
#005	1	IRI	12	Recover	141	-	-	-	338	322	199	160	131	93	758	-	-	-	697	622	711	815	983	914	18.6016	-	-	-	48.4935	51.7685	27.9887	19.6319	13.3266	10.1751
#005	1	IRI	13	Recover	64	-	-	-	165	139	36	39	38	35	407	-	-	-	417	440	344	342	382	458	15.7248	-	-	-	39.5683	31.5909	10.4651	11.4035	9.94764	7.64192
#005	1	IRI	14	Recover	75	-	-	-	62	131	83	63	50	43	383	-	-	-	370	397	377	425	452	451	19.5822	-	-	-	16.7568	32.9975	22.0159	14.8235	11.0619	9.53437
#005	1	IRI	15	Recover	37	-	-	-	45	51	41	31	20	23	189	-	-	-	180	178	155	192	208	211	19.5767	-	-	-	25	28.6517	26.4516	16.1458	9.61538	10.9005
#005	1	IRI	16	Atrophy	52	-	-	-	273	329	257	117	162	46	474	-	-	-	473	472	456	294	270	186	10.9705	-	-	-	57.7167	69.7034	56.3596	39.7959	60	24.7312
#005	1	IRI	17	Atrophy	148	-	-	-	415	677	475	299	258	162	864	-	-	-	904	928	732	604	602	463	17.1296	-	-	-	45.9071	72.9526	64.8907	49.5033	42.8571	34.9892
#005	1	IRI	18	Recover	35	-	-	-	112	175	58	43	39	50	217	-	-	-	245	235	192	170	201	196	16.129	-	-	-	45.7143	74.4681	30.2083	25.2941	19.403	25.5102
#005	1	IRI	19	Atrophy	24	-	-	-	113	134	126	103	78	73	254	-	-	-	247	181	158	172	173	148	9.44882	-	-	-	45.749	74.0331	79.7468	59.8837	45.0867	49.3243
#005	1	IRI	20	Atrophy	10	-	-	-	175	211	201	54	43	40	298	-	-	-	299	318	320	147	107	154	3.3557	-	-	-	58.5284	66.3522	62.8125	36.7347	40.1869	25.974
#005	1	IRI	21	Recover	97	-	-	-	264	320	352	218	160	140	881	-	-	-	850	877	891	900	660	940	11.0102	-	-	-	31.0588	36.488	39.5062	24.2222	24.2424	14.8936
#005	1	IRI	22	Recover	58	-	-	-	179	141	84	40	108	56	475	-	-	-	453	491	457	522	531	532	12.2105	-	-	-	39.5143	28.7169	18.3807	7.66284	20.339	10.5263
#005	2	IRI	1	Recover	23	-	-	-	66	79	106	66	60	67	292	-	-	-	327	325	354	350	361	309	7.87671	-	-	-	20.1835	24.3077	29.9435	18.8571	16.6205	21.6828
#005	2	IRI	2	Recover	31	-	-	-	152	164	131	91	75	50	315	-	-	-	292	311	326	327	336	246	9.84127	-	-	-	52.0548	52.7331	40.184	27.8287	22.3214	20.3252
#005	2	IRI	3	Recover	49	-	-	-	50	71	24	7	3	35	175	-	-	-	202	210	157	174	134	211	28	-	-	-	24.7525	33.8095	15.2866	4.02299	2.23881	16.5877
#005	2	IRI	4	Recover	22	-	-	-	25	59	43	32	38	56	189	-	-	-	190	197	192	223	207	238	11.6402	-	-	-	13.1579	29.9492	22.3958	14.3498	18.3575	23.5294
#005	2	IRI	5	Recover	44	-	-	-	41	52	25	23	24	22	287	-	-	-	327	312	299	362	255	351	15.331	-	-	-	12.5382	16.6667	8.3612	6.35359	9.41176	6.26781
#005	2	IRI	6	Recover	31	-	-	-	60	8	12	33	9	30	236	-	-	-	213	212	234	263	226	275	13.1356	-	-	-	28.169	3.77358	5.12821	12.5475	3.9823	10.9091
#005	2	IRI	7	Recover	46	-	-	-	90	139	178	37	42	52	578	-	-	-	527	565	683	640	614	655	7.95848	-	-	-	17.0778	24.6018	26.0615	5.78125	6.84039	7.93893
#005	2	IRI	8	Recover	31	-	-	-	81	173	136	125	118	146	346	-	-	-	0	298	241	252	240	238	8.95954	-	-	-	-	58.0537	56.4315	49.6032	49.1667	61.3445
#005	2	IRI	9	Recover	25	-	-	-	104	112	108	55	28	52	229	-	-	-	236	229	-	268	247	255	10.917	-	-	-	44.0678	48.9083	-	20.5224	11.336	20.3922
#005	2	IRI	10	No dam	43	-	-	-	68	47	71	32	46	27	350	-	-	-	248	274	290	250	254	231	12.2857	-	-	-	27.4194	17.1533	24.4828	12.8	18.1102	11.6883
#005	2	IRI	11	Recover	63	-	-	-	94	67	66	54	39	18	372	-	-	-	326	376	368	350	370	364	16.9355	-	-	-	28.8344	17.8191	17.9348	15.4286	10.5405	4.94505
#005	2	IRI	12	No dam	23	-	-	-	13	11	15	13	18	33	110	-	-	-	138	139	133	154	135	137	20.9091	-	-	-	9.42029	7.91367	11.2782	8.44156	13.3333	24.0876
#005	2	IRI	13	Recover	9	-	-	-	25	11	17	20	29	26	279	-	-	-	261	271	275	280	276	276	3.22581	-	-	-	9.57854	4.05904	6.18182	7.14286	10.5072	9.42029
#005	2	IRI	14	Recover	61	-	-	-	49	32	22	57	12	42	308	-	-	-	343	335	310	319	324	309	19.8052	-	-	-	14.2857	9.55224	7.09677	17.8683	3.7037	13.5922
#005	2	IRI	15	Recover	22	-	-	-	67	68	131	30	47	60	308	-	-	-	224	191	212	211	203	220	7.14286	-	-	-	29.9107	35.6021	61.7925	14.218	23.1527	27.2727
#005	2	IRI	16	Recover	37	-	-	-	153	66	50	31	19	68	203	-	-	-	229	206	184	192	193	193	18.2266	-	-	-	66.8122	32.0388	27.1739	16.1458	9.84456	35.2332
#005	2	IRI	17	No dam	87	-	-	-	144	129	77	71	51	23	148	-	-	-	223	190	159	200	160	134	58.7838	-	-	-	64.574	67.8947	48.4277	35.5	31.875	17.1642
#005	2	IRI	18	Recover	94	-	-	-	-	129	165	154	-	-	554	-	-	-	-	543	574	527	-	-	16.9675	-	-	-	-	23.7569	28.7456	29.222	-	-
#005	2	IRI	19	Recover	44	-	-	-	-	139	167	117	-	-	405	-	-	-	-	437	402	312	-	-	10.8642	-	-	-	-	31.8078	41.5423	37.5	-	-
#005	2	IRI	20	Recover	24	-	-	-	-	86	61	-	-	-	302	-	-	-	-	291	264	-	-	-	7.94702	-	-	-	-	29.5533	23.1061	-	-	-
#005	2	IRI	21	Recover	31	-	-	-	-	63	21	21	9	32	201	-	-	-	-	233	228	178	256	248	15.4229	-	-	-	-	27.0386	9.21053	11.7978	3.51562	12.9032
#005	2	IRI	22	Recover	35	-	-	-	87	59	17	21	20	22	215	-	-	-	229	212	218	205	193	209	16.2791	-	-	-	37.9913	27.8302	7.79817	10.2439	10.3627	10.5263
#005	2	IRI	23	Recover	52	-	-	-	79	26	25	16	11	11	186	-	-	-	212	197	210	211	185	191	27.957	-	-	-	37.2642	13.198	11.9048	7.58294	5.94595	5.75916
#005	3	IRI	1	Recover	110	-	-	-	379	426	338	287	279	206	928	-	-	-	911	843	677	869	890	950	11.8534	-	-	-	41.6026	50.5338	49.9261	33.0265	31.3483	21.6842
#005	3	IRI	2	Recover	44	-	-	-	222	233	161	200	130	68	492	-	-	-	550	418	448	510	505	479	8.94309	-	-	-	40.3636	55.7416	35.9375	39.2157	25.7426	14.1962
#005	3	IRI	3	Recover	76	-	-	-	152	186	141	167	96	107	455	-	-	-	474	476	453	428	449	435	16.7033	-	-	-	32.0675	39.0756	31.1258	39.0187	21.3808	24.5977
#005	3	IRI	4	Recover	72	-	-	-	131	196	41	54	46	29	501	-	-	-	561	621	533	632	627	441	14.3713	-	-	-	23.3512	31.562	7.69231	8.5443	7.33652	6.57596
#005	3	IRI	5	Recover	24	-	-	-	75	143	155	110	87	54	362	-	-	-	322	385	332	378	392	413	6.62983	-	-	-	23.2919	37.1429	46.6867	29.1005	22.1939	13.0751
#005	3	IRI	6	Recover	53	-	-	-	103	86	75	53	35	23	170	-	-	-	208	151	148	216	181	141	31.1765	-	-	-	49.5192	56.9536	50.6757	24.537	19.337	16.3121
#005	3	IRI	7	Recover	24	-	-	-	117	74	76	87	41	58	247	-	-	-	179	207	248	201	259	325	9.7166	-	-	-	65.3631	35.7488	30.6452	43.2836	15.8301	17.8462
#005	3	IRI	8	Recover	87	-	-	-	127	116	116	130	73	34	192	-	-	-	190	217	199	201	205	204	45.3125	-	-	-	66.8421	53.4562	58.2915	64.6766	35.6098	16.6667
#005	3	IRI	9	Recover	72	-	-	-	66	129	103	114	90	68	296	-	-	-	249	275	281	273	286	265	24.3243	-	-	-	26.506	46.9091	36.6548	41.7582	31.4685	25.6604
#005	3	IRI	10	Recover	40	-	-	-	18	108	89	41	27	27	186	-	-	-	189	208	223	246	228	236	21.5054	-	-	-	9.52381	51.9231	39.9103	16.6667	11.8421	11.4407
#005	3	IRI	11	Recover	53	-	-	-	57	135	116	88	52	51	288	-	-	-	286	284	308	301	303	284	18.4028	-	-	-	19.9301	47.5352	37.6623	29.2359	17.1617	17.9577
#005	3	IRI	12	Recover	39	-	-	-	38	142	118	118	63	84	206	-	-	-	175	198	208	200	208	216	18.932	-	-	-	21.7143	71.7172	56.7308	59	30.2885	38.8889
#005	3	IRI	13	Recover	56	-	-	-	153	145	130	130	57	64	216	-	-	-	226	225	203	238	326	258	25.9259	-	-	-	67.6991	64.4444	64.0394	54.6218	17.4847	24.8062
#005	3	IRI	14	Recover	33	-	-	-	111	118	111	143	55	34	217	-	-	-	200	217	208	249	246	259	15.2074	-	-	-	55.5	54.3779	53.3654	57.4297	22.3577	13.1274
#005	3	IRI	15	Recover	15	-	-	-	39	62	29	23	12	26	120	-	-	-	119	124	140	127	131	150	12.5	-	-	-	32.7731	50	20.7143	18.1102	9.16031	17.3333
#005	3	IRI	16	Recover	1	-	-	-	21	46	10	0	10	9	295	-	-	-	277	308	314	313	396	332	0.338983	-	-	-	7.58123	14.9351	3.18471	0	2.52525	2.71084
#005	3	IRI	17	Recover	13	-	-	-	29	77	21	30	14	26	519	-	-	-	411	545	544	353	313	572	2.50482	-	-	-	7.05596	14.1284	3.86029	8.49858	4.47284	4.54545
#005	3	IRI	18	Recover	18	-	-	-	31	93	58	72	38	54	291	-	-	-	254	310	286	324	340	337	6.18557	-	-	-	12.2047	30	20.2797	22.2222	11.1765	16.0237
#005	3	IRI	19	Recover	102	-	-	-	411	332	333	161	155	163	680	-	-	-	691	607	625	688	703	660	15	-	-	-	59.479	54.6952	53.28	23.4012	22.0484	24.697
#005	3	IRI	20	Recover	11	-	-	-	51	-	38	24	16	43	196	-	-	-	210	-	214	168	182	296	5.61224	-	-	-	24.2857	-	17.757	14.2857	8.79121	14.527
#005	3	IRI	21	Recover	24	-	-	-	91	101	55	62	62	46	288	-	-	-	264	270	284	383	322	334	8.33333	-	-	-	34.4697	37.4074	19.3662	16.188	19.2547	13.7725
#005	3	IRI	22	Recover	-	-	-	-	-	-	-	-	-	-	-	-	-	-	-	-	-	-	-	-	-	-	-	-	-	-	-	-	-	-
#005	5	IRI	1	Recover	43	-	-	-	108	47	19	11	12	30	223	-	-	-	241	228	239	231	194	273	19.2825	-	-	-	44.8133	20.614	7.94979	4.7619	6.18557	10.989
#005	5	IRI	2	Recover	31	-	-	-	165	134	9	25	29	41	463	-	-	-	416	464	408	373	372	408	6.69546	-	-	-	39.6635	28.8793	2.20588	6.70241	7.7957	10.049
#005	5	IRI	3	Recover	39	-	-	-	305	276	217	227	167	165	621	-	-	-	577	614	645	679	781	624	6.28019	-	-	-	52.8596	44.9511	33.6434	33.4315	21.3828	26.4423
#005	5	IRI	4	Recover	25	-	-	-	223	246	163	129	-	64	416	-	-	-	410	435	440	468	-	501	6.00962	-	-	-	54.3902	56.5517	37.0455	27.5641	-	12.7745
#005	5	IRI	5	Recover	30	-	-	-	108	211	92	91	-	90	398	-	-	-	401	453	480	500	-	469	7.53769	-	-	-	26.9327	46.5784	19.1667	18.2	-	19.1898
#005	5	IRI	6	Recover	45	-	-	-	125	162	97	65	-	44	232	-	-	-	237	261	249	242	-	260	19.3966	-	-	-	52.7426	62.069	38.9558	26.8595	-	16.9231
#005	5	IRI	7	Recover	69	-	-	-	71	226	167	94	57	62	481	-	-	-	528	466	471	481	537	497	14.3451	-	-	-	13.447	48.4979	35.4565	19.5426	10.6145	12.4748
#005	5	IRI	8	Recover	35	-	-	-	105	155	74	90	-	65	241	-	-	-	241	255	239	296	-	227	14.5228	-	-	-	43.5685	60.7843	30.9623	30.4054	-	28.6344
#005	5	IRI	9	Recover	56	-	-	-	124	113	85	54	-	45	356	-	-	-	264	210	323	289	-	248	15.7303	-	-	-	46.9697	53.8095	26.3158	18.6851	-	18.1452
#005	5	IRI	10	Recover	63	-	-	-	123	207	76	43	40	43	509	-	-	-	427	446	453	432	442	410	12.3772	-	-	-	28.8056	46.4126	16.777	9.9537	9.04977	10.4878
#005	5	IRI	11	Recover	38	-	-	-	160	128	122	37	25	35	550	-	-	-	491	471	484	411	449	406	6.90909	-	-	-	32.5866	27.1762	25.2066	9.00243	5.56793	8.62069
#005	5	IRI	12	Recover	11	-	-	-	32	22	58	12	8	6	136	-	-	-	110	126	113	92	74	74	8.08824	-	-	-	29.0909	17.4603	51.3274	13.0435	10.8108	8.10811
#005	5	IRI	13	Recover	46	-	-	-	182	215	94	78	75	63	720	-	-	-	539	695	660	552	491	452	6.38889	-	-	-	33.7662	30.9353	14.2424	14.1304	15.2749	13.9381
#005	5	IRI	14	Recover	25	-	-	-	77	56	47	49	26	25	283	-	-	-	134	226	148	102	85	97	8.83392	-	-	-	57.4627	24.7788	31.7568	48.0392	30.5882	25.7732
#005	5	IRI	15	Recover	2	-	-	-	56	48	49	11	12	16	185	-	-	-	185	195	201	174	181	179	1.08108	-	-	-	30.2703	24.6154	24.3781	6.32184	6.62983	8.93855
#005	5	IRI	16	Recover	17	-	-	-	54	68	96	62	60	44	213	-	-	-	276	237	241	253	186	227	7.98122	-	-	-	19.5652	28.692	39.834	24.5059	32.2581	19.3833
#005	5	IRI	17	Recover	7	-	-	-	26	94	68	54	-	-	392	-	-	-	372	365	365	414	-	-	1.78571	-	-	-	6.98925	25.7534	18.6301	13.0435	-	-
#005	5	IRI	18	Recover	13	-	-	-	59	61	28	21	-	-	281	-	-	-	81	159	136	75	-	-	4.62633	-	-	-	72.8395	38.3648	20.5882	28	-	-
#005	6	IRI	1	Recover	16	-	-	-	97	237	182	87	79	108	247	-	-	-	211	267	288	243	234	245	6.47773	-	-	-	45.9716	88.764	63.1944	35.8025	33.7607	44.0816
#005	6	IRI	2	Recover	26	-	-	-	165	219	209	150	165	84	303	-	-	-	289	280	301	316	293	310	8.58086	-	-	-	57.0934	78.2143	69.4352	47.4684	56.314	27.0968
#005	6	IRI	3	Recover	24	-	-	-	334	380	361	289	225	243	354	-	-	-	418	398	382	366	348	373	6.77966	-	-	-	79.9043	95.4774	94.5026	78.9617	64.6552	65.1475
#005	6	IRI	4	Recover	54	-	-	-	346	363	394	343	289	273	473	-	-	-	470	547	581	622	637	634	11.4165	-	-	-	73.617	66.362	67.8141	55.1447	45.3689	43.0599
#005	6	IRI	6	Recover	0	-	-	-	44	40	52	35	8	21	138	-	-	-	130	162	169	156	99	144	0	-	-	-	33.8462	24.6914	30.7692	22.4359	8.08081	14.5833
#005	6	IRI	7	Recover	16	-	-	-	50	63	36	48	54	44	252	-	-	-	242	288	280	275	235	253	6.34921	-	-	-	20.6612	21.875	12.8571	17.4545	22.9787	17.3913
#005	6	IRI	8	Recover	57	-	-	-	111	229	237	135	132	114	370	-	-	-	367	406	385	445	456	478	15.4054	-	-	-	30.2452	56.4039	61.5584	30.3371	28.9474	23.8494
#005	6	IRI	9	Recover	29	-	-	-	144	134	132	148	57	20	223	-	-	-	233	251	259	260	205	203	13.0045	-	-	-	61.8026	53.3865	50.9653	56.9231	27.8049	9.85222
#005	6	IRI	10	No dam	135	-	-	-	273	243	168	132	154	189	635	-	-	-	657	695	689	674	661	843	21.2598	-	-	-	41.5525	34.964	24.3832	19.5846	23.298	22.4199
#005	6	IRI	11	Recover	72	-	-	-	162	101	124	92	45	56	334	-	-	-	338	320	350	373	377	383	21.5569	-	-	-	47.929	31.5625	35.4286	24.6649	11.9363	14.6214
#005	6	IRI	12	Recover	55	-	-	-	54	39	29	39	38	47	161	-	-	-	192	200	212	238	231	231	34.1615	-	-	-	28.125	19.5	13.6792	16.3866	16.4502	20.3463
#005	6	IRI	13	Recover	51	-	-	-	160	84	69	92	89	39	255	-	-	-	296	259	254	306	321	236	20	-	-	-	54.0541	32.4324	27.1654	30.0654	27.7259	16.5254
#013	1	IRI	1	Atrophy	51	-	160	-	-	302	293	95	-	-	758	-	647	-	-	733	604	669	-	-	6.72823	-	24.7295	-	-	41.2005	48.5099	14.2003	-	-
#013	1	IRI	2	Atrophy	17	-	131	-	-	178	230	193	-	-	541	-	476	-	-	367	429	382	-	-	3.14233	-	27.521	-	-	48.5014	53.6131	50.5236	-	-
#013	1	IRI	3	Atrophy	45	-	50	-	-	367	241	155	-	-	712	-	622	-	-	624	586	487	-	-	6.32022	-	8.03859	-	-	58.8141	41.1263	31.8275	-	-
#013	1	IRI	4	Atrophy	58	-	97	-	-	127	133	78	-	-	263	-	273	-	-	258	244	221	-	-	22.0532	-	35.5311	-	-	49.2248	54.5082	35.2941	-	-
#013	1	IRI	5	No dam	106	-	109	-	-	105	125	108	-	-	749	-	619	-	-	641	663	684	-	-	14.1522	-	17.609	-	-	16.3807	18.8537	15.7895	-	-
#013	1	IRI	6	Recover	66	-	66	-	-	71	64	49	-	-	686	-	621	-	-	552	603	603	-	-	9.62099	-	10.628	-	-	12.8623	10.6136	8.12604	-	-
#013	1	IRI	7	Recover	23	-	23	-	-	27	47	35	-	-	305	-	294	-	-	304	210	240	-	-	7.54098	-	7.82313	-	-	8.88158	22.381	14.5833	-	-
#013	1	IRI	8	Recover	12	-	-	-	-	114	-	19	-	-	256	-	71	-	-	272	-	202	-	-	4.6875	-	-	-	-	41.9118	-	9.40594	-	-
#013	1	IRI	9	No dam	30	-	70	-	-	81	27	134	-	-	264	-	187	-	-	197	148	329	-	-	11.3636	-	37.4332	-	-	41.1168	18.2432	40.7295	-	-
#013	1	IRI	10	No dam	14	-	13	-	-	15	8	8	-	-	186	-	150	-	-	158	164	172	-	-	7.52688	-	8.66667	-	-	9.49367	4.87805	4.65116	-	-
#013	1	IRI	11	No dam	1	-	9	-	-	1	1	24	-	-	176	-	128	-	-	133	133	109	-	-	0.568182	-	7.03125	-	-	0.75188	0.75188	22.0183	-	-
#013	1	IRI	12	Recover	1	-	8	-	-	10	9	10	-	-	213	-	189	-	-	154	205	167	-	-	0.469484	-	4.2328	-	-	6.49351	4.39024	5.98802	-	-
#013	1	IRI	13	Recover	22	-	38	-	-	53	98	13	-	-	430	-	314	-	-	352	381	398	-	-	5.11628	-	12.1019	-	-	15.0568	25.7218	3.26633	-	-
#013	1	IRI	14	No dam	44	-	104	-	-	20	40	34	-	-	223	-	187	-	-	220	182	182	-	-	19.7309	-	55.615	-	-	9.09091	21.978	18.6813	-	-
#013	1	IRI	15	Recover	9	-	35	-	-	40	13	12	-	-	189	-	170	-	-	175	201	208	-	-	4.7619	-	20.5882	-	-	22.8571	6.46766	5.76923	-	-
#013	1	IRI	16	Recover	119	-	83	-	-	69	53	44	-	-	503	-	394	-	-	438	477	467	-	-	23.6581	-	21.066	-	-	15.7534	11.1111	9.42184	-	-
#013	1	IRI	17	Recover	27	-	47	-	-	35	10	1	-	-	469	-	391	-	-	423	427	408	-	-	5.75693	-	12.0205	-	-	8.27423	2.34192	0.245098	-	-
#013	1	IRI	18	Recover	85	-	65	-	-	67	47	61	-	-	359	-	356	-	-	370	564	425	-	-	23.6769	-	18.2584	-	-	18.1081	8.33333	14.3529	-	-
#013	1	IRI	19	Recover	110	-	100	-	-	84	113	64	-	-	311	-	300	-	-	275	297	220	-	-	35.3698	-	33.3333	-	-	30.5455	38.0471	29.0909	-	-
#013	1	IRI	20	Recover	53	-	76	-	-	82	78	32	-	-	154	-	166	-	-	216	184	117	-	-	34.4156	-	45.7831	-	-	37.963	42.3913	27.3504	-	-
#CFIN003	1	IRI	1	-	161	181	186	178	-	196	-	-	-	-	515.168	553.989	535.715	622.4	-	625.856	-	-	-	-	31.2519	32.6721	34.72	28.599	-	31.3171	-	-	-	-
#CFIN003	1	IRI	2	-	44	54	56	34	-	20	-	-	-	-	164.568	166.945	160.55	151.391	-	186.338	-	-	-	-	26.7367	32.346	34.8801	22.4584	-	10.7332	-	-	-	-
#CFIN003	1	IRI	3	-	57	73	109	100	-	69	-	-	-	-	289.773	282.468	287.33	316.792	-	339.723	-	-	-	-	19.6706	25.8436	37.9355	31.5665	-	20.3107	-	-	-	-
#CFIN003	1	IRI	4	-	81	77	58	66	-	21	-	-	-	-	262.128	276.502	231.261	235.991	-	255.436	-	-	-	-	30.9009	27.8479	25.0799	27.9672	-	8.22124	-	-	-	-
#CFIN003	1	IRI	5	Atrophy	73	83	82	55	-	107	-	-	-	-	268.656	220.984	163.403	138.032	-	199.368	-	-	-	-	27.1723	37.5593	50.1827	39.8458	-	53.6696	-	-	-	-
#CFIN003	1	IRI	6	-	98	85	93	94	-	132	-	-	-	-	198.108	207.636	203.319	162.798	-	210.668	-	-	-	-	49.468	40.937	45.7409	57.7403	-	62.6578	-	-	-	-
#CFIN003	1	IRI	7	-	68	35	70	77	-	39	-	-	-	-	175.966	183.156	175.731	196.253	-	198.813	-	-	-	-	38.6438	19.1094	39.8336	39.2351	-	19.6164	-	-	-	-
#CFIN003	1	IRI	8	-	56	66	51	60	-	67	-	-	-	-	140.819	143.071	101.316	112.932	-	152.076	-	-	-	-	39.7674	46.1309	50.3376	53.1293	-	44.0569	-	-	-	-
#CFIN003	1	IRI	9	-	33	1	70	90	-	109	-	-	-	-	249.191	227.75	268.982	257.751	-	269.455	-	-	-	-	13.2429	0.439078	26.024	34.9174	-	40.452	-	-	-	-
#CFIN003	1	IRI	10	-	34	45	48	106	-	63	-	-	-	-	191.581	325.458	250.833	315.953	-	214.926	-	-	-	-	17.7471	13.8267	19.1362	33.5493	-	29.3124	-	-	-	-
#CFIN003	1	IRI	11	-	40	21	76	126	-	97	-	-	-	-	211.835	245.365	282.611	252.21	-	294.712	-	-	-	-	18.8826	8.55868	26.8921	49.9584	-	32.9135	-	-	-	-
#CFIN003	1	IRI	12	-	49	11	54	94	-	143	-	-	-	-	236.794	172.379	224.567	206.888	-	294.882	-	-	-	-	20.6931	6.38129	24.0463	45.4352	-	48.494	-	-	-	-
#CFIN003	1	IRI	13	Atrophy	66	97	174	183	-	126	-	-	-	-	237.338	293.321	299.178	330.852	-	231.954	-	-	-	-	27.8084	33.0696	58.1594	55.3117	-	54.3211	-	-	-	-
#CFIN003	1	IRI	14	-	21	12	103	148	-	106	-	-	-	-	302.535	223.205	259.678	247.095	-	244.853	-	-	-	-	6.94135	5.37622	39.6645	59.896	-	43.2913	-	-	-	-
#CFIN003	1	IRI	15	-	37	54	-	-	-	-	-	-	-	-	233.124	109.162	-	-	-	-	-	-	-	-	15.8714	49.4678	-	-	-	-	-	-	-	-
#CFIN003	1	IRI	16	-	23	1	25	82	-	-	-	-	-	-	87.788	277.483	294.713	307.011	-	-	-	-	-	-	26.1995	0.360382	8.48283	26.7091	-	-	-	-	-	-
#CFIN003	4	IRI	1	-	35	46	72	279	-	-	-	-	-	-	498	534.61	495.981	473	-	-	-	-	-	-	7.02811	8.6044	14.5167	58.9852	-	-	-	-	-	-
#CFIN003	4	IRI	2	-	18	33	60	120	-	-	-	-	-	-	267	313.616	293.985	313	-	-	-	-	-	-	6.74157	10.5224	20.4092	38.3387	-	-	-	-	-	-
#CFIN003	4	IRI	3	-	31	37	78	145	-	-	-	-	-	-	561	550.874	528.885	505	-	-	-	-	-	-	5.52585	6.7166	14.748	28.7129	-	-	-	-	-	-
#CFIN003	4	IRI	4	-	63	21	54	289	-	-	-	-	-	-	1095	1064.65	977.006	939	-	-	-	-	-	-	5.75342	1.97248	5.52709	30.7774	-	-	-	-	-	-
#CFIN003	4	IRI	5	-	23	14	42	62	-	-	-	-	-	-	405	338.265	392.382	278	-	-	-	-	-	-	5.67901	4.13877	10.7039	22.3022	-	-	-	-	-	-
#CFIN003	4	IRI	6	-	6	13	18	134	-	-	-	-	-	-	313	275.911	215.791	225	-	-	-	-	-	-	1.91693	4.71166	8.3414	59.5556	-	-	-	-	-	-
#CFIN003	4	IRI	7	-	26	10	28	43	-	-	-	-	-	-	178	155.743	171.581	183	-	-	-	-	-	-	14.6067	6.42083	16.3188	23.4973	-	-	-	-	-	-
#CFIN003	4	IRI	8	-	42	25	16	99	-	-	-	-	-	-	310	301.048	296.089	259	-	-	-	-	-	-	13.5484	8.30432	5.40378	38.2239	-	-	-	-	-	-
#CFIN003	4	IRI	9	-	29	24	89	194	-	-	-	-	-	-	410	412.517	400.616	383	-	-	-	-	-	-	7.07317	5.81794	22.2158	50.6527	-	-	-	-	-	-
#CFIN003	4	IRI	10	-	37	28	12	44	-	-	-	-	-	-	196	155.891	168.686	198	-	-	-	-	-	-	18.8776	17.9613	7.11381	22.2222	-	-	-	-	-	-
#CFIN003	4	IRI	11	-	16	1	52	106	-	-	-	-	-	-	247	201.142	147.608	156	-	-	-	-	-	-	6.47773	0.497161	35.2284	67.9487	-	-	-	-	-	-
#CFIN003	4	IRI	12	-	29	17	31	72	-	-	-	-	-	-	347	304.767	288.039	314	-	-	-	-	-	-	8.35735	5.57803	10.7624	22.9299	-	-	-	-	-	-
#CFIN003	4	IRI	13	-	36	37	38	98	-	-	-	-	-	-	196	176.589	201.721	202	-	-	-	-	-	-	18.3673	20.9526	18.8379	48.5149	-	-	-	-	-	-
#CFIN003	4	IRI	14	-	1	14	52	34	-	-	-	-	-	-	168	159.797	136.857	156	-	-	-	-	-	-	0.595238	8.76112	37.9959	21.7949	-	-	-	-	-	-
#CFIN003	4	IRI	15	-	1	13	13	50	-	-	-	-	-	-	215	222.035	231.856	218	-	-	-	-	-	-	0.465116	5.85493	5.60693	22.9358	-	-	-	-	-	-
#CFIN003	4	IRI	16	-	12	10	43	49	-	-	-	-	-	-	132	105.94	132.825	95	-	-	-	-	-	-	9.09091	9.43931	32.3734	51.5789	-	-	-	-	-	-
#CFIN003	5	IRI	1	-	65	77	99	73	-	53	-	-	-	-	239.043	266.903	181.924	226.787	-	157.812	-	-	-	-	27.1918	28.8494	54.4183	32.1888	-	33.5843	-	-	-	-
#CFIN003	5	IRI	2	-	103	134	89	82	-	86	-	-	-	-	241.689	290.875	193.024	227.119	-	142.521	-	-	-	-	42.6168	46.0679	46.1083	36.1044	-	60.342	-	-	-	-
#CFIN003	5	IRI	3	-	153	175	193	177	-	251	-	-	-	-	637.834	677.661	543.482	493.682	-	433.119	-	-	-	-	23.9874	25.8241	35.5118	35.853	-	57.9517	-	-	-	-
#CFIN003	5	IRI	4	-	69	57	76	75	-	53	-	-	-	-	143.941	145.095	149.554	196.023	-	152.258	-	-	-	-	47.9363	39.2846	50.8178	38.2608	-	34.8093	-	-	-	-
#CFIN003	5	IRI	5	-	36	49	60	57	-	42	-	-	-	-	89.151	94.099	172.73	145.684	-	82.015	-	-	-	-	40.3809	52.0728	34.7363	39.1258	-	51.2101	-	-	-	-
#CFIN003	5	IRI	6	Atrophy	48	94	230	210	-	212	-	-	-	-	397.799	438.446	454.007	463.061	-	240.652	-	-	-	-	12.0664	21.4394	50.66	45.3504	-	88.094	-	-	-	-
#CFIN003	5	IRI	7	-	36	42	63	42	-	63	-	-	-	-	210.798	218.59	205.363	187.956	-	194.795	-	-	-	-	17.078	19.2141	30.6774	22.3457	-	32.3417	-	-	-	-
#CFIN003	5	IRI	8	-	39	47	82	85	-	157	-	-	-	-	374.763	384.218	376.505	432.612	-	385.394	-	-	-	-	10.4066	12.2326	21.7793	19.6481	-	40.7375	-	-	-	-
#CFIN003	5	IRI	9	Atrophy	24	32	41	172	-	213	-	-	-	-	228.003	316.922	249.545	255.562	-	260.881	-	-	-	-	10.5262	10.0971	16.4299	67.3027	-	81.6464	-	-	-	-
#CFIN003	5	IRI	10	Atrophy	24	1	56	79	-	140	-	-	-	-	183.519	265.514	241.548	224.05	-	223.095	-	-	-	-	13.0777	0.376628	23.1838	35.26	-	62.7535	-	-	-	-
#CFIN003	5	IRI	11	-	1	1	63	22	-	93	-	-	-	-	106.526	152.723	165.98	147.905	-	181.618	-	-	-	-	0.938738	0.65478	37.9564	14.8744	-	51.2064	-	-	-	-
#CFIN003	5	IRI	12	-	32	30	38	75	-	146	-	-	-	-	339.993	390.799	409.103	361.95	-	311.248	-	-	-	-	9.41196	7.67658	9.28861	20.7211	-	46.9079	-	-	-	-
#CFIN003	5	IRI	13	-	69	111	197	203	-	132	-	-	-	-	471.125	454.599	468.604	540.85	-	380.154	-	-	-	-	14.6458	24.4171	42.0398	37.5335	-	34.7228	-	-	-	-
#CFIN003	5	IRI	14	-	11	28	49	36	-	56	-	-	-	-	172.727	160.058	160.105	175.665	-	163.383	-	-	-	-	6.36843	17.4937	30.6049	20.4936	-	34.2753	-	-	-	-
#CFIN003	5	IRI	15	-	63	64	113	86	-	100	-	-	-	-	203.495	187.017	285.248	231.619	-	192.332	-	-	-	-	30.959	34.2215	39.6147	37.1299	-	51.9934	-	-	-	-
#CFIN003	5	IRI	16	-	26	87	122	146	-	107	-	-	-	-	121.298	171.917	241.461	234.796	-	188.863	-	-	-	-	21.4348	50.6058	50.5258	62.1816	-	56.6548	-	-	-	-
#CFIN003	5	IRI	17	-	24	25	28	57	-	67	-	-	-	-	146.971	228.155	165.378	213.306	-	213.835	-	-	-	-	16.3298	10.9575	16.9309	26.7222	-	31.3326	-	-	-	-
#CFIN003	5	IRI	18	-	8	1	12	37	-	105	-	-	-	-	122.369	216.577	206.951	126.188	-	151.559	-	-	-	-	6.5376	0.46173	5.79847	29.3213	-	69.28	-	-	-	-
#CFIN004	2	IRI	1	Recover	43	-	-	126	-	132	-	86	-	-	291	-	-	284	-	405	-	239	-	-	14.7766	-	-	44.3662	-	32.5926	-	35.9833	-	-
#CFIN004	2	IRI	2	Recover	20	-	-	70	-	120	-	105	-	-	190	-	-	271	-	317	-	189	-	-	10.5263	-	-	25.8303	-	37.8549	-	55.5556	-	-
#CFIN004	2	IRI	3	Recover	11	-	-	27	-	68	-	45	-	-	137	-	-	213	-	193	-	122	-	-	8.0292	-	-	12.6761	-	35.2332	-	36.8852	-	-
#CFIN004	2	IRI	4	Recover	48	-	-	135	-	292	-	211	-	-	515	-	-	593	-	597	-	596	-	-	9.32039	-	-	22.7656	-	48.9112	-	35.4027	-	-
#CFIN004	2	IRI	5	Recover	21	-	-	31	-	133	-	94	-	-	332	-	-	341	-	345	-	352	-	-	6.3253	-	-	9.09091	-	38.5507	-	26.7045	-	-
#CFIN004	2	IRI	6	Recover	14	-	-	117	-	139	-	104	-	-	334	-	-	363	-	388	-	236	-	-	4.19162	-	-	32.2314	-	35.8247	-	44.0678	-	-
#CFIN004	2	IRI	7	Recover	14	-	-	124	-	204	-	106	-	-	361	-	-	344	-	349	-	346	-	-	3.87812	-	-	36.0465	-	58.4527	-	30.6358	-	-
#CFIN004	2	IRI	8	Recover	40	-	-	123	-	214	-	185	-	-	368	-	-	272	-	282	-	337	-	-	10.8696	-	-	45.2206	-	75.8865	-	54.8961	-	-
#CFIN004	2	IRI	9	Recover	38	-	-	77	-	162	-	104	-	-	221	-	-	188	-	222	-	200	-	-	17.1946	-	-	40.9574	-	72.973	-	52	-	-
#CFIN004	2	IRI	10	No dam	39	-	-	25	-	25	-	24	-	-	200	-	-	73	-	97	-	134	-	-	19.5	-	-	34.2466	-	25.7732	-	17.9104	-	-
#CFIN004	2	IRI	11	No dam	75	-	-	52	-	39	-	36	-	-	232	-	-	166	-	139	-	249	-	-	32.3276	-	-	31.3253	-	28.0576	-	14.4578	-	-
#CFIN004	2	IRI	12	Recover	35	-	-	21	-	48	-	42	-	-	170	-	-	53	-	108	-	176	-	-	20.5882	-	-	39.6226	-	44.4444	-	23.8636	-	-
#CFIN004	7	IRI	1	Atrophy	22.3	-	-	153	-	232	-	201	-	-	590	-	-	461	-	408	-	399	-	-	3.77966	-	-	33.1887	-	56.8627	-	50.3759	-	-
#CFIN004	7	IRI	2	Atrophy	83	-	-	98	-	174	-	92	-	-	311	-	-	261	-	283	-	219	-	-	26.6881	-	-	37.5479	-	61.4841	-	42.0091	-	-
#CFIN004	7	IRI	3	Atrophy	47	-	-	48	-	75	-	56	-	-	338	-	-	294	-	175	-	159	-	-	13.9053	-	-	16.3265	-	42.8571	-	35.2201	-	-
#CFIN004	7	IRI	4	Atrophy	24	-	-	114	-	232	-	168	-	-	515	-	-	616	-	381	-	518	-	-	4.66019	-	-	18.5065	-	60.8924	-	32.4324	-	-
#CFIN004	7	IRI	5	Atrophy	21	-	-	75	-	189	-	116	-	-	298	-	-	300	-	205	-	269	-	-	7.04698	-	-	25	-	92.1951	-	43.1227	-	-
#CFIN004	7	IRI	6	Atrophy	21	-	-	97	-	-	-	105	-	-	182	-	-	305	-	-	-	212	-	-	11.5385	-	-	31.8033	-	-	-	49.5283	-	-
#CFIN004	7	IRI	7	Atrophy	78	-	-	202	-	159	-	117	-	-	367	-	-	249	-	184	-	176	-	-	21.2534	-	-	81.1245	-	86.413	-	66.4773	-	-
#CFIN004	7	IRI	8	Atrophy	62	-	-	64	-	93	-	74	-	-	231	-	-	191	-	218	-	130	-	-	26.8398	-	-	33.5079	-	42.6606	-	56.9231	-	-
#CFIN004	7	IRI	9	No dam	76	-	-	52	-	47	-	55	-	-	684	-	-	318	-	241	-	425	-	-	11.1111	-	-	16.3522	-	19.5021	-	12.9412	-	-
#CFIN004	7	IRI	10	Atrophy	78	-	-	158	-	226	-	197	-	-	401	-	-	375	-	246	-	220	-	-	19.4514	-	-	42.1333	-	91.8699	-	89.5455	-	-
#CFIN004	7	IRI	11	Atrophy	1	-	-	19	-	53	-	109	-	-	190	-	-	132	-	75	-	121	-	-	0.526316	-	-	14.3939	-	70.6667	-	90.0826	-	-
#CFIN004	7	IRI	12	Atrophy	19	-	-	52	-	-	-	66	-	-	269	-	-	284	-	-	-	223	-	-	7.0632	-	-	18.3099	-	-	-	29.5964	-	-
#CFIN004	7	IRI	13	Recover	103	-	-	188	-	111	-	40	-	-	646	-	-	672	-	553	-	572	-	-	15.9443	-	-	27.9762	-	20.0723	-	6.99301	-	-
#CFIN004	7	IRI	14	-	44	-	-	52	-	46	-	45	-	-	263	-	-	196	-	253	-	278	-	-	16.73	-	-	26.5306	-	18.1818	-	16.1871	-	-
#015	1	IRI	1	Atrophy	20	-	-	-	-	-	-	-	-	-	163.949	-	-	-	-	-	-	-	-	-	12.1989	-	-	-	-	-	-	-	-	-
#015	1	IRI	2	Recover	21	-	45	-	73	63	49	86	46	19	444.485	-	223	-	235	299.321	414	459	422	327	4.72457	-	20.1794	-	31.0638	21.0476	11.8357	18.7364	10.9005	5.8104
#015	1	IRI	3	Atrophy	12	-	-	-	-	-	-	-	-	-	153.138	-	-	-	-	-	-	-	-	-	7.83607	-	-	-	-	-	-	-	-	-
#015	1	IRI	4	Atrophy	29	-	-	-	-	-	-	-	-	-	127.938	-	-	-	-	-	-	-	-	-	22.6672	-	-	-	-	-	-	-	-	-
#015	1	IRI	5	Atrophy	32	-	61	-	205	192	65	63	28	-	321.001	-	390	-	364	277.222	276	278	249	-	9.96882	-	15.641	-	56.3187	69.2586	23.5507	22.6619	11.245	-
#015	1	IRI	6	Atrophy	10	-	52	-	74	137	72	50	24	-	197.397	-	295	-	329	276.65	214	136	36	-	5.06593	-	17.6271	-	22.4924	49.5211	33.6449	36.7647	66.6667	-
#015	1	IRI	7	Atrophy	11	-	77	-	121	-	-	-	-	-	308.412	-	256	-	298	-	-	-	-	-	3.56666	-	30.0781	-	40.604	-	-	-	-	-
#015	1	IRI	8	Atrophy	9	-	58	-	39	94	50	38	-	-	190.957	-	251	-	186	239.994	184	89	-	-	4.7131	-	23.1076	-	20.9677	39.1676	27.1739	42.6966	-	-
#015	1	IRI	9	Atrophy	73	-	103	-	186	278	95	78	-	-	459.211	-	416	-	480	511.734	434	329	-	-	15.8968	-	24.7596	-	38.75	54.3251	21.8894	23.7082	-	-
#015	1	IRI	10	Atrophy	7	-	18	-	86	131	59	56	-	-	248.994	-	228	-	290	174.397	142	151	-	-	2.81131	-	7.89474	-	29.6552	75.116	41.5493	37.0861	-	-
#015	1	IRI	11	Atrophy	10	-	16	-	45	122	87	-	-	-	175	-	163	-	140	168.749	173	-	-	-	5.71429	-	9.81595	-	32.1429	72.2967	50.289	-	-	-
#015	1	IRI	12	Recover	18	-	59	-	94	60	64	-	-	-	206.217	-	203	-	221	214.135	129	-	-	-	8.72867	-	29.064	-	42.5339	28.0197	49.6124	-	-	-
#015	1	IRI	13	Atrophy	4	-	34	-	26	-	-	-	-	-	151.176	-	128	-	192	-	-	-	-	-	2.64592	-	26.5625	-	13.5417	-	-	-	-	-
#015	1	IRI	14	Atrophy	14	-	80	-	87	-	-	-	-	-	179.216	-	249	-	239	-	-	-	-	-	7.8118	-	32.1285	-	36.4017	-	-	-	-	-
#015	1	IRI	15	Atrophy	30	-	49	-	66	71	-	-	-	-	79.446	-	153	-	147	113.559	-	-	-	-	37.7615	-	32.0261	-	44.898	62.5226	-	-	-	-
#015	1	IRI	16	Recover	21	-	29	-	29	-	32	61	30	-	244.269	-	217	-	195	-	196	222	202	-	8.59708	-	13.3641	-	14.8718	-	16.3265	27.4775	14.8515	-
#015	1	IRI	17	Recover	29	-	39	-	30	16	29	-	-	-	146.293	-	227	-	162	135.026	144	-	-	-	19.8232	-	17.1806	-	18.5185	11.8496	20.1389	-	-	-
#015	1	IRI	18	No dam	31	-	18	-	34	37	23	22	24	-	182.737	-	168	-	168	167.332	199	185	167	-	16.9643	-	10.7143	-	20.2381	22.1117	11.5578	11.8919	14.3713	-
#015	1	IRI	19	Recover	28	-	79	-	150	112	65	35	15	-	191.388	-	218	-	230	201.804	171	168	144	-	14.63	-	36.2385	-	65.2174	55.4994	38.0117	20.8333	10.4167	-
#015	1	IRI	20	Atrophy	41	-	73	-	106	146	128	46	60	-	264.269	-	202	-	235	191.393	211	168	162	-	15.5145	-	36.1386	-	45.1064	76.2828	60.6635	27.381	37.037	-
#015	1	IRI	21	Atrophy	40	-	174	-	207	279	121	69	87	-	389.266	-	442	-	394	349.494	314	466	325	-	10.2757	-	39.3665	-	52.5381	79.8297	38.535	14.8069	26.7692	-
#015	1	IRI	22	Atrophy	65	-	146	-	191	247	153	157	187	-	476.711	-	477	-	509	403.459	335	310	517	-	13.6351	-	30.608	-	37.5246	61.2206	45.6716	50.6452	36.1702	-
#015	1	IRI	23	Atrophy	47	-	67	-	53	-	78	31	-	-	239.433	-	227	-	201	-	169	107	-	-	19.6297	-	29.5154	-	26.3682	-	46.1538	28.972	-	-
#015	1	IRI	24	Atrophy	17	-	16	-	47	66	83	-	-	-	225.894	-	195	-	172	159.999	145	-	-	-	7.52565	-	8.20513	-	27.3256	41.2503	57.2414	-	-	-
#015	1	IRI	25	Atrophy	15	-	8	-	58	92	87	45	-	-	236.031	-	111	-	257	234.866	215	255	-	-	6.3551	-	7.20721	-	22.5681	39.1713	40.4651	17.6471	-	-
#015	1	IRI	26	Atrophy	23	-	146	-	172	242	117	57	49	-	365.803	-	331	-	333	367.475	282	235	171	-	6.28754	-	44.1088	-	51.6517	65.8548	41.4894	24.2553	28.655	-
#015	1	IRI	27	Atrophy	57	-	49	-	261	242	218	145	117	68	517.039	-	485	-	480	459.71	455	414	446	438	11.0243	-	10.1031	-	54.375	52.6419	47.9121	35.0242	26.2332	15.5251
#015	1	IRI	28	Atrophy	9	-	149	-	95	185	102	96	141	44	257.969	-	234	-	215	292.94	226	259	199	260	3.48879	-	63.6752	-	44.186	63.1529	45.1327	37.0656	70.8543	16.9231
#015	1	IRI	29	Recover	26	-	22	-	129	43	46	38	40	35	338.837	-	329	-	351	354.583	394	353	362	394	7.67331	-	6.68693	-	36.7521	12.1269	11.6751	10.7649	11.0497	8.88325
#015	1	IRI	30	Recover	50	-	20	-	-	-	-	-	-	-	270.217	-	222	-	-	-	-	-	-	-	18.5036	-	9.00901	-	-	-	-	-	-	-
#015	1	IRI	31	Atrophy	12	-	11	-	21	88	23	22	72	58	455.363	-	248	-	318	258.775	204	225	302	350	2.63526	-	4.43548	-	6.60377	34.0064	11.2745	9.77778	23.8411	16.5714
#015	1	IRI	32	Recover	42	-	22	-	133	125	125	67	56	73	235.605	-	241	-	255	267.213	227	288	285	258	17.8264	-	9.12863	-	52.1569	46.7792	55.0661	23.2639	19.6491	28.2946
#015	1	IRI	33	No dam	38	-	34	-	29	42	35	28	13	27	360.487	-	138	-	224	215.193	205	218	322	411	10.5413	-	24.6377	-	12.9464	19.5174	17.0732	12.844	4.03727	6.56934
#015	1	IRI	34	No dam	45	-	84	-	79	107	60	43	99	64	303.305	-	261	-	294	291.566	301	300	347	333	14.8366	-	32.1839	-	26.8707	36.6984	19.9336	14.3333	28.5303	19.2192
#015	1	IRI	35	No dam	22	-	32	-	88	64	46	44	52	21	224.044	-	199	-	125	225.557	238	240	307	291	9.8195	-	16.0804	-	70.4	28.3742	19.3277	18.3333	16.9381	7.21649
#015	1	IRI	36	No dam	43	-	34	-	61	42	42	32	47	52	199.279	-	221	-	239	242.184	247	220	249	245	21.5778	-	15.3846	-	25.523	17.3422	17.004	14.5455	18.8755	21.2245
#015	1	IRI	37	No dam	121	-	202	-	276	235	126	78	154	144	747.006	-	721	-	698	754.021	733	742	719	732	16.198	-	28.0166	-	39.5415	31.1662	17.1896	10.5121	21.4186	19.6721
#015	1	IRI	38	Atrophy	42	-	57	-	93	201	135	136	254	117	467.301	-	355	-	361	457.893	445	352	348	297	8.98778	-	16.0563	-	25.7618	43.8967	30.3371	38.6364	72.9885	39.3939
#015	1	IRI	39	Atrophy	22	-	41	-	97	60	48	59	35	12	161.938	-	131	-	174	139.024	139	127	123	105	13.5854	-	31.2977	-	55.7471	43.158	34.5324	46.4567	28.4553	11.4286
#015	1	IRI	40	Recover	32	-	43	-	42	-	50	23	13	-	150.732	-	121	-	168	-	169	174	206	-	21.2297	-	35.5372	-	25	-	29.5858	13.2184	6.31068	-
#015	1	IRI	41	Atrophy	48	-	115	-	207	264	173	59	37	96	387.347	-	322	-	327	335.796	276	421	236	341	12.392	-	35.7143	-	63.3028	78.6192	62.6812	14.0143	15.678	28.1525
#015	1	IRI	42	No dam	38	-	62	-	135	36	49	19	55	34	250.636	-	221	-	296	281.502	324	290	295	359	15.1614	-	28.0543	-	45.6081	12.7885	15.1235	6.55172	18.6441	9.47075
#015	1	IRI	43	No dam	68	-	161	-	285	269	95	81	74	36	401.091	-	393	-	408	412.429	424	470	417	317	16.9538	-	40.9669	-	69.8529	65.2233	22.4057	17.234	17.7458	11.3565
#015	1	IRI	44	No dam	30	-	89	-	146	154	103	149	152	64	281.572	-	237	-	244	295.29	352	364	312	328	10.6545	-	37.5527	-	59.8361	52.1521	29.2614	40.9341	48.7179	19.5122
#015	1	IRI	45	Recover	76	-	120	-	126	175	85	59	68	76	414.961	-	518	-	456	556.8	577	469	419	400	18.315	-	23.166	-	27.6316	31.4296	14.7314	12.58	16.2291	19
#015	1	IRI	46	No dam	21	-	38	-	68	81	56	24	24	38	140.613	-	150	-	162	177.081	185	182	172	183	14.9346	-	25.3333	-	41.9753	45.7418	30.2703	13.1868	13.9535	20.765
#015	1	IRI	47	No dam	-	-	-	-	-	-	-	-	-	-	-	-	-	-	-	-	-	-	-	-	-	-	-	-	-	-	-	-	-	-
#015	1	IRI	48	No dam	10	-	21	-	30	33	-	-	-	-	142.399	-	229	-	127	179.876	-	-	-	-	7.02252	-	9.17031	-	23.622	18.346	-	-	-	-
#015	1	IRI	49	No dam	25	-	-	-	-	-	-	-	-	-	146.542	-	-	-	-	-	-	-	-	-	17.06	-	-	-	-	-	-	-	-	-
#015	2	IRI	1	No dam	45	-	21	-	35	49	-	16	-	29	267.439	-	216.896	-	232.474	243.588	-	114.731	-	212.228	16.8263	-	9.68206	-	15.0554	20.1159	-	13.9457	-	13.6645
#015	2	IRI	2	No dam	30	-	25	-	16	20	21	-	-	12	139.916	-	94.342	-	116.256	118.813	124.786	-	-	74.988	21.4414	-	26.4993	-	13.7627	16.8332	16.8288	-	-	16.0026
#015	2	IRI	3	No dam	30	-	28	-	32	45	-	-	-	13	339.213	-	202.089	-	275.535	285.694	-	-	-	213.867	8.844	-	13.8553	-	11.6138	15.7511	-	-	-	6.07854
#015	2	IRI	4	No dam	6	-	7	-	12	36	23	26	4	18	259.371	-	272.035	-	263.784	269.104	285.307	291.79	269.752	279.636	2.31329	-	2.5732	-	4.54918	13.3777	8.06149	8.91052	1.48284	6.43694
#015	2	IRI	5	No dam	84	-	69	-	64	53	67	46	49	52	294.675	-	320.326	-	327.526	333.527	321.605	321.825	296.316	316.065	28.506	-	21.5406	-	19.5404	15.8908	20.833	14.2935	16.5364	16.4523
#015	2	IRI	6	No dam	15	-	12	-	30	28	11	27	2	1	113.497	-	167.492	-	205.373	158.824	123.702	150.44	117.45	139.627	13.2162	-	7.16452	-	14.6076	17.6296	8.89234	17.9474	1.70285	0.716194
#015	2	IRI	7	No dam	32	-	32	-	69	43	41	60	39	41	177.164	-	218.437	-	223.485	238.639	239.737	243.641	244.503	226.533	18.0624	-	14.6495	-	30.8746	18.0188	17.1021	24.6264	15.9507	18.0989
#015	2	IRI	8	No dam	19	-	43	-	43	36	46	51	26	48	213.584	-	203.973	-	210.593	231.082	232.505	233.495	162.477	233.921	8.8958	-	21.0812	-	20.4185	15.5789	19.7845	21.842	16.0023	20.5197
#015	2	IRI	9	No dam	23	-	32	-	44	15	29	31	32	51	271.916	-	239.414	-	253.564	267.722	266.834	242.547	233.383	275.744	8.45849	-	13.366	-	17.3526	5.60283	10.8682	12.781	13.7114	18.4954
#015	2	IRI	10	No dam	49	-	52	-	67	65	49	41	-	42	259.732	-	253.463	-	275.986	283.038	211.417	220.326	-	266.596	18.8656	-	20.5158	-	24.2766	22.9651	23.1769	18.6088	-	15.7542
#015	2	IRI	11	No dam	71	-	70	-	78	72	69	53	28	30	239.808	-	263.967	-	278.775	233.657	275.849	228.651	171.112	256.837	29.607	-	26.5185	-	27.9796	30.8144	25.0137	23.1794	16.3636	11.6806
#015	2	IRI	12	No dam	24	-	16	-	9	13	16	21	9	7	174.608	-	186.867	-	202.409	178.645	239.06	193.333	149.998	223.792	13.7451	-	8.56224	-	4.44644	7.277	6.69288	10.8621	6.00008	3.1279
#015	2	IRI	13	No dam	42	-	35	-	31	52	41	58	43	26	131.525	-	177.625	-	167.997	171.798	163.805	129.87	169.329	159.038	31.9331	-	19.7044	-	18.4527	30.2681	25.0298	44.66	25.3944	16.3483
#015	2	IRI	14	No dam	36	-	27	-	19	23	43	31	37	38	262.038	-	233.754	-	207.044	205.429	269.547	256.389	274.237	285.428	13.7385	-	11.5506	-	9.17679	11.1961	15.9527	12.091	13.492	13.3133
#015	2	IRI	15	No dam	11	-	5	-	27	40	50	37	43	49	175.881	-	196.016	-	184.604	180.948	198.066	197.139	197.631	218.513	6.25423	-	2.55081	-	14.6259	22.1058	25.2441	18.7685	21.7577	22.4243
#015	2	IRI	16	No dam	8	-	35	-	36	34	61	28	32	30	129.379	-	141.479	-	132.098	134.187	146.897	154.622	149.762	158.63	6.18338	-	24.7387	-	27.2525	25.3378	41.5257	18.1087	21.3672	18.9119
#015	2	IRI	17	No dam	52	-	55	-	30	55	47	74	68	86	322.264	-	328.79	-	323.576	332.267	345.794	337.559	344.827	325.653	16.1358	-	16.728	-	9.27139	16.553	13.5919	21.9221	19.72	26.4085
#015	2	IRI	18	No dam	30	-	43	-	45	45	48	64	67	54	169.066	-	157.129	-	168.68	176.774	183.276	166.766	174.431	178.77	17.7445	-	27.366	-	26.6777	25.4562	26.19	38.3771	38.4106	30.2064
#015	2	IRI	19	No dam	63	-	92	-	94	107	156	60	79	54	561.826	-	617.932	-	584.539	615.746	688.363	640.016	635.365	648.706	11.2134	-	14.8884	-	16.081	17.3773	22.6625	9.37477	12.4338	8.32426
#015	2	IRI	20	No dam	33	-	45	-	20	23	15	32	17	8	124.749	-	146.458	-	101.808	115.657	109.807	139.105	157.31	159.933	26.4531	-	30.7255	-	19.6448	19.8864	13.6603	23.0042	10.8067	5.00209
#015	2	IRI	21	No dam	26	-	30	-	5	36	19	28	42	14	222.898	-	303.526	-	218.831	253.165	236.397	249.091	312.382	326.534	11.6645	-	9.88383	-	2.28487	14.22	8.03733	11.2409	13.4451	4.28746
#015	2	IRI	22	No dam	27	-	47	-	60	14	22	9	15	31	199.635	-	202.123	-	185.236	196.783	207.573	198.775	206.339	223.584	13.5247	-	23.2532	-	32.3911	7.11444	10.5987	4.52773	7.26959	13.865
#015	2	IRI	23	No dam	19	-	43	-	76	69	62	118	66	31	175.934	-	180.081	-	184.512	190.924	196.718	198.665	194.218	206.684	10.7995	-	23.8781	-	41.1897	36.14	31.5172	59.3965	33.9824	14.9987
#015	2	IRI	24	No dam	39	-	21	-	16	37	50	47	38	41	137.063	-	151.53	-	127.522	145.798	144.091	121.634	148.401	109.148	28.4541	-	13.8586	-	12.5469	25.3776	34.7003	38.6405	25.6063	37.5637
#015	2	IRI	25	No dam	55	-	17	-	24	32	19	12	20	25	193.958	-	153.871	-	106.023	152.344	158.193	123.439	202.578	141.566	28.3567	-	11.0482	-	22.6366	21.0051	12.0106	9.7214	9.87274	17.6596
#015	2	IRI	26	No dam	27	-	71	-	56	87	84	81	54	83	184.996	-	189.76	-	199.861	219.817	198.068	201.4	207.472	207.107	14.5949	-	37.4157	-	28.0195	39.5784	42.4097	40.2185	26.0276	40.0759
#015	2	IRI	27	No dam	42	-	21	-	48	32	51	25	33	25	160.731	-	214.917	-	205.279	224.452	233.453	228.673	244.784	215.404	26.1306	-	9.77121	-	23.3828	14.2569	21.8459	10.9326	13.4813	11.6061
#015	2	IRI	28	No dam	24	-	13	-	52	32	45	47	19	30	221.973	-	211.36	-	155.79	176.55	177.227	135.065	168.978	162.118	10.8121	-	6.15064	-	33.3783	18.1252	25.3912	34.7981	11.2441	18.505
#015	2	IRI	29	No dam	14	-	26	-	23	45	36	51	45	21	430.093	-	239.354	-	231.803	257.728	268.911	204.824	215.932	226.038	3.25511	-	10.8626	-	9.92222	17.4603	13.3873	24.8994	20.8399	9.29047
#015	2	IRI	30	No dam	32	-	15	-	30	28	38	18	31	11	257.67	-	378.852	-	400.27	416.175	453.821	409.695	408.123	407.836	12.419	-	3.95933	-	7.49494	6.72794	8.37335	4.39351	7.59575	2.69716
#015	2	IRI	31	No dam	13	-	34	-	9	32	45	14	25	25	211.119	-	269.129	-	259.275	275.172	279.812	250.697	271.927	269.619	6.15766	-	12.6333	-	3.47122	11.6291	16.0822	5.58443	9.19364	9.27234
#015	2	IRI	32	No dam	16	-	4	-	9	6	29	14	25	20	176.009	-	249.406	-	240.304	242.404	254.735	237.224	237.112	229.28	9.09044	-	1.60381	-	3.74526	2.47521	11.3844	5.9016	10.5435	8.72296
#015	2	IRI	33	No dam	59	-	13	-	14	19	17	13	11	11	420.815	-	198.264	-	190.272	187.804	210.881	199.545	196.959	202.308	14.0204	-	6.55691	-	7.35789	10.1169	8.06142	6.51482	5.58492	5.43725
#015	2	IRI	34	No dam	9	-	14	-	12	7	36	10	31	15	180.012	-	460.844	-	446.708	484.03	489.391	498.749	478.786	462.64	4.99967	-	3.0379	-	2.68632	1.44619	7.35608	2.00502	6.47471	3.24226
#015	2	IRI	35	No dam	6	-	14	-	12	37	40	21	17	16	125.337	-	184.37	-	182.928	188.244	189.194	184.723	195.412	185.555	4.78709	-	7.59343	-	6.55996	19.6553	21.1423	11.3684	8.69957	8.62278
#015	2	IRI	36	No dam	45	-	6	-	16	10	6	10	15	8	266.123	-	136.97	-	127.608	138.973	140.078	138.812	128.177	142.455	16.9095	-	4.38052	-	12.5384	7.19564	4.28333	7.20399	11.7026	5.61581
#015	2	IRI	37	No dam	64	-	7	-	4	22	33	38	26	24	230.816	-	276.402	-	303.857	285.841	292.865	290.711	274.65	275.991	27.7277	-	2.53254	-	1.31641	7.69659	11.268	13.0714	9.46659	8.69594
#015	2	IRI	38	No dam	37	-	34	-	23	41	79	60	28	21	226.134	-	243.313	-	245.469	253.93	265.137	247.557	257.776	256.174	16.362	-	13.9738	-	9.36982	16.1462	29.7959	24.2368	10.8621	8.19755
#015	2	IRI	39	Recover	19	-	24	-	53	40	57	10	35	27	189.667	-	208.916	-	193.372	204.672	221.061	207.46	219.704	218	10.0176	-	11.4879	-	27.4083	19.5435	25.7847	4.82021	15.9305	12.3853
#015	2	IRI	40	No dam	45	-	5	-	32	27	27	37	24	29	416.262	-	210.484	-	433.337	207.914	219.211	220.665	217.734	228.516	10.8105	-	2.37548	-	7.38455	12.9861	12.3169	16.7675	11.0226	12.6906
#015	2	IRI	41	Recover	56	-	49	-	24	28	17	32	18	18	262.059	-	420.893	-	268.864	405.819	445.85	422.681	389.572	416.207	21.3692	-	11.6419	-	8.92645	6.89963	3.81294	7.57072	4.62046	4.32477
#015	2	IRI	42	Recover	48	-	81	-	28	13	42	32	26	51	146.117	-	333.259	-	163.135	234.681	268.03	307.646	242.7	255.604	32.8504	-	24.3054	-	17.1637	5.53943	15.6699	10.4016	10.7128	19.9527
#015	2	IRI	43	Recover	53	-	25	-	24	32	53	37	20	16	198.001	-	143.411	-	229.482	140.458	168.446	170.562	130.709	171.575	26.7675	-	17.4324	-	10.4583	22.7826	31.4641	21.693	15.3012	9.32537
#015	2	IRI	44	Recover	13	-	73	-	26	28	29	30	16	16	108.885	-	267.883	-	141.664	237.135	216.326	216.053	219.31	210.146	11.9392	-	27.2507	-	18.3533	11.8076	13.4057	13.8855	7.29561	7.61375
#015	2	IRI	45	No dam	9	-	12	-	1	7	6	15	12	29	400.77	-	118.103	-	361.572	146.078	129.505	118.973	141.117	126.648	2.24568	-	10.1606	-	0.27657	4.79196	4.63303	12.6079	8.50358	22.8981
#015	2	IRI	46	No dam	81	-	83	-	32	51	77	68	73	32	448	-	424.911	-	370.761	400.359	460	448.812	474.692	350.808	18.0804	-	19.5335	-	8.6309	12.7386	16.7391	15.1511	15.3784	9.1218
#015	2	IRI	47	No dam	57	-	46	-	21	49	52	62	29	26	299	-	361.148	-	370.761	308.437	310	349.035	349.219	323.894	19.0635	-	12.7372	-	5.66403	15.8866	16.7742	17.7633	8.30424	8.02732
#015	3	IRI	1	No dam	26	-	20	-	7	9	8	2	2	18	282.572	-	161.715	-	82.056	126.41	141.766	100.618	57.926	183.178	9.20119	-	12.3674	-	8.53076	7.11969	5.6431	1.98772	3.45268	9.82651
#015	3	IRI	2	No dam	26	-	31	-	23	28	23	18	29	47	291.068	-	257.891	-	195.39	238.84	240.038	202.988	197.074	319.81	8.93262	-	12.0206	-	11.7713	11.7233	9.58182	8.86752	14.7153	14.6962
#015	3	IRI	3	No dam	55	-	27	-	72	73	85	59	64	75	681.717	-	647.296	-	679.579	677.473	695.687	689.849	719.138	737.913	8.06786	-	4.1712	-	10.5948	10.7753	12.2181	8.5526	8.89954	10.1638
#015	3	IRI	4	No dam	92	-	56	-	75	53	59	51	14	34	501.126	-	345.356	-	349.101	337.041	343.415	377.902	343.583	381.883	18.3587	-	16.2152	-	21.4838	15.7251	17.1804	13.4956	4.07471	8.90325
#015	3	IRI	5	No dam	23	-	28	-	25	45	40	59	9	30	161.269	-	138.385	-	115.456	146.194	122.756	165.049	97.198	126.515	14.2619	-	20.2334	-	21.6533	30.781	32.585	35.747	9.25945	23.7126
#015	3	IRI	6	No dam	48	-	71	-	39	47	55	21	51	49	230.628	-	233.565	-	247.856	237.517	244.4	224.766	239.534	246.55	20.8127	-	30.3984	-	15.7349	19.7881	22.5041	9.34305	21.2913	19.8743
#015	3	IRI	7	No dam	38	-	39	-	27	22	39	17	38	36	194.26	-	168.472	-	162.856	155.307	186.039	155.477	192.412	183.742	19.5614	-	23.1492	-	16.5791	14.1655	20.9633	10.9341	19.7493	19.5927
#015	3	IRI	8	No dam	40	-	40	-	64	65	69	51	41	45	410.899	-	421.751	-	436.549	433.237	416.641	481.4	454.342	461.738	9.73475	-	9.48427	-	14.6604	15.0033	16.561	10.5941	9.02404	9.74579
#015	3	IRI	9	No dam	46	-	56	-	97	21	25	68	21	43	306.051	-	320.179	-	320.963	329.285	330.71	321.456	340.013	359.016	15.0302	-	17.4902	-	30.2216	6.37745	7.55949	21.1538	6.17623	11.9772
#015	3	IRI	10	No dam	20	-	67	-	76	62	89	82	78	54	219.186	-	208.807	-	184.199	215.293	194.992	191.958	190.817	200.091	9.12467	-	32.087	-	41.2597	28.798	45.6429	42.7177	40.8769	26.9877
#015	3	IRI	11	No dam	26	-	19	-	11	32	34	29	37	25	197.047	-	202.413	-	165.662	184.518	189.728	167.172	161.551	153.531	13.1948	-	9.38675	-	6.64003	17.3425	17.9204	17.3474	22.903	16.2834
#015	3	IRI	12	No dam	58	-	18	-	52	24	74	40	43	75	249.715	-	261.603	-	260.657	262.141	268.377	278.516	269.955	257.481	23.2265	-	6.88066	-	19.9496	9.15538	27.5732	14.3618	15.9286	29.1284
#015	3	IRI	13	No dam	60	-	36	-	36	15	35	34	33	8	250.401	-	290.069	-	301.028	261.487	295.836	311.638	321.89	324.945	23.9616	-	12.4108	-	11.959	5.73642	11.8309	10.9101	10.2519	2.46196
#015	3	IRI	14	No dam	66	-	58	-	51	38	52	16	59	6	194.549	-	214.902	-	223.903	236.455	192.826	177.156	153.266	171.468	33.9246	-	26.989	-	22.7777	16.0707	26.9673	9.03159	38.4952	3.4992
#015	3	IRI	15	No dam	90	-	35	-	106	113	88	43	57	33	569.226	-	590.124	-	634.117	626.238	558.697	679.592	728.04	565.304	15.8109	-	5.93096	-	16.7162	18.0443	15.7509	6.32733	7.82924	5.83757
#015	3	IRI	16	No dam	35	-	69	-	74	35	41	47	40	42	264.317	-	255.992	-	274.428	255.003	305.785	315.724	317.638	313.395	13.2417	-	26.954	-	26.9652	13.7253	13.4081	14.8864	12.593	13.4016
#015	3	IRI	17	No dam	66	-	115	-	85	84	94	85	80	29	241.417	-	281.685	-	359.077	289.776	356.381	295.058	372.107	386.786	27.3386	-	40.8257	-	23.6718	28.9879	26.3763	28.8079	21.4992	7.49769
#015	3	IRI	18	No dam	23	-	20	-	28	23	26	20	17	24	171.776	-	173.356	-	233.008	235.785	212.882	237.051	259.092	225.257	13.3895	-	11.537	-	12.0168	9.75465	12.2133	8.437	6.56138	10.6545
#015	3	IRI	19	No dam	15	-	31	-	30	29	41	30	45	44	362.423	-	374.871	-	322.569	429.486	434.95	396.478	436.938	426.362	4.13881	-	8.26951	-	9.30034	6.75226	9.42637	7.56662	10.2989	10.3199
#015	3	IRI	20	No dam	28	-	7	-	8	66	71	28	34	56	210.823	-	191.452	-	232.137	237.914	241.015	248.183	257.987	232.002	13.2813	-	3.65627	-	3.44624	27.7411	29.4587	11.282	13.179	24.1377
#015	3	IRI	21	No dam	19	-	39	-	41	19	19	20	18	35	234.774	-	265.343	-	282.8	286.517	261.699	245.689	270.576	257.852	8.09289	-	14.698	-	14.4979	6.63137	7.26025	8.14037	6.65247	13.5737
#015	3	IRI	22	No dam	44	-	17	-	-	-	-	-	-	-	254.577	-	103.29	-	-	-	-	-	-	-	17.2836	-	16.4585	-	-	-	-	-	-	-
#015	3	IRI	23	No dam	46	-	128	-	53	33	78	30	81	106	153.426	-	243.973	-	221.703	229.517	210.134	223.457	252.263	232.87	29.9819	-	52.4648	-	23.9059	14.378	37.1192	13.4254	32.1093	45.519
#015	3	IRI	24	No dam	38	-	47	-	43	34	50	55	76	77	157.258	-	186.862	-	169.049	205.928	158.825	196.903	198.741	198.9	24.1641	-	25.1523	-	25.4364	16.5106	31.4812	27.9325	38.2407	38.7129
#015	3	IRI	25	No dam	46	-	37	-	51	29	49	55	54	52	318.023	-	310.408	-	362.462	362.894	371.639	368.782	370.788	383.679	14.4644	-	11.9198	-	14.0704	7.99131	13.1848	14.914	14.5636	13.553
#015	3	IRI	26	No dam	54	-	14	-	-	-	-	4	8	6	181.736	-	91.734	-	-	-	-	70.641	117.573	114.692	29.7134	-	15.2615	-	-	-	-	5.66243	6.80428	5.2314
#015	3	IRI	27	No dam	70	-	18	-	4	5	4	17	37	21	176.962	-	140.353	-	127.966	109.464	107.749	148.839	211.923	117.583	39.5565	-	12.8248	-	3.12583	4.56771	3.71233	11.4217	17.4592	17.8597
#015	3	IRI	28	No dam	32	-	37	-	36	23	62	56	51	88	211.544	-	195.233	-	214.4	182.647	205.211	215.093	228.005	232.512	15.1269	-	18.9517	-	16.791	12.5926	30.2128	26.0352	22.3679	37.8475
#015	3	IRI	29	Recover	30	-	30	-	35	8	20	35	25	32	171.496	-	122.177	-	139.459	81.813	143.909	169.49	174.939	186.901	17.4931	-	24.5545	-	25.097	9.7784	13.8977	20.6502	14.2907	17.1214
#015	3	IRI	30	No dam	76	-	73	-	84	45	62	69	76	99	235.656	-	247.266	-	268.735	276.653	255.893	255.956	247.759	247.465	32.2504	-	29.5229	-	31.2576	16.2659	24.2289	26.9578	30.675	40.0057
#015	3	IRI	31	No dam	11	-	34	-	46	27	26	46	39	68	155.885	-	194.223	-	193.901	176.497	162.962	165.736	168.618	167.548	7.05648	-	17.5057	-	23.7234	15.2977	15.9546	27.755	23.1292	40.5854
#015	3	IRI	32	No dam	21	-	30	-	54	47	44	57	56	49	179.46	-	189.93	-	209.979	202.519	201.073	190.21	211.647	205.306	11.7018	-	15.7953	-	25.7169	23.2077	21.8826	29.9669	26.4592	23.8668
#015	3	IRI	33	No dam	97	-	81	-	71	46	43	68	48	27	305.842	-	358.652	-	354.77	378.87	384.563	405.182	394.973	404.407	31.7157	-	22.5846	-	20.013	12.1414	11.1815	16.7826	12.1527	6.67644
#015	3	IRI	34	No dam	13	-	28	-	19	24	25	28	32	35	140.714	-	146.77	-	155.547	165.637	196.048	205.071	200.136	192.097	9.2386	-	19.0775	-	12.215	14.4895	12.752	13.6538	15.9891	18.22
#015	3	IRI	35	No dam	29	-	49	-	93	75	60	46	53	43	267.804	-	269.636	-	274.103	274.987	290.012	276.04	286.521	262.118	10.8288	-	18.1726	-	33.9289	27.274	20.6888	16.6643	18.4978	16.4048
#015	3	IRI	36	No dam	14	-	20	-	37	21	49	37	17	8	261.42	-	283.038	-	314.987	312.782	300.405	249.415	319.142	339.339	5.35537	-	7.06619	-	11.7465	6.71394	16.3113	14.8347	5.32678	2.35752
#015	3	IRI	37	No dam	7	-	26	-	25	10	9	13	11	12	250.462	-	277.925	-	297.137	266.823	294.943	289.679	355.235	280.36	2.79484	-	9.35504	-	8.41363	3.7478	3.05144	4.48773	3.09654	4.28021
#015	3	IRI	38	No dam	13	-	33	-	48	24	13	9	4	8	212.021	-	213.036	-	220.786	222.783	242.918	235.41	243.525	248.67	6.13147	-	15.4903	-	21.7405	10.7728	5.3516	3.82312	1.64254	3.21712
#015	3	IRI	39	No dam	4	-	4	-	42	28	6	8	29	8	247.535	-	244.267	-	248.398	259.878	267.861	262.338	273.742	256.631	1.61593	-	1.63755	-	16.9083	10.7743	2.23997	3.0495	10.5939	3.11732
#015	3	IRI	40	No dam	32	-	28	-	19	44	24	23	17	7	183.931	-	179.738	-	178.921	179.298	191.69	186.126	185.38	182.566	17.3978	-	15.5782	-	10.6192	24.5402	12.5202	12.3572	9.17035	3.83423
#015	4	IRI	1	No dam	28	-	48	-	47	48	45	42	10	26	281.732	-	293.625	-	270.945	284.181	235.709	224.188	201.156	322.71	9.93852	-	16.3474	-	17.3467	16.8906	19.0913	18.7343	4.97127	8.05677
#015	4	IRI	2	No dam	42	-	30	-	58	53	44	41	-	31	263.303	-	277.527	-	211.343	261.805	305.127	317.896	-	201.477	15.9512	-	10.8098	-	27.4435	20.2441	14.4202	12.8973	-	15.3864
#015	4	IRI	3	Recover	43	-	74	-	84	77	51	52	36	52	365.344	-	354.527	-	375.998	389.269	390.511	383.855	211.839	307.451	11.7697	-	20.8729	-	22.3405	19.7807	13.0598	13.5468	16.994	16.9133
#015	4	IRI	4	No dam	24	-	41	-	75	73	75	72	40	38	292.341	-	283.187	-	329.74	311.106	311.69	304.108	325.4	345.609	8.20959	-	14.4781	-	22.7452	23.4647	24.0624	23.6758	12.2926	10.9951
#015	4	IRI	5	No dam	13	-	12	-	26	27	11	13	8	13	203.705	-	221.808	-	230.411	225.347	244.502	239.773	239.397	244.407	6.38178	-	5.41008	-	11.2842	11.9815	4.49894	5.42179	3.34173	5.319
#015	4	IRI	6	-	-	-	-	-	-	-	-	-	-	-	-	-	-	-	-	-	-	-	-	-	-	-	-	-	-	-	-	-	-	-
#015	4	IRI	7	No dam	123	-	50	-	34	24	-	-	38	-	386.572	-	403.351	-	397.55	410.534	-	-	435.952	-	31.8181	-	12.3962	-	8.55238	5.84604	-	-	8.71656	-
#015	4	IRI	8	No dam	17	-	23	-	25	27	44	60	49	25	152.455	-	165.17	-	339.326	294.346	198	258.73	284.149	234.849	11.1508	-	13.925	-	7.36755	9.17288	22.2222	23.1902	17.2445	10.6451
#015	4	IRI	9	No dam	27	-	24	-	52	40	22	11	18	12	295.297	-	308.752	-	278.719	277.232	268	158.223	294.084	281.88	9.14334	-	7.77323	-	18.6568	14.4283	8.20896	6.95221	6.1207	4.25713
#015	4	IRI	10	No dam	17	-	14	-	14	2	12	17	5	6	167.337	-	172.436	-	165.805	140.123	177	175.269	188.44	188.391	10.1591	-	8.11895	-	8.44365	1.42732	6.77966	9.69938	2.65336	3.18487
#015	4	IRI	11	No dam	70	-	31	-	14	23	35	33	81	34	460.742	-	428.463	-	423.245	385.134	426	477.042	548.423	546.833	15.1929	-	7.23516	-	3.30778	5.97195	8.21596	6.91763	14.7696	6.21762
#015	4	IRI	12	No dam	23	-	24	-	21	58	28	27	14	10	164.912	-	201.703	-	169.781	205.533	164	186.322	192.189	217.107	13.9468	-	11.8987	-	12.3689	28.2193	17.0732	14.491	7.2845	4.60602
#015	4	IRI	13	No dam	37	-	42	-	33	42	45	37	21	46	275.426	-	245.377	-	131.294	236.863	153	171.807	322.636	302.959	13.4337	-	17.1165	-	25.1344	17.7318	29.4118	21.5358	6.50888	15.1836
#015	4	IRI	14	Recover	34	-	92	-	94	40	56	45	28	43	236.841	-	206.687	-	204.78	209.05	215	214.339	259.505	291.023	14.3556	-	44.5117	-	45.9029	19.1342	26.0465	20.9948	10.7898	14.7755
#015	4	IRI	15	No dam	18	-	59	-	57	34	34	18	37	18	234.517	-	249.551	-	278.292	270.593	289.829	284.498	283.424	288.13	7.67535	-	23.6425	-	20.4821	12.565	11.7311	6.32693	13.0546	6.24718
#015	4	IRI	16	No dam	13	-	48	-	40	42	55	20	28	30	158.491	-	145.116	-	168.38	158.719	162.211	165.093	164.217	165.92	8.20236	-	33.077	-	23.7558	26.4619	33.9065	12.1144	17.0506	18.081
#015	4	IRI	17	No dam	46	-	43	-	158	135	103	95	57	51	371.072	-	381.444	-	472.276	451.073	357.926	504.19	532.384	508.077	12.3965	-	11.273	-	33.455	29.9286	28.7769	18.8421	10.7066	10.0378
#015	4	IRI	18	No dam	105	-	83	-	58	49	42	39	-	-	244.12	-	268.491	-	314.904	239.667	265.098	286.691	-	-	43.0116	-	30.9135	-	18.4183	20.445	15.8432	13.6035	-	-
#015	4	IRI	19	No dam	77	-	72	-	69	55	36	28	59	38	309.157	-	338.391	-	341.999	322.322	388.486	382.485	367.325	356.497	24.9064	-	21.2772	-	20.1755	17.0637	9.26674	7.32055	16.0621	10.6593
#015	4	IRI	20	No dam	144	-	101	-	59	114	102	39	80	109	636.74	-	643.984	-	668.826	665.194	662.189	680.958	690.171	701.099	22.6152	-	15.6836	-	8.82143	17.1379	15.4035	5.72723	11.5913	15.547
#015	4	IRI	21	Recover	39	-	51	-	84	58	48	23	23	62	186.519	-	169.462	-	190.841	196	216	144.442	157.64	197.884	20.9094	-	30.0952	-	44.0157	29.5918	22.2222	15.9233	14.5902	31.3315
#015	4	IRI	22	No dam	40	-	45	-	40	32	45	30	39	23	286.186	-	297.407	-	309.947	310.914	306.362	321.307	332.499	322.519	13.9769	-	15.1308	-	12.9054	10.2922	14.6885	9.33686	11.7294	7.13136
#015	4	IRI	23	No dam	102	-	71	-	105	61	27	53	41	57	275.711	-	261.97	-	292.061	299.94	412.771	293.969	315.29	453.584	36.9953	-	27.1023	-	35.9514	20.3374	6.54116	18.0291	13.0039	12.5666
#015	4	IRI	24	Recover	144	-	110	-	151	99	103	123	48	97	462.909	-	392.599	-	327.705	458	475.443	340.328	320.039	469.785	31.1076	-	28.0184	-	46.078	21.6157	21.664	36.1416	14.9982	20.6477
#015	4	IRI	25	No dam	39	-	13	-	30	46	30	37	11	19	172.403	-	149.713	-	170.693	184.197	177.607	159.626	192.429	240.151	22.6214	-	8.68328	-	17.5754	24.9733	16.8912	23.1792	5.71639	7.91169
#015	4	IRI	26	No dam	35	-	43	-	57	60	44	47	36	37	322.305	-	326.053	-	356.379	360.426	351.968	363.226	368.456	392.499	10.8593	-	13.188	-	15.9942	16.647	12.5011	12.9396	9.7705	9.42678
#015	4	IRI	27	No dam	17	-	45	-	72	56	52	71	62	47	426.476	-	383.23	-	425.882	425.622	443.902	428.069	336.537	390.19	3.98616	-	11.7423	-	16.9061	13.1572	11.7143	16.5861	18.4229	12.0454
#015	4	IRI	28	No dam	48	-	83	-	48	29	44	51	31	47	274.678	-	297.506	-	329.116	315.7	305.957	266.097	216.012	238.559	17.475	-	27.8986	-	14.5845	9.18594	14.3811	19.1659	14.3511	19.7016
#015	4	IRI	29	No dam	16	-	2	-	20	19	17	31	28	18	220.152	-	207.513	-	303.017	323.56	299.209	313.918	322.309	322.56	7.26771	-	0.963795	-	6.60029	5.87217	5.68165	9.87519	8.68732	5.58036
#015	4	IRI	30	Atrophy	20	-	63	-	95	135	114	107	66	-	185.894	-	210.473	-	247.73	251.673	258.085	235.213	121.833	-	10.7588	-	29.9326	-	38.3482	53.641	44.1715	45.4907	54.1725	-
#015	4	IRI	31	Atrophy	16	-	110	-	155	180	110	97	57	43	236.77	-	253.863	-	247.48	198.926	215.676	173.631	162.015	117.739	6.75761	-	43.3305	-	62.6313	90.4859	51.0024	55.8656	35.1819	36.5215
#015	4	IRI	32	Atrophy	25	-	100	-	37	121	123	144	68	64	193.955	-	167.887	-	205.755	283.486	230.237	195.741	122.347	121.647	12.8896	-	59.5639	-	17.9826	42.6829	53.4232	73.5666	55.5796	52.6112
#015	4	IRI	33	Atrophy	2	-	53	-	61	92	72	37	-	-	158.908	-	143.667	-	184.321	146.167	185	120.869	-	-	1.25859	-	36.8909	-	33.0944	62.9417	38.9189	30.6117	-	-
#015	4	IRI	34	No dam	12	-	80	-	51	21	55	24	-	16	328.816	-	218.649	-	200.336	187.481	234.299	180.015	-	260.284	3.64946	-	36.5883	-	25.4572	11.2011	23.4743	13.3322	-	6.14713
#015	5	IRI	1	Atrophy	2	-	53	-	-	58	59	-	-	-	241.465	-	367.768	-	-	401.672	335.235	-	-	-	0.828277	-	14.4113	-	-	14.4396	17.5996	-	-	-
#015	5	IRI	2	Atrophy	8	-	21	-	87	82	71	23	-	-	412.784	-	421.665	-	393.476	346	386.887	270.651	-	-	1.93806	-	4.98026	-	22.1106	23.6994	18.3516	8.49803	-	-
#015	5	IRI	3	Atrophy	15	-	35	-	-	135	-	-	-	-	157.77	-	188.148	-	-	228.788	-	-	-	-	9.50751	-	18.6024	-	-	59.0066	-	-	-	-
#015	5	IRI	4	-	-	-	-	-	-	-	-	-	-	-	-	-	-	-	-	-	-	-	-	-	-	-	-	-	-	-	-	-	-	-
#015	5	IRI	5	Atrophy	49	-	45	-	38	81	-	-	-	-	335.996	-	218.143	-	194.492	243.61	-	-	-	-	14.5835	-	20.6287	-	19.5381	33.2499	-	-	-	-
#015	5	IRI	6	Atrophy	22	-	159	-	152	268	97	96	118	77	371.006	-	428.531	-	327.427	308.956	278.33	294.934	288.382	217	5.92982	-	37.1035	-	46.4226	86.7437	34.8507	32.5497	40.9179	35.4839
#015	5	IRI	7	Atrophy	39	-	194	-	128	295	139	102	124	108	469.918	-	515.844	-	311.243	426.453	488.086	464.071	537.606	409.734	8.29932	-	37.6083	-	41.1254	69.1753	28.4786	21.9794	23.0652	26.3586
#015	5	IRI	8	Atrophy	13	-	70	-	-	-	74	-	-	-	214.539	-	189.113	-	-	-	241.469	-	-	-	6.0595	-	37.0149	-	-	-	30.6458	-	-	-
#015	5	IRI	9	Atrophy	6	-	16	-	-	101	117	-	-	-	205.953	-	114.285	-	-	181.787	164.698	-	-	-	2.91329	-	14.0001	-	-	55.5595	71.0391	-	-	-
#015	5	IRI	10	Atrophy	19	-	258	-	290	265	85	113	108	75	731.631	-	739.486	-	714	646.3	648.262	541.841	563	681.266	2.59694	-	34.8891	-	40.6162	41.0026	13.112	20.8548	19.1829	11.0089
#015	5	IRI	11	Recover	43	-	315	-	141	351	150	125	105	97	802.704	-	837.68	-	795.626	813.739	690.308	786.294	913.683	848.668	5.35689	-	37.6039	-	17.7219	43.1342	21.7294	15.8974	11.492	11.4297
#015	5	IRI	12	Atrophy	12	-	14	-	-	18	-	-	-	-	123.156	-	110.773	-	-	60.087	-	-	-	-	9.74374	-	12.6385	-	-	-	-	-	-	-
#015	5	IRI	13	Recover	8	-	60	-	70	71	77	24	16	27	179.436	-	214.2	-	128	140.986	148.906	113.573	171.078	246.987	4.45841	-	28.0112	-	54.6875	50.3596	51.7105	21.1318	9.35246	10.9317
#015	5	IRI	14	No dam	19	-	59	-	62	56	24	70	63	65	225.424	-	233.929	-	336.699	369.405	402.997	384.579	387.152	387.743	8.42856	-	25.2213	-	18.4141	15.1595	5.95538	18.2017	16.2727	16.7637
#015	5	IRI	15	No dam	8	-	62	-	14	10	69	11	8	25	169.618	-	170.367	-	158.916	97.079	217.532	183.51	183.206	412.524	4.71648	-	36.392	-	8.80969	10.3009	31.7195	5.99422	4.36667	6.06025
#015	5	IRI	16	No dam	40	-	53	-	79	105	126	59	57	78	169.157	-	175.309	-	188.855	173.614	170.865	198.098	202.217	203.467	23.6467	-	30.2323	-	41.831	60.479	73.7424	29.7832	28.1875	38.3355
#015	5	IRI	17	Atrophy	59	-	68	-	140	175	74	91	78	128	308.438	-	313.782	-	269.241	276.902	252.05	234.363	183.105	198.043	19.1286	-	21.6711	-	51.998	63.1993	29.3593	38.8287	42.5985	64.6324
#015	5	IRI	18	Atrophy	89	-	142	-	177	167	70	90	89	45	342.017	-	323.468	-	352.805	318.134	214.411	234.523	315.594	285.562	26.0221	-	43.8992	-	50.1694	52.4936	32.6476	38.3758	28.2008	15.7584
#015	5	IRI	19	Atrophy	21	-	59	-	83	110	38	49	78	65	347.688	-	304.746	-	352.805	276.271	309.152	300.051	386	317.62	6.0399	-	19.3604	-	23.5257	39.816	12.2917	16.3306	20.2073	20.4647
#015	5	IRI	20	Recover	21	-	39	-	77	80	20	15	-	44	314.912	-	300.616	-	285.832	239.654	293.542	292.678	-	349.628	6.66853	-	12.9734	-	26.9389	33.3815	6.81334	5.12509	-	12.5848
#015	5	IRI	21	Atrophy	4	-	29	-	33	35	27	73	92	-	255.819	-	252.584	-	233.909	362.216	236.343	379.423	342.531	-	1.56361	-	11.4813	-	14.1081	9.66274	11.4241	19.2397	26.8589	-
#015	5	IRI	22	Recover	11	-	46	-	37	16	79	14	44	27	215.82	-	212.638	-	180.997	201.277	212.273	207.323	284.696	222.311	5.09684	-	21.633	-	20.4423	7.94924	37.2162	6.75275	15.4551	12.1451
#015	5	IRI	23	Recover	72	-	63	-	103	200	130	83	73	44	522.271	-	407.126	-	440.824	481.57	454.272	520.581	583.21	586.553	13.7859	-	15.4743	-	23.3653	41.5308	28.6172	15.9437	12.5169	7.50145
#015	5	IRI	24	Recover	60	-	73	-	79	133	63	53	58	72	182.276	-	212.067	-	218.682	172.32	190.529	187.192	237.097	225.37	32.9171	-	34.4231	-	36.1255	77.182	33.0658	28.3132	24.4626	31.9475
#015	5	IRI	25	-	-	-	-	-	-	-	-	-	-	-	-	-	-	-	-	-	-	-	-	-	-	-	-	-	-	-	-	-	-	-
#015	5	IRI	26	No dam	34	-	75	-	91	61	66	25	35	59	276.531	-	276.404	-	256.423	237.24	268	278.682	298.984	297.192	12.2952	-	27.1342	-	35.4882	25.7124	24.6269	8.9708	11.7063	19.8525
#015	5	IRI	27	Recover	32	-	70	-	86	118	128	108	37	28	299.885	-	289.183	-	254.325	271.122	410	292.687	349.487	339.935	10.6708	-	24.2061	-	33.815	43.5228	31.2195	36.8995	10.5869	8.23687
#015	5	IRI	28	-	-	-	-	-	-	-	-	-	-	-	-	-	-	-	-	-	-	-	-	-	-	-	-	-	-	-	-	-	-	-
#015	5	IRI	29	Recover	20	-	29	-	32	105	-	89	34	9	192.51	-	180.335	-	172.43	177.528	-	194.637	219.889	179.384	10.3891	-	16.0812	-	18.5583	59.1456	-	45.7261	15.4623	5.01717
#015	5	IRI	30	Recover	13	-	29	-	40	59	43	52	30	12	135.079	-	153.394	-	154.609	171.816	201	173.721	254.333	108.129	9.624	-	18.9056	-	25.8717	34.3391	21.393	29.9331	11.7956	11.0979
#015	5	IRI	31	No dam	84	-	82	-	77	101	-	69	44	18	301.006	-	281.557	-	194.954	338.041	-	343.303	340.801	222.003	27.9064	-	29.1238	-	39.4965	29.878	-	20.0989	12.9108	8.108
#015	5	IRI	32	Atrophy	58	-	25	-	109	200	201	204	90	-	303.343	-	311.572	-	294.786	331.406	314	304	239.156	-	19.1203	-	8.02383	-	36.976	60.3489	64.0127	67.1053	37.6323	-
#015	5	IRI	33	Atrophy	29	-	72	-	141	130	159	111	119	-	237.116	-	217.14	-	253.846	259.959	214	147.652	160.77	-	12.2303	-	33.1583	-	55.5455	50.0079	74.2991	75.1768	74.0188	-
#015	5	IRI	34	Atrophy	18	-	105	-	43	76	34	47	60	-	154.475	-	158.852	-	165.236	152.576	120	147	182.011	-	11.6524	-	66.0993	-	26.0234	49.8112	28.3333	31.9728	32.965	-
#015	5	IRI	35	Atrophy	31	-	35	-	70	83	71	98	64	-	145.298	-	160.095	-	141.302	153.418	144	128.284	101.802	-	21.3355	-	21.862	-	49.5393	54.1006	49.3056	76.393	62.8671	-
#015	5	IRI	36	No dam	82	-	32	-	99	43	65	113	71	92	271.846	-	279.589	-	292.214	246.454	347	346.196	382.175	375.279	30.1641	-	11.4454	-	33.8793	17.4475	18.732	32.6405	18.5779	24.5151
#015	5	IRI	37	No dam	18	-	41	-	40	37	18	29	42	41	183.36	-	269.852	-	242.541	261.143	287	303.551	333.003	328.59	9.81675	-	15.1935	-	16.4921	14.1685	6.27178	9.55358	12.6125	12.4776
#015	5	IRI	38	No dam	29	-	19	-	52	28	10	36	8	9	245.703	-	360.199	-	268.209	381.021	309	345.77	328.726	326.605	11.8029	-	5.27486	-	19.3879	7.34868	3.23625	10.4115	2.43364	2.75562
#015	5	IRI	39	Atrophy	7	-	35	-	59	166	263	-	-	-	257.675	-	154	-	189	255	263	-	-	-	2.7166	-	22.7273	-	31.2169	65.098	100	-	-	-
#015	5	IRI	40	Atrophy	18	-	40	-	63	111	129	-	-	-	146.01	-	126	-	131	152	129	-	-	-	12.3279	-	31.746	-	48.0916	73.0263	100	-	-	-
#016	1	IRI	1	Recover	44	-	53	-	57	38	30	32	41	26	459.958	-	410.004	-	329.868	274.103	284.952	278.216	253.095	177.408	9.56609	-	12.9267	-	17.2796	13.8634	10.5281	11.5019	16.1995	14.6555
#016	1	IRI	2	Recover	46	-	51	-	41	51	38	41	38	41	506.381	-	436.653	-	375.104	387.234	340.245	352.439	318.534	242.693	9.08407	-	11.6798	-	10.9303	13.1703	11.1684	11.6332	11.9297	16.8938
#016	1	IRI	3	Recover	32	-	50	-	78	86	53	70	68	70	406.372	-	417.34	-	462.078	397.121	427.381	501.084	445.743	292.985	7.87456	-	11.9806	-	16.8803	21.6559	12.4011	13.9697	15.2554	23.892
#016	1	IRI	4	Recover	122	-	122	-	83	155	122	75	102	103	857.082	-	719.046	-	718.462	835.814	851.497	856.787	800.527	502.38	14.2343	-	16.9669	-	11.5525	18.5448	14.3277	8.75363	12.7416	20.5024
#016	1	IRI	5	Recover	42	-	16	-	49	51	42	44	37	21	140.821	-	136.434	-	132.852	136.277	134.397	135.779	173.373	97.86	29.8251	-	11.7273	-	36.8831	37.4238	31.2507	32.4056	21.3413	21.4592
#016	1	IRI	6	Recover	18	-	44	-	49	54	34	86	55	28	337.187	-	357.972	-	367.035	363.112	344.506	342.681	314.578	218.964	5.33828	-	12.2915	-	13.3502	14.8714	9.8692	25.0962	17.4837	12.7875
#016	1	IRI	7	No dam	14	-	20	-	18	19	33	28	61	58	137.674	-	160.67	-	172.849	135.467	166.428	162.69	179.321	178.736	10.1689	-	12.4479	-	10.4137	14.0256	19.8284	17.2106	34.0172	32.4501
#016	1	IRI	8	Recover	14	-	8	-	10	8	16	33	12	35	250.516	-	207.982	-	262	268	267.463	252.673	269.179	279.743	5.58847	-	3.84649	-	3.81679	2.98507	5.98214	13.0604	4.458	12.5115
#016	1	IRI	9	No dam	50	-	59	-	66	80	115	51	100	117	329.48	-	419.438	-	296	458	432.195	417.465	466.046	494.527	15.1754	-	14.0664	-	22.2973	17.4672	26.6084	12.2166	21.4571	23.659
#016	1	IRI	10	Recover	27	-	44	-	41	45	34	28	63	67	265.041	-	294.77	-	326	294	279.449	295.929	297.95	277.736	10.1871	-	14.9269	-	12.5767	15.3061	12.1668	9.46173	21.1445	24.1236
#016	1	IRI	11	Recover	37	-	30	-	33	30	46	61	114	76	287.224	-	282.127	-	254.644	280.278	310.148	298.135	312.734	319.61	12.8819	-	10.6335	-	12.9593	10.7037	14.8316	20.4605	36.4527	23.779
#016	1	IRI	12	No dam	34	-	43	-	33	60	59	40	54	31	224.953	-	211.965	-	214.692	211.773	259.132	229.933	235.279	117.161	15.1143	-	20.2864	-	15.3709	28.3322	22.7683	17.3964	22.9515	26.4593
#016	1	IRI	13	Recover	59	-	52	-	48	83	85	73	180	86	518.386	-	526.039	-	550.077	541.628	550.867	547.826	559.281	563.794	11.3815	-	9.8852	-	8.72605	15.3242	15.4302	13.3254	32.1842	15.2538
#016	1	IRI	14	Atrophy	42	-	31	-	80	190	129	137	221	157	404.696	-	379.769	-	452.671	412.256	275.633	242.637	306.675	170.846	10.3782	-	8.16286	-	17.6729	46.0879	46.8014	56.4629	72.0633	91.8956
#016	1	IRI	15	Atrophy	32	-	30	-	133	180	180	208	302	160	486.373	-	478.164	-	384.71	352.912	358.88	306.111	317.378	330.354	6.57931	-	6.274	-	34.5715	51.0042	50.156	67.9492	95.1547	48.4329
#016	1	IRI	16	Atrophy	50	-	18	-	99	117	89	65	123	146	285.281	-	244.029	-	253.873	229.522	201.319	170.025	210.636	263.146	17.5266	-	7.37617	-	38.9959	50.9755	44.2084	38.2297	58.3946	55.4825
#016	1	IRI	17	Recover	36	-	24	-	35	61	52	43	62	89	311.03	-	278.007	-	351.798	292.217	231.289	254.678	292.759	332.263	11.5744	-	8.63288	-	9.94889	20.8749	22.4827	16.8841	21.1778	26.786
#016	1	IRI	18	Recover	80	-	82	-	60	113	125	75	92	131	331.093	-	319.814	-	331.767	353.579	377.22	385.388	415.701	406.535	24.1624	-	25.6399	-	18.085	31.9589	33.1372	19.4609	22.1313	32.2235
#016	1	IRI	19	No dam	79	-	49	-	89	64	36	51	72	62	542.287	-	519.167	-	498.855	529.399	551.1	531.762	551.907	585.083	14.5679	-	9.4382	-	17.8409	12.0892	6.53239	9.59076	13.0457	10.5968
#016	1	IRI	20	No dam	29	-	20	-	23	14	9	35	30	28	189.717	-	150.778	-	148.429	168.011	179.712	184.547	175.376	180.266	15.2859	-	13.2645	-	15.4956	8.33279	5.00801	18.9654	17.1061	15.5326
#016	1	IRI	21	No dam	10	-	16	-	12	8	8	12	12	25	135.321	-	151.1	-	172.681	169.941	183.323	186.668	141.966	135.124	7.38984	-	10.589	-	6.94923	4.70752	4.36388	6.42853	8.45273	18.5015
#016	1	IRI	22	No dam	61	-	59	-	61	51	47	43	52	31	260.995	-	226.405	-	226.208	233.93	256.874	255.786	246.593	263.572	23.3721	-	26.0595	-	26.9663	21.8014	18.2969	16.8109	21.0874	11.7615
#016	1	IRI	23	No dam	70	-	73	-	53	78	96	72	53	61	359.616	-	412.361	-	337.352	374.888	499.168	499.229	505.166	614.19	19.4652	-	17.7029	-	15.7106	20.8062	19.232	14.4222	10.4916	9.93178
#016	1	IRI	24	No dam	14	-	12	-	10	13	15	16	19	21	186.517	-	362.537	-	191.795	184.296	201.506	156.048	211.767	236.186	7.50602	-	3.31001	-	5.2139	7.05387	7.44395	10.2533	8.97213	8.8913
#016	1	IRI	25	Atrophy	50	-	22	-	58	92	102	93	122	144	324.349	-	185.328	-	248.256	266.614	369.312	208.004	306.958	323.342	15.4155	-	11.8708	-	23.363	34.5068	27.6189	44.7107	39.7449	44.5349
#016	1	IRI	26	Atrophy	25	-	12	-	-	47	56	58	79	133	120.803	-	120.803	-	-	102.528	80.741	138.158	98.779	231.515	20.6949	-	9.93353	-	-	45.8411	69.3576	41.9809	79.9765	57.4477
#016	2	IRI	1	Atrophy	32	-	47	-	67	42	97	130	64	73	348.481	-	381.3	-	257.106	300.5	443.225	433.479	120.319	266.566	9.18271	-	12.3263	-	26.0593	13.9767	21.885	29.9899	53.1919	27.3853
#016	2	IRI	2	Atrophy	23	-	71	-	49	146	152	85	115	131	475.194	-	531.924	-	517.481	525.541	648.67	541.611	120.319	363.294	4.84013	-	13.3478	-	9.46895	27.7809	23.4326	15.6939	95.5793	36.0589
#016	2	IRI	3	Atrophy	52	-	34	-	89	146	150	98	117	89	358.019	-	370.72	-	402.206	384.057	330.824	335.654	386.684	269.535	14.5244	-	9.17134	-	22.128	38.0152	45.3413	29.1967	30.2573	33.0198
#016	2	IRI	4	Atrophy	70	-	37	-	132	218	199	179	154	182	351.749	-	366.192	-	369.595	413.931	337.616	354.556	288.458	317.948	19.9006	-	10.104	-	35.7148	52.6658	58.9427	50.4857	53.3873	57.2421
#016	2	IRI	5	Atrophy	104	-	73	-	175	218	188	338	218	253	507.701	-	521.861	-	418.953	473.077	480.905	537.439	384.572	443.165	20.4845	-	13.9884	-	41.7708	46.0813	39.093	62.8909	56.6864	57.0893
#016	2	IRI	6	Atrophy	8	-	11	-	114	60	78	77	-	-	144.16	-	100.982	-	-	83.478	127.035	182.285	-	-	5.54939	-	10.893	-	-	71.8752	61.4004	42.2415	-	-
#016	2	IRI	7	Atrophy	72	-	35	-	-	105	-	-	-	-	284.371	-	241.223	-	-	221.704	-	-	-	-	25.319	-	14.5094	-	-	47.3604	-	-	-	-
#016	2	IRI	8	Atrophy	70	-	67	-	108	177	145	161	87	-	381.72	-	402.199	-	380.204	366.376	428.415	417.169	352.222	-	18.338	-	16.6584	-	28.4058	48.311	33.8457	38.5935	24.7003	-
#016	2	IRI	9	Atrophy	133	-	65	-	-	155	149	247	94	-	330.769	-	351.675	-	-	212.516	349.215	354.322	267.277	-	40.2093	-	18.483	-	-	72.9357	42.6671	69.7106	35.1695	-
#016	2	IRI	10	Atrophy	47	-	17	-	77	88	69	73	-	-	233.7	-	230.571	-	213.077	221.809	203.118	237.205	-	-	20.1113	-	7.373	-	36.1372	39.6738	33.9704	30.7751	-	-
#016	2	IRI	11	Recover	24	-	35	-	59	102	45	67	82	65	286.121	-	332.773	-	327.12	436.281	342.14	425.767	280.523	286.15	8.38806	-	10.5177	-	18.0362	23.3794	13.1525	15.7363	29.2311	22.7154
#016	2	IRI	12	Recover	47	-	50	-	51	93	92	54	48	105	308.332	-	332.326	-	309.961	335.123	378.963	379.69	281.199	387.796	15.2433	-	15.0455	-	16.4537	27.751	24.2768	14.2221	17.0698	27.0761
#016	2	IRI	13	Recover	85	-	60	-	164	161	158	97	145	94	424.092	-	442.165	-	427.774	437.606	473.087	480.892	465.497	321.509	20.0428	-	13.5696	-	38.338	36.7911	33.3977	20.1708	31.1495	29.2371
#016	2	IRI	14	Atrophy	45	-	53	-	102	189	124	170	61	-	422.264	-	461.867	-	454.607	378.49	324.04	382.282	291.362	-	10.6568	-	11.4752	-	22.437	49.9353	38.2669	44.4698	20.9362	-
#016	2	IRI	15	Atrophy	93	-	77	-	149	297	111	156	51	84	467.28	-	445.614	-	419.762	467.897	414.563	428.182	330.948	253.197	19.9024	-	17.2795	-	35.4963	63.4755	26.7752	36.4331	15.4103	33.1757
#016	2	IRI	16	Atrophy	60	-	62	-	175	187	-	-	-	-	439.928	-	523.869	-	453.052	445.742	-	-	-	-	13.6386	-	11.835	-	38.6269	41.9525	-	-	-	-
#016	2	IRI	17	Atrophy	139	-	183	-	195	-	-	-	-	-	519.34	-	250.917	-	401.727	-	-	-	-	-	26.7647	-	72.9325	-	48.5404	-	-	-	-	-
#016	2	IRI	18	Atrophy	36	-	86	-	39	80	-	-	-	-	270.119	-	266.635	-	238.141	156.951	-	-	-	-	13.3275	-	32.2538	-	16.3769	50.9713	-	-	-	-
#016	2	IRI	19	Atrophy	28	-	30	-	-	60	-	-	-	-	314.884	-	266.635	-	-	201.736	-	-	-	-	8.89216	-	11.2513	-	-	29.7418	-	-	-	-
#016	4	IRI	1	No dam	34	-	43	-	28	29	30	14	20	10	339.349	-	292.512	-	213.557	195.439	219.165	142.68	93.179	75.238	10.0192	-	14.7003	-	13.1113	14.8384	13.6883	9.81217	21.4641	13.2912
#016	4	IRI	2	No dam	75	-	31	-	52	47	23	41	42	69	415.133	-	407.207	-	395.296	383.092	206.433	284.676	350.303	294.6	18.0665	-	7.61284	-	13.1547	12.2686	11.1416	14.4023	11.9896	23.4216
#016	4	IRI	3	No dam	47	-	29	-	55	21	14	7	10	10	335.641	-	326.336	-	321.342	329.823	253.628	201.743	204.267	179.11	14.0031	-	8.88655	-	17.1157	6.36705	5.5199	3.46976	4.89555	5.58316
#016	4	IRI	4	No dam	143	-	119	-	186	151	62	59	80	62	465.386	-	477.317	-	550.374	558.359	367.585	294.537	383.86	282.283	30.7272	-	24.931	-	33.7952	27.0435	16.8668	20.0314	20.8409	21.9638
#016	4	IRI	5	No dam	73	-	79	-	103	103	57	37	53	42	316.719	-	326.509	-	277.454	215.779	288.776	205.284	248.975	210.057	23.0488	-	24.1954	-	37.1233	47.734	19.7385	18.0238	21.2873	19.9946
#016	4	IRI	6	No dam	118	-	62	-	-	-	13	7	10	11	412.065	-	336.227	-	-	-	312.481	223.613	126.803	217.182	28.6363	-	18.4399	-	-	-	4.16025	3.13041	7.88625	5.06488
#016	4	IRI	7	Recover	53	-	114	-	66	89	74	44	69	78	351.867	-	299.187	-	257.974	183.426	346.392	344.952	269.424	311.745	15.0625	-	38.1033	-	25.584	48.5209	21.3631	12.7554	25.6102	25.0204
#016	4	IRI	8	No dam	38	-	65	-	97	87	49	45	61	81	320.094	-	299.593	-	288.876	295.418	312.531	319.103	327.792	327.773	11.8715	-	21.6961	-	33.5784	29.4498	15.6784	14.102	18.6094	24.7122
#016	4	IRI	9	No dam	37	-	46	-	68	76	59	57	125	114	444.172	-	440.693	-	461.682	434.188	361	444.17	457.881	472.228	8.33011	-	10.4381	-	14.7288	17.5039	16.3435	12.8329	27.2997	24.1409
#016	4	IRI	10	No dam	382	-	437	-	429	439	409	391	425	397	1404.85	-	1354.8	-	1423.72	1554.64	1360.38	1507.21	1493.53	1497.9	27.1915	-	32.2557	-	30.1322	28.2381	30.0652	25.9419	28.4561	26.5038
#016	4	IRI	11	Recover	85	-	190	-	120	123	91	83	94	77	587.183	-	633.842	-	586.649	637.978	610.016	633.318	662.704	690.438	14.4759	-	29.9759	-	20.4552	19.2797	14.9176	13.1056	14.1843	11.1523
#016	4	IRI	12	Recover	37	-	75	-	35	74	46	-	107	107	376.755	-	349.494	-	393	369.224	365.052	-	419.663	413.182	9.82071	-	21.4596	-	8.90585	20.042	12.6009	-	25.4966	25.8966
#016	4	IRI	13	No dam	25	-	60	-	-	-	-	-	-	-	209.587	-	221	-	-	-	-	-	-	-	11.9282	-	27.1493	-	-	-	-	-	-	-
#016	4	IRI	14	No dam	34	-	147	-	94	83	97	90	112	98	340.675	-	320.057	-	335.381	341.16	380.537	376.368	373.102	381.346	9.98019	-	45.9293	-	28.0278	24.3288	25.4903	23.9128	30.0186	25.6984
#016	4	IRI	15	No dam	17	-	27	-	28	37	29	9	35	25	211.526	-	197.745	-	222.706	218.225	226.684	216.254	277.126	279.522	8.03684	-	13.6539	-	12.5726	16.955	12.7931	4.16177	12.6296	8.94384
#016	4	IRI	16	No dam	42	-	144	-	82	83	113	100	172	102	836	-	815	-	703.384	746.304	857.62	870.895	846.259	923.707	5.02392	-	17.6687	-	11.6579	11.1215	13.176	11.4824	20.3247	11.0425
#016	4	IRI	17	Recover	71	-	52	-	49	112	102	62	130	120	476.133	-	520.898	-	512.052	544.877	562.028	518.359	571.194	497.569	14.9118	-	9.98276	-	9.56934	20.5551	18.1486	11.9608	22.7593	24.1173
#016	4	IRI	18	Atrophy	23	-	49	-	94	101	116	107	113	81	216.108	-	150.071	-	213.706	178.991	227.694	348.79	201.113	186.041	10.6428	-	32.6512	-	43.9857	56.4274	50.9456	30.6775	56.1873	43.5388
#016	4	IRI	19	Atrophy	37	-	29	-	51	73	51	66	93	45	156.439	-	177.397	-	146.316	111.582	167.402	237	177.2	174	23.6514	-	16.3475	-	34.8561	65.4227	30.4656	27.8481	52.4831	25.8621
#016	4	IRI	20	Atrophy	13	-	20	-	29	38	30	-	-	-	125.46	-	51.238	-	80.427	56.447	88.499	-	-	-	10.3619	-	39.0335	-	36.0575	67.3198	33.8987	-	-	-
#017	1	IRI	1	-	56	-	73	-	68	116	86	110	52	-	513.021	-	470.349	-	508.292	525.995	521.019	573.868	480.524	-	10.9157	-	15.5204	-	13.3781	22.0534	16.5061	19.1682	10.8215	-
#017	1	IRI	2	-	35	-	37	-	42	42	45	40	51	-	219.375	-	233.63	-	285.796	309.499	300.687	287.612	296.074	-	15.9544	-	15.837	-	14.6958	13.5703	14.9657	13.9076	17.2254	-
#017	1	IRI	3	-	41	-	24	-	35	34	46	40	20	-	189.664	-	212.581	-	206.467	219.617	207.003	205.847	201.51	-	21.6172	-	11.2898	-	16.9519	15.4815	22.2219	19.4319	9.92507	-
#017	1	IRI	4	-	63	-	88	-	75	83	68	58	59	-	458.659	-	461.742	-	460.969	449.073	372.025	437.464	439.751	-	13.7357	-	19.0583	-	16.2701	18.4825	18.2783	13.2582	13.4167	-
#017	1	IRI	5	-	43	-	33	-	19	40	-	-	-	-	254.261	-	259.862	-	258.352	235.901	-	-	-	-	16.9118	-	12.699	-	7.35431	16.9563	-	-	-	-
#017	1	IRI	6	-	39	-	40	-	27	39	-	-	-	-	213.713	-	196.313	-	182.558	174.489	-	-	-	-	18.2488	-	20.3756	-	14.7898	22.351	-	-	-	-
#017	1	IRI	7	-	38	-	32	-	55	112	25	30	46	-	350.679	-	351.063	-	342.272	338.221	328.442	316.011	313.004	-	10.8361	-	9.11517	-	16.0691	33.1144	7.61169	9.49334	14.6963	-
#017	1	IRI	8	-	29	-	37	-	52	73	60	83	57	-	218.705	-	221.609	-	220.435	218.511	217.785	209.89	185.656	-	13.2599	-	16.6961	-	23.5897	33.4079	27.5501	39.5445	30.7019	-
#017	1	IRI	9	-	18	-	5	-	23	27	13	11	17	-	144.489	-	142.212	-	140.532	137.054	129.868	128.818	119.702	-	12.4577	-	3.51588	-	16.3664	19.7003	10.0102	8.53918	14.2019	-
#017	1	IRI	10	-	142	-	33	-	145	137	62	47	82	-	511.79	-	482.711	-	464.061	460.462	411.616	572.953	454.16	-	27.7458	-	6.83639	-	31.2459	29.7527	15.0626	8.20312	-	-
#017	1	IRI	11	-	135	-	83	-	116	71	123	55	-	-	512.412	-	507.131	-	479.008	268	541.106	474.143	-	-	26.346	-	16.3666	-	24.2167	26.4925	22.7312	11.5999	-	-
#017	1	IRI	12	-	77	-	63	-	60	71	66	74	-	-	444.164	-	428.179	-	438.638	446.558	443.519	442.937	-	-	17.3359	-	14.7135	-	13.6787	15.8994	14.881	16.7067	-	-
#017	1	IRI	13	-	45	-	65	-	40	33	43	57	-	-	239.849	-	229.362	-	232.398	212.454	198.763	336.728	-	-	18.7618	-	28.3395	-	17.2119	15.5328	21.6338	16.9276	-	-
#017	1	IRI	14	-	16	-	10	-	88	91	-	-	-	-	190.39	-	201.242	-	221.192	214.636	-	-	-	-	8.4038	-	4.96914	-	39.7844	42.3974	-	-	-	-
#017	1	IRI	15	-	72	-	49	-	129	86	-	-	-	-	278.547	-	267.621	-	266.609	172.642	-	-	-	-	25.8484	-	18.3095	-	48.3855	49.8141	-	-	-	-
#017	1	IRI	16	-	47	-	24	-	30	18	-	-	-	-	157.098	-	144.872	-	139.781	111.171	-	-	-	-	29.9176	-	16.5663	-	21.4621	16.1913	-	-	-	-
#017	1	IRI	17	-	45	-	28	-	28	37	-	-	-	-	183.644	-	189.865	-	184.183	167.893	-	-	-	-	24.5039	-	14.7473	-	15.2023	22.0378	-	-	-	-
#017	1	IRI	18	-	38	-	10	-	24	45	79	46	66	-	254.083	-	137.958	-	121.185	396.439	397.208	332.234	359.063	-	14.9557	-	7.24858	-	19.8044	11.3511	19.8888	13.8457	18.3812	-
#017	1	IRI	19	-	66	-	21	-	43	43	65	122	-	-	262.161	-	280.777	-	244.159	266.456	234.266	234.266	-	-	25.1754	-	7.47925	-	17.6115	16.1377	27.7462	52.0776	-	-
#017	3	IRI	1	Atrophy	44	-	75	-	122	106	-	-	-	-	277.633	-	273.489	-	265.293	282.382	-	-	-	-	15.8483	-	27.4234	-	45.9869	37.5378	-	-	-	-
#017	3	IRI	2	-	86	-	76	-	75	66	75	125	-	-	545.804	-	585.823	-	637.639	611.754	629.156	595.864	-	-	15.7566	-	12.9732	-	11.7621	10.7887	11.9207	20.9779	-	-
#017	3	IRI	3	Atrophy	30	-	25	-	68	61	56	42	-	-	161.506	-	166	-	161.087	141.681	161.398	156.655	-	-	18.5752	-	15.0602	-	42.2132	43.0545	34.6968	26.8105	-	-
#017	3	IRI	4	-	41	-	58	-	72	84	91	122	-	-	384.653	-	424.046	-	470.433	419.07	446.158	431.995	-	-	10.659	-	13.6778	-	15.305	20.0444	20.3964	28.2411	-	-
#017	3	IRI	5	-	37	-	25	-	37	30	48	44	-	-	234.49	-	229.556	-	267.709	230.372	273.93	251.913	-	-	15.7789	-	10.8906	-	13.821	13.0224	17.5227	17.4663	-	-
#017	3	IRI	6	-	5	-	21	-	20	14	47	59	-	-	239.868	-	244.717	-	292.649	252.745	276.023	288.535	-	-	2.08448	-	8.58134	-	6.83413	5.53918	17.0276	20.4481	-	-
#017	3	IRI	7	-	60	-	42	-	52	45	82	91	-	-	369.957	-	382.121	-	430.786	397.653	413.105	416.569	-	-	16.2181	-	10.9913	-	12.071	11.3164	19.8497	21.8451	-	-
#017	3	IRI	8	-	22	-	28	-	60	45	61	62	-	-	101.39	-	189.93	-	148.443	153.859	186.858	174.186	-	-	21.6984	-	14.7423	-	40.4196	29.2476	32.6451	35.5941	-	-
#017	3	IRI	9	-	37	-	53	-	77	62	63	79	-	-	93.557	-	148.52	-	160.821	159.231	197.061	210.994	-	-	39.5481	-	35.6854	-	47.8793	38.9371	31.9698	37.4418	-	-
#017	3	IRI	10	-	37	-	21	-	28	26	34	39	-	-	178.436	-	186.082	-	226.653	203.193	201.965	201.774	-	-	20.7357	-	11.2853	-	12.3537	12.7957	16.8346	19.3286	-	-
#017	3	IRI	11	-	58	-	51	-	33	34	20	49	-	-	191.941	-	162.528	-	174.613	179.617	175.562	197.247	-	-	30.2176	-	31.3792	-	18.8989	18.9292	11.392	24.8419	-	-
#017	3	IRI	12	-	44	-	40	-	35	27	55	31	-	-	177.615	-	121.107	-	184.08	130.783	179.624	179.379	-	-	24.7727	-	33.0286	-	19.0135	20.6449	30.6195	17.2818	-	-
#017	3	IRI	13	-	50	-	34	-	41	72	46	36	-	-	278.569	-	245.986	-	261.082	273.041	243.062	248.18	-	-	17.9489	-	13.8219	-	15.7039	26.3697	18.9252	14.5056	-	-
#017	3	IRI	14	-	46	-	114	-	131	117	137	134	-	-	450.085	-	406.742	-	422.813	438.318	408.919	450.575	-	-	10.2203	-	28.0276	-	30.983	26.6929	33.503	29.7398	-	-
#017	3	IRI	15	-	57	-	83	-	72	115	148	101	-	-	629.614	-	629.878	-	734.477	671.832	668.857	710.727	-	-	9.05317	-	13.1772	-	9.80289	17.1174	22.1273	14.2108	-	-
#017	3	IRI	16	-	13	-	16	-	16	13	8	40	-	-	134.615	-	141.922	-	172.362	152.231	149.835	157.021	-	-	9.65717	-	11.2738	-	9.28279	8.53965	5.33921	25.4743	-	-
#017	3	IRI	17	-	33	-	8	-	29	67	27	77	-	-	184.92	-	168.761	-	244.682	244.529	236.404	253.481	-	-	17.8456	-	4.74043	-	11.8521	27.3996	11.4211	30.377	-	-
#017	3	IRI	18	-	4	-	32	-	33	32	68	95	-	-	115.095	-	134.052	-	140.276	151.865	172.627	175.024	-	-	3.47539	-	23.8713	-	23.5251	21.0713	39.3913	54.2783	-	-
#017	3	IRI	19	-	67	-	107	-	87	94	31	61	-	-	311.039	-	295.369	-	321.67	317.67	319.015	306.635	-	-	21.5407	-	36.2259	-	27.0464	29.5905	9.71741	19.8934	-	-
#017	3	IRI	20	-	29	-	29	-	89	64	51	90	-	-	287	-	277.093	-	285.711	294.856	302.643	283.839	-	-	10.1045	-	10.4658	-	31.1504	21.7055	16.8515	31.7081	-	-
#017	3	IRI	21	-	47	-	33	-	33	30	8	-	-	-	557	-	382.569	-	282.183	273.077	74.824	-	-	-	8.43806	-	8.62589	-	11.6945	10.9859	10.6918	-	-	-
#017	3	IRI	22	Atrophy	37	-	39	-	61	56	59	53	-	-	376	-	315.4	-	387.82	409.457	325.02	306.28	-	-	9.84043	-	12.3653	-	15.7289	13.6766	18.1527	17.3044	-	-
#017	3	IRI	23	-	28	-	15	-	38	14	25	27	-	-	136	-	128.362	-	164.812	154.732	133.267	135.217	-	-	20.5882	-	11.6857	-	23.0566	9.0479	18.7593	19.9679	-	-
#017	3	IRI	24	-	31	-	37	-	51	18	51	22	-	-	188	-	188.567	-	226.345	212.55	198.282	189.82	-	-	16.4894	-	19.6217	-	22.532	8.4686	25.7209	11.5899	-	-
#017	3	IRI	25	-	32	-	37	-	36	24	39	33	-	-	273	-	301.83	-	344.663	297.004	310.564	293.756	-	-	11.7216	-	12.2586	-	10.445	8.0807	12.5578	11.2338	-	-
#017	3	IRI	26	-	67	-	89	-	97	66	56	81	-	-	309	-	251.557	-	271.807	272.095	267.018	246.405	-	-	21.6828	-	35.3797	-	35.6871	24.2562	20.9724	32.8727	-	-
#017	3	IRI	27	-	36	-	29	-	42	34	24	26	-	-	187	-	196	-	212	199	202	187	-	-	19.2513	-	14.7959	-	19.8113	17.0854	11.8812	13.9037	-	-
#017	3	IRI	28	-	51	-	65	-	113	-	-	-	-	-	-	-	-	-	-	-	-	-	-	-	-	-	-	-	-	-	-	-	-	-
#CFIN002	1	IRI	1	-	16	31	16	16	-	-	-	-	-	-	98	233.155	128.965	142.483	-	-	-	-	-	-	16.3265	13.2959	12.4065	11.2294	-	-	-	-	-	-
#CFIN002	1	IRI	2	-	61	81	46	115	-	-	-	-	-	-	349	314.312	346.441	310.698	-	-	-	-	-	-	17.4785	25.7706	13.2779	37.0134	-	-	-	-	-	-
#CFIN002	1	IRI	3	-	32	29	40	51	-	-	-	-	-	-	284	299.196	353.251	341.692	-	-	-	-	-	-	11.2676	9.69264	11.3234	14.9257	-	-	-	-	-	-
#CFIN002	1	IRI	4	-	90	149	118	258	-	-	-	-	-	-	1017	899.056	1003.21	935.731	-	-	-	-	-	-	8.84956	16.5729	11.7623	27.572	-	-	-	-	-	-
#CFIN002	1	IRI	5	-	11	22	12	36	-	-	-	-	-	-	241	271.872	286.205	281.68	-	-	-	-	-	-	4.56432	8.09204	4.1928	12.7805	-	-	-	-	-	-
#CFIN002	1	IRI	6	-	14	7	1	8	-	-	-	-	-	-	201	232.631	218.994	189.589	-	-	-	-	-	-	6.96517	3.00906	0.456634	4.21965	-	-	-	-	-	-
#CFIN002	1	IRI	7	-	20	34	47	55	-	-	-	-	-	-	224	214.814	241.284	257.974	-	-	-	-	-	-	8.92857	15.8276	19.4791	21.32	-	-	-	-	-	-
#CFIN002	1	IRI	8	-	27	24	80	154	-	-	-	-	-	-	715	687.197	647.113	665.802	-	-	-	-	-	-	3.77622	3.49245	12.3626	23.13	-	-	-	-	-	-
#CFIN002	1	IRI	9	-	1	1	10	53	-	-	-	-	-	-	100	104.585	106.967	129.159	-	-	-	-	-	-	1	0.95616	9.34868	41.0347	-	-	-	-	-	-
#CFIN002	1	IRI	10	-	1	1	1	71	-	-	-	-	-	-	250	294.449	159.923	134.17	-	-	-	-	-	-	0.4	0.339617	0.625301	52.9179	-	-	-	-	-	-
#CFIN002	1	IRI	11	-	11	13	37	36	-	-	-	-	-	-	228	248.644	214.255	215.064	-	-	-	-	-	-	4.82456	5.22836	17.2691	16.7392	-	-	-	-	-	-
#CFIN002	1	IRI	12	-	3	3	3	12	-	-	-	-	-	-	189	210.389	115.601	100.181	-	-	-	-	-	-	1.5873	1.42593	2.59513	11.9783	-	-	-	-	-	-
#CFIN002	1	IRI	13	-	1	76	14	12	-	-	-	-	-	-	94	127.757	88.349	66.624	-	-	-	-	-	-	1.06383	59.4879	15.8462	18.0115	-	-	-	-	-	-
#CFIN002	1	IRI	14	-	53	62	80	96	-	-	-	-	-	-	373	382.241	365.093	357.501	-	-	-	-	-	-	14.2091	16.2201	21.9122	26.8531	-	-	-	-	-	-
#CFIN002	1	IRI	15	-	1	1	5	26	-	-	-	-	-	-	113	143.256	80.315	125.808	-	-	-	-	-	-	0.884956	0.698051	6.22549	20.6664	-	-	-	-	-	-
#CFIN002	2	IRI	1	-	61	84	75	67	-	-	-	-	-	-	264.167	222.473	247.666	272.85	-	-	-	-	-	-	23.0915	37.7574	30.2827	24.5556	-	-	-	-	-	-
#CFIN002	2	IRI	2	-	89	160	188	261	-	-	-	-	-	-	1040.98	999.615	1003.59	964.316	-	-	-	-	-	-	8.54966	16.0062	18.7327	27.0658	-	-	-	-	-	-
#CFIN002	2	IRI	3	-	56	66	105	105	-	-	-	-	-	-	310.992	304.88	335.017	247.961	-	-	-	-	-	-	18.0069	21.6479	31.3417	42.3454	-	-	-	-	-	-
#CFIN002	2	IRI	4	-	143	184	188	266	-	-	-	-	-	-	1044.47	984.059	1062.29	980.751	-	-	-	-	-	-	13.6912	18.6981	17.6975	27.1221	-	-	-	-	-	-
#CFIN002	2	IRI	5	-	18	40	92	85	-	-	-	-	-	-	219.588	222.505	200.877	224.364	-	-	-	-	-	-	8.19717	17.9771	45.7992	37.8849	-	-	-	-	-	-
#CFIN002	2	IRI	6	-	21	10	29	24	-	-	-	-	-	-	209.708	195.786	228.729	166.549	-	-	-	-	-	-	10.0139	5.10762	12.6788	14.4102	-	-	-	-	-	-
#CFIN002	2	IRI	7	-	25	31	50	88	-	-	-	-	-	-	220.404	239.251	234.416	251.687	-	-	-	-	-	-	11.3428	12.9571	21.3296	34.9641	-	-	-	-	-	-
#CFIN002	2	IRI	8	-	18	6	18	26	-	-	-	-	-	-	173.897	238.929	243.891	217.75	-	-	-	-	-	-	10.351	2.51121	7.38035	11.9403	-	-	-	-	-	-
#CFIN002	2	IRI	9	-	3	21	1	2	-	-	-	-	-	-	179.588	178	189	249	-	-	-	-	-	-	1.67049	11.7978	0.529101	0.803213	-	-	-	-	-	-
#CFIN002	2	IRI	10	-	29	54	120	230	-	-	-	-	-	-	855.83	915.38	828.16	804.289	-	-	-	-	-	-	3.38852	5.89919	14.49	28.5967	-	-	-	-	-	-
#CFIN002	2	IRI	11	-	1	1	50	42	-	-	-	-	-	-	157.22	201.443	168.344	119.413	-	-	-	-	-	-	0.636051	0.496418	29.7011	35.172	-	-	-	-	-	-
#CFIN002	2	IRI	12	-	23	50	131	142	-	-	-	-	-	-	490.63	507.965	517.265	301.678	-	-	-	-	-	-	4.68785	9.8432	25.3255	47.0701	-	-	-	-	-	-
#020	1	IRI	1	Atrophy	75	130	61	173	134	137	54	-	-	-	426.654	469.846	463.041	451.679	278.304	158.793	94.669	-	-	-	17.5786	27.6686	13.1738	38.3015	48.1488	86.2758	57.0408	-	-	-
#020	1	IRI	2	Atrophy	30	47	26	60	46	89	53	-	-	-	322.253	280.533	306.725	353	260.662	211.551	127.926	-	-	-	9.30946	16.7538	8.47665	16.9972	17.6474	42.0702	41.4302	-	-	-
#020	1	IRI	3	Atrophy	36	40	44	57	80	90	56	-	-	-	370.133	397.134	405.386	380.927	443.595	424.862	234.533	-	-	-	9.72623	10.0722	10.8539	14.9635	18.0345	21.1833	23.8772	-	-	-
#020	1	IRI	4	Atrophy	10	10	15	30	40	34	95	-	-	-	243.148	252.379	264.544	261.405	275.455	295.7	225.004	-	-	-	4.11272	3.96229	5.67013	11.4764	14.5214	11.4981	42.2215	-	-	-
#020	1	IRI	5	Atrophy	92	49	70	110	100	209	163	-	-	-	237.037	272.866	264.365	259.433	255.328	244.808	270.11	-	-	-	38.8125	17.9575	26.4785	42.4002	39.1653	85.373	60.3458	-	-	-
#020	1	IRI	6	Atrophy	63	40	81	90	126	138	128	-	-	-	168.337	252.523	252.476	206.42	274.454	221.738	266.796	-	-	-	37.4249	15.8401	32.0823	43.6004	45.9093	62.2356	47.9767	-	-	-
#020	1	IRI	7	No dam	20	10	5	57	68	120	87	-	-	-	86.039	137.028	145.027	172.154	162.603	178.002	130.063	-	-	-	23.2453	7.29778	3.44763	33.1099	41.8196	67.415	66.8907	-	-	-
#020	1	IRI	8	Atrophy	44	60	74	81	96	220	222	-	-	-	802.423	606.112	850.596	748.69	867.519	959.531	783.659	-	-	-	5.48339	9.89916	8.69978	10.8189	11.066	22.9279	28.3286	-	-	-
#020	1	IRI	9	Atrophy	22	7	12	19	30	25	60	-	-	-	171.341	169.02	194.419	206.174	233.975	231.505	191.52	-	-	-	12.8399	4.14152	6.17224	9.21552	12.8219	10.7989	31.3283	-	-	-
#020	1	IRI	10	Atrophy	90	78	110	183	172	293	351	-	-	-	636.944	677.645	656.653	625.278	683.559	685.732	608.894	-	-	-	14.13	11.5105	16.7516	29.267	25.1624	42.7281	57.6455	-	-	-
#020	1	IRI	11	Atrophy	63	22	41	100	129	132	123	-	-	-	189.303	211.273	202.758	273.37	262.671	253.525	233.436	-	-	-	33.28	10.4131	20.2212	36.5805	49.1109	52.0659	52.6911	-	-	-
#020	1	IRI	12	Atrophy	36	16	43	55	91	167	172	-	-	-	335.519	377.772	326.572	360.517	317.841	303.801	303.251	-	-	-	10.7296	4.23536	13.1671	15.2559	28.6307	54.9702	56.7187	-	-	-
#020	1	IRI	13	Recover	78	159	144	114	170	112	-	-	-	-	596.179	578.543	612.055	589.454	625.956	644.985	16.55	-	-	-	13.0833	27.4828	23.5273	19.3399	27.1585	17.3647	-	-	-	-
#020	1	IRI	14	No dam	51	29	13	40	28	67	49	-	-	-	190.537	164.256	170.102	185.471	232.053	197.368	206.112	-	-	-	26.7665	17.6554	7.64247	21.5667	12.0662	33.9467	23.7735	-	-	-
#020	1	IRI	15	Recover	91	99	141	175	255	242	172	-	-	-	527.963	522.27	521.333	498.076	553.566	568.556	556.285	-	-	-	17.2361	18.9557	27.0461	35.1352	46.065	42.564	30.9194	-	-	-
#020	1	IRI	16	Recover	115	27	45	56	56	366	250	-	-	-	561.727	243.407	215.27	191.606	248.806	664.108	710.994	-	-	-	20.4726	11.0925	20.904	29.2266	22.5075	55.1115	35.162	-	-	-
#020	1	IRI	17	Recover	16	17	15	9	28	11	14	-	-	-	287.829	292.105	280.875	273.708	273.302	298.76	300.116	-	-	-	5.55886	5.81983	5.34045	3.28818	10.2451	3.68189	4.66486	-	-	-
#020	1	IRI	18	Atrophy	11	16	18	18	33	39	15	-	-	-	134.12	135.471	134.805	127.395	146.53	158.387	151.032	-	-	-	8.20161	11.8106	13.3526	14.1293	22.521	24.6232	9.93167	-	-	-
#020	1	IRI	19	Recover	9	8	9	21	40	44	12	-	-	-	177.479	176.119	175.273	189.301	183.536	201.115	169.418	-	-	-	5.07102	4.54238	5.13485	11.0934	21.7941	21.878	7.08307	-	-	-
#020	1	IRI	20	Atrophy	6	27	45	28	32	131	89	-	-	-	186.381	181.236	211.217	191.285	197.628	185.274	239.549	-	-	-	3.21921	14.8977	21.3051	14.6378	16.192	70.7061	37.1532	-	-	-
#020	1	IRI	21	Atrophy	23	21	31	68	62	75	83	-	-	-	258.562	168.179	182.473	160.616	172.77	187.173	222.067	-	-	-	8.89535	12.4867	16.9888	42.337	35.8859	40.0699	37.3761	-	-	-
#020	1	IRI	22	Atrophy	34	45	42	70	69	46	-	-	-	-	198.369	210.4	207.9	208.512	204.37	187.268	-	-	-	-	17.1398	21.3878	20.202	33.5712	33.7623	24.5637	-	-	-	-
#020	1	IRI	23	Atrophy	69	50	67	83	91	80	-	-	-	-	197.364	209.567	244.528	197.753	230.189	235.207	-	-	-	-	34.9608	23.8587	27.3997	41.9716	39.5327	34.0126	-	-	-	-
#020	1	IRI	24	Atrophy	26	12	86	67	77	54	-	-	-	-	195.349	128.549	222.355	175.495	174.587	180.731	-	-	-	-	13.3095	9.33496	38.6769	38.1777	44.1041	29.8787	-	-	-	-
#020	1	IRI	25	Atrophy	59	60	194	122	188	235	-	-	-	-	479	513.521	461.591	423.694	357.337	385.443	-	-	-	-	12.3173	11.684	42.0285	28.7944	52.6114	60.9688	-	-	-	-
#020	2	IRI	1	Atrophy	16	6	14	46	-	-	-	47	-	-	234.096	201.091	162.184	151.581	-	-	-	82.84	-	-	6.8348	2.98372	8.63217	30.3468	-	-	-	56.7359	-	-
#020	2	IRI	2	Recover	4	36	46	67	72	73	35	59	-	-	225.074	223.106	199.424	250.118	196.221	146.234	231.209	271.833	-	-	1.77719	16.1358	23.0664	26.7874	36.6933	49.92	15.1378	21.7045	-	-
#020	2	IRI	3	Recover	19	14	29	18	-	-	-	22	-	-	161.094	117.937	171.524	175.963	-	-	-	100.321	-	-	11.7944	11.8707	16.9073	10.2294	-	-	-	21.9296	-	-
#020	2	IRI	4	Recover	31	21	96	51	60	52	121	52	-	-	230.204	185.142	214.412	211.124	180.023	156.974	223.6	270.398	-	-	13.4663	11.3426	44.7736	24.1564	33.3291	33.1265	54.1145	19.2309	-	-
#020	2	IRI	5	Atrophy	43	38	61	57	97	137	109	-	-	-	303.805	310.535	294.825	275.54	292.184	297.648	317.383	-	-	-	14.1538	12.2369	20.6902	20.6867	33.1983	46.0275	34.3434	-	-	-
#020	2	IRI	6	Recover	20	7	63	45	93	90	93	60	-	-	188.957	194.675	207.75	197.836	204.344	190.737	256.407	181.351	-	-	10.5844	3.59574	30.3249	22.7461	45.5115	47.1854	36.2705	33.085	-	-
#020	2	IRI	7	Recover	38	38	108	97	96	126	58	104	-	-	265.321	320.848	300.148	296.898	263.398	239.954	302.223	294.097	-	-	14.3223	11.8436	35.9822	32.6712	36.4467	52.5101	19.1911	35.3625	-	-
#020	2	IRI	8	Recover	80	34	60	64	69	105	77	56	-	-	321.785	316.903	340.502	324.377	298.226	307.737	335.705	330.381	-	-	24.8613	10.7288	17.621	19.7301	23.1368	34.12	22.9368	16.9501	-	-
#020	2	IRI	9	Recover	19	8	6	15	8	25	16	18	-	-	151.615	162.388	182.618	170.575	156.687	191.325	161.986	184.136	-	-	12.5317	4.92647	3.28555	8.79379	5.10572	13.0668	9.8774	9.77538	-	-
#020	2	IRI	10	Recover	69	57	36	102	108	97	85	76	-	-	492.487	495.189	368.798	340.286	333.111	381.752	387.529	430.551	-	-	14.0105	11.5108	9.76144	29.9748	32.4216	25.4092	21.9338	17.6518	-	-
#020	2	IRI	11	Atrophy	43	38	91	114	193	295	197	120	-	-	432.922	288.764	412.26	314.362	418.032	400.621	341.779	305.896	-	-	9.93251	13.1595	22.0734	36.2639	46.1687	73.6357	57.6396	39.229	-	-
#020	2	IRI	12	Recover	2	2	17	99	116	110	84	49	-	-	400.125	444.348	399.762	363.739	413.177	426.212	445.881	428.93	-	-	0.499844	0.450098	4.25253	27.2173	28.0751	25.8088	18.8391	11.4238	-	-
#020	2	IRI	13	Atrophy	26	25	29	63	52	125	75	-	-	-	274.076	264.671	413.693	382.072	266.195	318.449	275.98	-	-	-	9.48642	9.44569	7.01003	16.489	19.5346	39.2528	27.1759	-	-	-
#020	2	IRI	14	Recover	54	58	79	82	68	79	122	-	-	-	230.216	232.827	234.755	200.852	216.242	203.352	246.333	-	-	-	23.4562	24.9112	33.6521	40.8261	31.4463	38.8489	49.5265	-	-	-
#020	2	IRI	15	Atrophy	39	52	54	134	76	199	131	-	-	-	276.625	294.033	273.999	272.611	242.773	243.929	203.831	-	-	-	14.0985	17.6851	19.7081	49.1543	31.305	81.5811	64.2689	-	-	-
#020	2	IRI	16	Atrophy	11	20	32	64	42	77	54	-	-	-	190.547	203.317	201.344	227.359	195.904	197.367	216.079	-	-	-	5.77285	9.83686	15.8932	28.1493	21.4391	39.0136	24.9909	-	-	-
#020	2	IRI	17	Atrophy	19	22	44	74	93	137	48	-	-	-	291.983	341.592	280.952	309.593	265.461	259.616	347.362	-	-	-	6.50723	6.44043	15.661	23.9023	35.0334	52.7702	13.8184	-	-	-
#020	2	IRI	18	Atrophy	17	34	60	96	126	162	93	-	-	-	328.09	337.911	315.973	334.233	325.259	386.196	310.043	-	-	-	5.18151	10.0618	18.989	28.7225	38.7384	41.9476	29.9958	-	-	-
#020	2	IRI	19	Atrophy	14	13	34	39	26	64	40	-	-	-	235.317	237.916	245.919	254.218	253.711	209.557	185.755	-	-	-	5.94942	5.46411	13.8257	15.3412	10.2479	30.5406	21.5337	-	-	-
#020	2	IRI	20	Recover	20	38	55	65	133	186	108	-	-	-	506.388	500.09	508.871	508.379	404.437	439.317	439.032	-	-	-	3.94954	7.59863	10.8082	12.7857	32.8852	42.3384	24.5996	-	-	-
#020	2	IRI	21	Recover	10	17	16	82	175	182	146	-	-	-	487.334	479.626	466.816	470.12	507.262	413.176	275.718	-	-	-	2.05198	3.54443	3.42747	17.4424	34.4989	44.049	52.9527	-	-	-
#020	2	IRI	22	Atrophy	22	21	20	42	116	202	85	130	-	-	485.139	452.691	502.98	486.723	453.282	314	253.631	288	-	-	4.53478	4.63893	3.9763	8.62914	25.5911	64.3312	33.5133	45.1389	-	-
#020	2	IRI	23	Recover	8	5	13	37	66	40	22	-	-	-	275.901	281.483	313.574	298.69	289.888	298.719	325.036	-	-	-	2.89959	1.77631	4.14575	12.3874	22.7674	13.3905	6.76848	-	-	-
#020	2	IRI	24	Recover	68	36	38	109	310	287	133	90	-	-	549.045	419.968	476.306	482.683	500.728	530.243	530.243	618	-	-	12.3851	8.57208	7.97806	22.5821	61.9099	54.1261	25.0828	14.5631	-	-
#020	3	IRI	1	Atrophy	38	47	52	68	116	78	-	-	-	-	235.715	151.488	128.631	180.297	283.814	210.959	-	-	-	-	16.1212	31.0256	40.4257	37.7155	40.8718	36.974	-	-	-	-
#020	3	IRI	2	-	65	73	66	56	157	142	96	-	-	-	838.724	660.696	540.187	585.271	780.802	626.001	256.418	-	-	-	7.74987	11.049	12.218	9.56822	20.1075	22.6837	37.4389	-	-	-
#020	3	IRI	3	Recover	12	27	8	28	40	90	35	-	-	-	267.713	264.699	172.869	191.868	225.468	166.058	126.976	-	-	-	4.48241	10.2003	4.62778	14.5934	17.7409	54.1979	27.5643	-	-	-
#020	3	IRI	4	Recover	35	41	31	75	136	136	89	63	-	-	402.15	436.287	402.011	382.022	396.692	333.017	300.509	401.574	-	-	8.70322	9.39748	7.71123	19.6324	34.2835	40.8388	29.6164	15.6883	-	-
#020	3	IRI	5	Recover	62	72	74	115	172	327	160	112	-	-	523.887	523.042	493.244	395.958	512.176	531.955	414.775	572.615	-	-	11.8346	13.7656	15.0027	29.0435	33.5822	61.4714	38.5751	19.5594	-	-
#020	3	IRI	6	-	119	56	137	111	194	170	211	142	-	-	428.985	450.087	453.679	425.498	522.188	528.524	534.125	500.333	-	-	27.7399	12.442	30.1976	26.0871	37.1514	32.165	39.5039	28.3811	-	-
#020	3	IRI	7	-	69	36	98	66	120	92	122	154	-	-	443.3	467.945	399.403	484.576	485.589	492.67	626.783	336.312	-	-	15.5651	7.69321	24.5366	13.6202	24.7123	18.6738	19.4645	45.7908	-	-
#020	3	IRI	8	-	52	89	43	123	186	137	138	210	-	-	463.321	455.546	450.626	457.106	485.85	525.065	505.243	488.425	-	-	11.2233	19.537	9.54228	26.9084	38.2834	26.092	27.3136	42.9953	-	-
#020	3	IRI	9	No dam	199	136	213	284	242	425	185	-	-	-	685.736	739.199	701.015	641.939	903.934	774.801	836.093	-	-	-	29.0199	18.3983	30.3845	44.241	26.7719	54.8528	22.1267	-	-	-
#020	3	IRI	10	No dam	71	84	167	196	173	213	-	-	-	-	628.717	648.794	599.732	580.314	439.453	450.706	-	-	-	-	11.2928	12.9471	27.8458	33.7748	39.3671	47.2592	-	-	-	-
#020	3	IRI	11	No dam	52	90	59	68	164	114	71	75	-	-	696.659	727.425	710.313	668.044	716.063	623.237	667.081	634.782	-	-	7.4642	12.3724	8.3062	10.179	22.903	18.2916	10.6434	11.8151	-	-
#020	3	IRI	12	No dam	66	73	71	81	91	71	106	-	-	-	305.405	309.921	278.366	290.598	324.22	307.39	306.562	-	-	-	21.6106	23.5544	25.506	27.8736	28.0674	23.0977	34.577	-	-	-
#020	3	IRI	13	No dam	36	49	55	26	55	38	30	-	-	-	124.324	107.824	142.66	113.418	140.008	137.482	145.74	-	-	-	28.9566	45.4444	38.5532	22.9241	39.2835	27.64	20.5846	-	-	-
#020	3	IRI	14	Recover	60	53	93	107	148	108	64	96	-	-	595.522	599.424	569.972	611.656	680.783	684.547	697.536	678.379	-	-	10.0752	8.84182	16.3166	17.4935	21.7397	15.7769	9.17515	14.1514	-	-
#020	3	IRI	15	No dam	57	77	97	94	111	94	81	46	-	-	239.197	229.672	242.618	305.496	273.94	280.519	251.749	304.406	-	-	23.8297	33.5261	39.9805	30.7696	40.5198	33.5093	32.1749	15.1114	-	-
#020	3	IRI	16	No dam	60	55	84	73	66	42	55	43	-	-	231.48	259.136	254.284	269.192	273.223	296.982	294.499	274.572	-	-	25.9202	21.2244	33.0339	27.1182	24.1561	14.1423	18.6758	15.6607	-	-
#020	3	IRI	17	No dam	56	25	24	42	71	79	46	36	-	-	419.38	315.321	449.62	470.666	453.162	528.773	395.991	534.266	-	-	13.353	7.92843	5.33784	8.92353	15.6677	14.9402	11.6164	6.73822	-	-
#020	3	IRI	18	No dam	67	42	24	75	31	25	16	39	-	-	410.711	407.521	503.433	451.47	535.771	550.432	564.97	550.255	-	-	16.3132	10.3062	4.76727	16.6124	5.78605	4.54189	2.83201	7.08762	-	-
#020	3	IRI	19	No dam	73	57	58	86	74	96	34	37	-	-	300.717	323.86	311.81	302.995	321.744	339.427	343.354	366.169	-	-	24.2753	17.6002	18.6011	28.3833	22.9997	28.283	9.90232	10.1046	-	-
#020	3	IRI	20	No dam	47	67	64	155	172	172	147	164	-	-	588.053	559.384	562	540.226	576.549	618.319	629.207	606.866	-	-	7.99248	11.9775	11.3879	28.6917	29.8327	27.8174	23.3627	27.0241	-	-
#020	3	IRI	21	No dam	22	20	63	36	86	70	66	60	-	-	404.02	420.475	402.167	430.444	452.375	397.947	474.715	478.644	-	-	5.44527	4.75653	15.6651	8.36346	19.0108	17.5903	13.9031	12.5354	-	-
SHAM#1449	1	Sham	1	Sham	-	19	-	-	-	-	-	-	-	-	-	166.391	-	-	-	-	-	-	-	-	-	11.4189	-	-	-	-	-	-	-	-
SHAM#1449	1	Sham	2	Sham	-	7	-	-	1	-	-	-	-	-	-	279.789	-	-	139.738	-	-	-	-	-	-	2.50189	-	-	0.715625	-	-	-	-	-
SHAM#1449	1	Sham	3	Sham	77	21	-	-	26	-	-	34	-	26	458.406	359.649	-	-	278.344	-	-	210.033	-	177.005	16.7973	5.83903	-	-	9.34096	-	-	16.1879	-	14.6889
SHAM#1449	1	Sham	4	Sham	-	53	-	-	9	-	-	-	-	-	-	332.792	-	-	131.338	-	-	-	-	-	-	15.9259	-	-	6.85255	-	-	-	-	-
SHAM#1449	1	Sham	5	Sham	12	57	-	-	38	-	-	22	-	-	111.865	280.78	-	-	293.45	-	-	190.443	-	-	10.7272	20.3006	-	-	12.9494	-	-	11.552	-	-
SHAM#1449	1	Sham	6	Sham	17	39	-	-	22	11	12	24	-	-	277.425	256.606	-	-	278.38	202.558	199.986	265.737	-	-	6.12778	15.1984	-	-	7.90287	5.43054	6.00042	9.03149	-	-
SHAM#1449	1	Sham	7	Sham	62	58	-	-	58	26	31	44	50	88	719.212	725.496	-	-	718.346	633.478	610.122	787.412	496.194	704.798	8.62055	7.99453	-	-	8.0741	4.10433	5.08095	5.58793	10.0767	12.4858
SHAM#1449	1	Sham	8	Sham	27	17	-	-	15	7	10	22	18	22	176.276	164.233	-	-	160.82	157.207	163.068	203.026	121.388	178.155	15.3169	10.3511	-	-	9.3272	4.45273	6.13241	10.8361	14.8285	12.3488
SHAM#1449	1	Sham	9	Sham	42	35	-	-	-	38	31	-	-	-	383.06	132.057	-	-	-	281.35	291.218	-	-	-	10.9643	26.5037	-	-	-	13.5063	10.6449	-	-	-
SHAM#1449	1	Sham	10	Sham	62	36	-	-	-	47	41	21	45	56	247.182	288.976	-	-	-	252.46	240.444	274.961	183.583	267.665	25.0827	12.4578	-	-	-	18.6168	17.0518	7.63745	24.5121	20.9217
SHAM#1449	1	Sham	11	Sham	45	51	-	-	49	35	19	42	12	37	235.144	225.081	-	-	241.089	240.205	238.085	239.857	233.741	246.909	19.1372	22.6585	-	-	20.3244	14.5709	7.98034	17.5104	5.13389	14.9853
SHAM#1449	1	Sham	12	Sham	22	3	-	-	17	9	22	10	22	21	252.939	248.24	-	-	252.156	252.568	271.215	295.063	283.332	258.628	8.69775	1.20851	-	-	6.74186	3.5634	8.11165	3.38911	7.76474	8.11977
SHAM#1449	1	Sham	13	Sham	23	21	-	-	35	12	6	16	16	20	166.555	164.27	-	-	154.08	166.423	142.213	145.487	161.234	167.09	13.8093	12.7838	-	-	22.7155	7.21054	4.21902	10.9975	9.92347	11.9696
SHAM#1449	1	Sham	14	Sham	9	6	-	-	8	8	6	4	6	7	136.583	131.527	-	-	147.448	133.929	141.01	125.316	152.302	158.108	6.5894	4.5618	-	-	5.42564	5.97331	4.25502	3.19193	3.93954	4.42735
SHAM#1449	1	Sham	15	Sham	43	19	-	-	9	36	19	14	21	16	212.639	105.747	-	-	49.725	218.425	218.42	75.213	230.119	239.498	20.2221	17.9674	-	-	18.0995	16.4816	8.69884	18.6138	9.12571	6.68064
SHAM#1449	1	Sham	16	Sham	25	22	-	-	31	21	17	21	16	28	223.365	242.881	-	-	242.442	237.039	243.208	253.321	244.999	266.907	11.1924	9.05793	-	-	12.7866	8.8593	6.9899	8.28988	6.53064	10.4905
SHAM#1449	1	Sham	17	Sham	49	67	-	-	49	47	45	19	33	44	154.293	148.03	-	-	164.571	151.504	149.03	174.888	157.818	184.845	31.7578	45.2611	-	-	29.7744	31.0223	30.1953	10.8641	20.9102	23.8037
SHAM#1449	1	Sham	18	Sham	13	10	-	-	12	9	17	17	16	14	142.824	147.031	-	-	148.077	165.22	148.729	145.394	142.609	175.156	9.10211	6.80129	-	-	8.10389	5.44728	11.4302	11.6924	11.2195	7.99287
SHAM#1449	1	Sham	19	Sham	39	48	-	-	41	31	36	34	35	31	221.284	202.959	-	-	221.528	213.257	212.174	212.657	209.66	236.398	17.6244	23.6501	-	-	18.5078	14.5365	16.9672	15.9882	16.6937	13.1135
SHAM#1449	1	Sham	20	Sham	21	16	-	-	16	20	18	18	22	25	325.294	304.061	-	-	311.785	304.998	309.408	327.274	318.69	345.891	6.4557	5.2621	-	-	5.13174	6.55742	5.81756	5.49998	6.90326	7.22771
SHAM#1449	1	Sham	21	Sham	36	13	-	-	5	7	6	10	11	10	274.76	259.471	-	-	171.145	276.666	274.268	225.847	290.573	334.59	13.1023	5.01019	-	-	2.9215	2.53013	2.18764	4.42778	3.78562	2.98873
SHAM#1449	1	Sham	22	Sham	61	23	-	-	-	25	33	1	21	12	209.434	142.444	-	-	-	208.342	199.777	90.662	239.051	194.642	29.1261	16.1467	-	-	-	11.9995	16.5184	1.103	8.78474	6.16516
SHAM#1449	1	Sham	23	Sham	87	23	-	-	20	39	73	7	13	13	338.652	273.762	-	-	181.966	437.465	707.665	211.605	438.525	363.261	25.6901	8.40146	-	-	10.9911	8.915	10.3156	3.30805	2.96448	3.57869
SHAM#1449	1	Sham	24	Sham	61	58	-	-	12	39	41	21	19	13	403.367	390.104	-	-	330.631	420.246	417.517	357.065	429.695	460.624	15.1227	14.8678	-	-	3.62942	9.28028	9.81996	5.88128	4.42174	2.82226
SHAM#1449	1	Sham	25	Sham	34	27	-	-	28	-	8	4	-	-	133.55	284.508	-	-	213.683	-	76.837	141.749	-	-	25.4586	9.49007	-	-	13.1035	-	10.4117	2.82189	-	-
SHAM#1449	1	Sham	26	Sham	40	62	-	-	31	27	35	87	13	1	673.105	918.213	-	-	751.002	300.975	691.004	1042.21	252.549	218.069	5.94261	6.75225	-	-	4.12782	8.97084	5.06509	8.34766	5.14752	0.45857
SHAM#1449	1	Sham	27	Sham	10	37	-	-	5	21	11	4	-	-	86.305	175.959	-	-	122.758	202.085	151.824	62.659	-	-	11.5868	21.0276	-	-	4.07305	10.3917	7.24523	6.38376	-	-
SHAM#1449	1	Sham	28	Sham	18	22	-	-	5	5	9	-	-	-	91.569	234.773	-	-	80.552	111.717	115.031	-	-	-	19.6573	9.37075	-	-	6.20717	4.47559	7.82398	-	-	-
SHAM#1449	1	Sham	29	Sham	36	40	-	-	71	33	19	48	32	32	349.381	343.223	-	-	376.265	338.146	343.922	334.561	362.411	411.342	10.3039	11.6542	-	-	18.8697	9.7591	5.52451	14.3472	8.82975	7.77941
SHAM#1449	1	Sham	30	Sham	27	4	-	-	-	6	9	-	9	-	69.842	99.277	-	-	-	85.941	85.189	-	87.076	-	38.6587	4.02913	-	-	-	6.98153	10.5647	-	10.3358	-
SHAM#1449	1	Sham	31	Sham	33	41	-	-	4	14	29	-	8	-	154.913	218.435	-	-	71.329	146.063	304.954	-	104.78	-	21.3023	18.7699	-	-	5.60782	9.58491	9.50963	-	7.63504	-
SHAM#1449	1	Sham	32	Sham	22	6	-	-	7	11	16	14	30	1	195.25	199.989	-	-	162.24	173.765	187.724	187.378	179.055	239.253	11.2676	3.00017	-	-	4.3146	6.33039	8.52315	7.47153	16.7546	0.417968
SHAM#1449	1	Sham	33	Sham	16	40	-	-	9	13	17	28	17	30	123.869	139.202	-	-	112.38	122.377	102.83	134.914	130.967	147.028	12.9169	28.7352	-	-	8.00854	10.6229	16.5321	20.754	12.9804	20.4043
SHAM#1449	1	Sham	34	Sham	64	118	-	-	74	41	56	-	54	67	847.057	819.138	-	-	857.256	919.281	882.151	-	903.912	896.113	7.55557	14.4054	-	-	8.63219	4.46001	6.34812	-	5.97403	7.47674
SHAM#1449	1	Sham	35	Sham	96	52	-	-	51	36	29	24	52	21	408.432	413.433	-	-	384.312	440.143	398.947	439.888	364.446	361.456	23.5045	12.5776	-	-	13.2705	8.17916	7.26914	5.45593	14.2682	5.80984
SHAM#1449	1	Sham	36	Sham	12	12	-	-	32	15	11	7	16	10	198.765	194.843	-	-	194.771	205.103	199.799	199.119	180.799	224.742	6.03728	6.1588	-	-	16.4296	7.3134	5.50553	3.51549	8.84961	4.44955
SHAM#1449	1	Sham	37	Sham	47	54	-	-	30	37	29	21	28	39	308.96	294.585	-	-	294.92	307.869	301.702	281.145	286.772	299.45	15.2123	18.3309	-	-	10.1723	12.0181	9.61213	7.46946	9.76385	13.0239
SHAM#1449	1	Sham	38	Sham	-	25	-	-	29	25	9	-	38	-	-	66.623	-	-	118.582	130.733	124.114	-	125.209	-	-	37.5246	-	-	24.4557	19.1229	7.2514	-	30.3493	-
SHAM#1449	1	Sham	39	Sham	-	19	-	-	14	-	-	-	-	-	-	159.091	-	-	179.752	-	-	-	-	-	-	11.9429	-	-	7.78851	-	-	-	-	-
SHAM#1449	1	Sham	40	Sham	36	12	-	-	20	26	43	32	37	18	213.795	221.146	-	-	233.33	233.092	220.668	220.034	242.302	252.83	16.8386	5.42628	-	-	8.57155	11.1544	19.4863	14.5432	15.2702	7.11941
SHAM#1449	1	Sham	41	Sham	53	34	-	-	15	19	13	18	26	17	386.379	387.005	-	-	419.334	398.086	423.319	416.894	423.755	422.429	13.7171	8.78542	-	-	3.5771	4.77284	3.07097	4.31764	6.13562	4.02434
SHAM#1449	1	Sham	42	Sham	35	57	-	-	53	34	17	42	18	12	247.911	234.448	-	-	225.816	220.715	237.41	230.543	242.033	271.9	14.118	24.3124	-	-	23.4704	15.4045	7.16061	18.2179	7.437	4.41339
SHAM#1449	1	Sham	43	Sham	102	79	-	-	85	81	75	68	61	62	348.739	347.041	-	-	388.06	356.259	352.812	358.721	349.002	357.874	29.2482	22.7639	-	-	21.9038	22.7363	21.2578	18.9562	17.4784	17.3245
SHAM#1449	1	Sham	44	Sham	57	105	-	-	67	99	42	67	99	43	282.719	321.806	-	-	296.839	312.817	207.867	306.998	296.914	333.357	20.1614	32.6284	-	-	22.5712	31.6479	20.2052	21.8242	33.343	12.8991
SHAM#1449	1	Sham	45	Sham	197	137	-	-	288	135	137	145	149	168	1019.17	1027.9	-	-	1007.05	1067.26	1072.48	1047.18	1035.87	1068.26	19.3295	13.3282	-	-	28.5983	12.6492	12.7741	13.8467	14.384	15.7266
SHAM#1449	1	Sham	46	Sham	54	56	-	-	33	41	37	33	67	92	358.65	381.439	-	-	344.552	467.9	431.542	355.861	378.907	365.533	15.0565	14.6812	-	-	9.57765	8.76256	8.5739	9.27328	17.6824	25.1687
SHAM#1449	1	Sham	47	Sham	37	47	-	-	32	35	25	45	45	23	310.92	303.297	-	-	317.377	321.665	323.177	332.076	294.859	322.594	11.9002	15.4964	-	-	10.0826	10.8809	7.7357	13.5511	15.2615	7.1297
SHAM#1449	1	Sham	48	Sham	64	20	-	-	13	16	37	34	36	90	316.486	282.755	-	-	310.528	327.064	325.38	323.401	305.076	318.592	20.2221	7.07326	-	-	4.18642	4.89201	11.3713	10.5133	11.8003	28.2493
SHAM#1449	1	Sham	49	Sham	34	16	-	-	16	14	4	-	-	-	156.172	76.702	-	-	113.271	98.297	42.586	-	-	-	21.7709	20.86	-	-	14.1254	14.2426	9.39276	-	-	-
SHAM#1449	1	Sham	50	Sham	68	52	-	-	62	47	62	51	49	65	238.517	231	-	-	260.146	256.576	248.624	279.438	270.297	294.488	28.5095	22.5108	-	-	23.8328	18.3182	24.9373	18.2509	18.1282	22.0722
SHAM#1449	1	Sham	51	Sham	4	58	-	-	44	28	75	51	48	62	153.803	164.707	-	-	168.306	169.444	176.949	175.693	159.476	167.656	2.60073	35.214	-	-	26.1429	16.5246	42.3851	29.0279	30.0986	36.9805
SHAM#1449	1	Sham	52	Sham	15	1	-	-	1	1	5	7	1	1	163.555	152.51	-	-	164.552	154.81	155.206	162.963	158.475	185.728	9.17123	0.655695	-	-	0.607711	0.645953	3.22152	4.29545	0.631014	0.538422
SHAM#1449	1	Sham	53	Sham	28	9	-	-	15	6	5	8	11	19	175.184	157.264	-	-	169.178	173.099	161.834	183.539	183.652	213.89	15.9832	5.72286	-	-	8.8664	3.46622	3.08959	4.35875	5.98959	8.88307
SHAM#1449	1	Sham	54	Sham	22	37	-	-	19	36	45	20	15	59	277.072	267.136	-	-	256.282	256.339	256.418	260.928	271.055	304.602	7.94017	13.8506	-	-	7.41371	14.0439	17.5495	7.66495	5.53393	19.3695
SHAM#1449	1	Sham	55	Sham	35	30	-	-	28	11	48	44	41	57	467.327	447.856	-	-	471.528	459.577	450.609	480.025	513.806	496.192	7.4894	6.69858	-	-	5.93814	2.39351	10.6523	9.16619	7.97967	11.4875
SHAM#1449	1	Sham	56	Sham	14	18	-	-	37	30	29	14	-	13	327.883	338.583	-	-	138.305	294.741	151.041	79.165	-	74.857	4.26982	5.31627	-	-	26.7525	10.1784	19.2001	17.6846	-	17.3664
SHAM#1449	1	Sham	57	Sham	102	13	-	-	19	13	10	16	21	11	204.256	196.317	-	-	199.135	204.303	188.174	217.849	201.2	246.127	49.9373	6.62194	-	-	9.54127	6.3631	5.31423	7.34454	10.4374	4.46924
SHAM#1449	1	Sham	58	Sham	74	57	-	-	44	98	49	129	87	137	713.046	709.669	-	-	728.968	684.317	695.652	676.745	744.289	783.413	10.378	8.03191	-	-	6.03593	14.3208	7.04375	19.0618	11.689	17.4876
SHAM#1449	1	Sham	59	Sham	25	111	-	-	129	73	76	152	102	93	514.295	522.449	-	-	590.133	547.175	555.396	593.186	601.385	633.166	4.86102	21.2461	-	-	21.8595	13.3413	13.6839	25.6243	16.9608	14.6881
SHAM#1449	1	Sham	60	Sham	37	76	-	-	68	27	52	35	39	89	389.313	402.951	-	-	404.145	377.616	436.76	447.057	433.959	455.712	9.50392	18.8609	-	-	16.8256	7.15012	11.9059	7.82898	8.98702	19.5299
SHAM#1449	1	Sham	61	Sham	86	89	-	-	61	37	81	103	112	65	336.938	348.535	-	-	358.561	349.868	340.401	371.857	360.087	391.218	25.524	25.5355	-	-	17.0124	10.5754	23.7955	27.6988	31.1036	16.6148
SHAM#1449	1	Sham	62	Sham	111	53	-	-	63	40	113	84	47	65	535.726	518.882	-	-	529.144	538.207	528.443	559.074	582.654	613.357	20.7195	10.2143	-	-	11.906	7.43208	21.3836	15.0248	8.06654	10.5974
SHAM#1449	1	Sham	63	Sham	49	28	-	-	28	28	49	86	12	17	789.829	790.962	-	-	642.59	800.575	816.09	516.744	289.572	530.227	6.20387	3.53999	-	-	4.35737	3.49749	6.00424	16.6427	4.14405	3.20617
SHAM#1449	1	Sham	64	Sham	17	51	-	-	32	-	8	11	-	2	259.34	296.743	-	-	276.733	-	178.135	208.117	-	214.519	6.5551	17.1866	-	-	11.5635	-	4.49098	5.28549	-	0.932318
SHAM#1449	1	Sham	65	Sham	8	2	-	-	-	11	18	-	-	-	101.56	89.757	-	-	-	123.741	167.848	-	-	-	7.87712	2.22824	-	-	-	8.88954	10.724	-	-	-
SHAM#1449	1	Sham	66	Sham	13	13	-	-	-	13	9	-	-	-	154.493	128.463	-	-	-	188.874	138.62	-	-	-	8.41462	10.1196	-	-	-	6.8829	6.49257	-	-	-
SHAM#1449	1	Sham	67	Sham	-	18	-	-	-	-	-	-	-	-	-	122.401	-	-	-	-	-	-	-	-	-	14.7058	-	-	-	-	-	-	-	-
SHAM#1449	1	Sham	68	Sham	-	36	-	-	-	-	-	-	-	-	-	99.692	-	-	-	-	-	-	-	-	-	36.1112	-	-	-	-	-	-	-	-
SHAM#1449	1	Sham	69	Sham	-	9	-	-	-	-	-	-	-	-	-	235.873	-	-	-	-	-	-	-	-	-	3.81561	-	-	-	-	-	-	-	-
SHAM#1449	1	Sham	70	Sham	-	25	-	-	18	-	-	-	-	-	-	152.77	-	-	131.992	-	-	-	-	-	-	16.3645	-	-	13.6372	-	-	-	-	-
SHAM#1449	1	Sham	71	Sham	-	30	-	-	30	-	-	-	-	-	-	216.26	-	-	171.301	-	-	-	-	-	-	13.8722	-	-	17.513	-	-	-	-	-
SHAM#1449	1	Sham	72	Sham	-	19	-	-	39	-	-	-	-	-	-	191.164	-	-	215.169	-	-	-	-	-	-	9.93911	-	-	18.1253	-	-	-	-	-
SHAM#1449	1	Sham	73	Sham	22	55	-	-	61	11	28	81	13	49	167.374	433.899	-	-	454.82	173.884	209.958	276.01	99.02	253.08	13.1442	12.6758	-	-	13.4119	6.32606	13.336	29.3468	13.1287	19.3615
SHAM#1449	1	Sham	74	Sham	-	26	-	-	43	-	-	14	-	-	-	211.539	-	-	304.98	-	-	113.677	-	-	-	12.2909	-	-	14.0993	-	-	12.3156	-	-
SHAM#1449	1	Sham	75	Sham	-	30	-	-	26	-	-	59	-	-	-	224.108	-	-	222.512	-	-	194.718	-	-	-	13.3864	-	-	11.6848	-	-	30.3002	-	-
SHAM#1449	1	Sham	76	Sham	17	37	-	-	44	9	10	51	17	12	143.059	309.429	-	-	319.822	162.936	160.304	300.971	96.384	195.66	11.8832	11.9575	-	-	13.7577	5.52364	6.23815	16.9452	17.6378	6.13309
SHAM#1449	1	Sham	77	Sham	-	39	-	-	16	-	-	-	-	-	-	169.896	-	-	196.544	-	-	-	-	-	-	22.9552	-	-	8.14067	-	-	-	-	-
SHAM#1449	1	Sham	78	Sham	95	44	-	-	50	60	62	90	56	100	667.833	674.095	-	-	694.553	695.936	706.737	672.549	627.29	742.269	14.2251	6.52727	-	-	7.19887	8.62148	8.77271	13.3819	8.92729	13.4722
SHAM#1449	1	Sham	79	Sham	-	17	-	-	9	-	-	-	-	-	-	391.68	-	-	403.312	-	-	-	-	-	-	4.34028	-	-	2.23152	-	-	-	-	-
SHAM#1449	1	Sham	80	Sham	-	25	-	-	11	-	-	-	19	-	-	189.076	-	-	195.876	-	-	-	87.391	-	-	13.2222	-	-	5.6158	-	-	-	21.7414	-
SHAM#1449	1	Sham	81	Sham	18	24	-	-	9	10	-	-	58	36	127.92	117.925	-	-	133.184	129.102	-	-	123.197	161.726	14.0713	20.3519	-	-	6.75757	7.74581	-	-	47.0791	22.2599
SHAM#1449	1	Sham	82	Sham	23	18	-	-	31	8	-	27	43	45	180.066	192.696	-	-	184.297	191.202	-	163.902	189.879	220.56	12.7731	9.34114	-	-	16.8207	4.18406	-	16.4733	22.646	20.4026
SHAM#1449	1	Sham	83	Sham	29	47	-	-	30	21	27	15	17	34	298.136	310.375	-	-	303.467	312.625	301.742	311.794	324.127	356.422	9.7271	15.143	-	-	9.88575	6.71731	8.94804	4.81087	5.24486	9.53925
SHAM#1449	1	Sham	84	Sham	86	29	-	-	28	38	35	36	59	41	433.126	393.023	-	-	354.133	441.128	427.329	478.274	488.843	496.978	19.8557	7.3787	-	-	7.90663	8.61428	8.19041	7.52707	12.0693	8.24986
SHAM#1449	1	Sham	85	Sham	15	22	-	-	11	8	18	30	30	51	278.57	276.861	-	-	284.638	290.151	283.424	294.897	303.374	329.631	5.38464	7.94623	-	-	3.86456	2.75719	6.35091	10.173	9.88878	15.4718
SHAM#1449	1	Sham	86	Sham	37	24	-	-	17	18	17	26	18	35	238.375	209.862	-	-	221.541	235.556	230.824	238.988	236.659	280.32	15.5218	11.4361	-	-	7.67352	7.6415	7.36492	10.8792	7.60588	12.4857
SHAM#1449	1	Sham	87	Sham	44	26	-	-	34	10	18	11	10	13	138.682	144.133	-	-	151.449	145.404	150.677	151.445	151.258	173.587	31.7273	18.0389	-	-	22.4498	6.87739	11.9461	7.26336	6.61122	7.48904
SHAM#1449	1	Sham	88	Sham	34	23	-	-	12	8	26	6	8	12	223.923	193.995	-	-	199.068	215.804	200.098	198.441	215.85	238.594	15.1838	11.856	-	-	6.02809	3.70707	12.9936	3.02357	3.70628	5.02946
SHAM#1449	1	Sham	89	Sham	158	143	-	-	55	169	68	69	58	110	938.224	900.37	-	-	912.538	961.652	925.82	991.779	1011.61	965.009	16.8403	15.8824	-	-	6.02715	17.5739	7.34484	6.9572	5.73346	11.3989
SHAM#1449	1	Sham	90	Sham	50	42	-	-	43	35	52	68	43	58	201.01	197.373	-	-	195.487	194.02	193.986	185.145	200.032	227.133	24.8744	21.2795	-	-	21.9963	18.0394	26.8061	36.728	21.4966	25.5357
SHAM#1449	1	Sham	91	Sham	21	20	-	-	13	13	19	27	21	25	160.771	139.878	-	-	148.905	148.335	155.761	161.268	160.522	185.388	13.0621	14.2982	-	-	8.7304	8.76395	12.1982	16.7423	13.0823	13.4852
SHAM#1449	1	Sham	92	Sham	80	119	-	-	80	82	49	-	25	45	642.24	779.859	-	-	813.451	747.632	776.25	-	611.131	719.189	12.4564	15.2592	-	-	9.83464	10.968	6.3124	-	4.09078	6.25705
SHAM#1449	1	Sham	93	Sham	-	15	-	-	1	-	-	-	-	-	-	178.952	-	-	219.879	-	-	-	-	-	-	8.38214	-	-	0.454796	-	-	-	-	-
SHAM#1449	1	Sham	94	Sham	14	16	-	-	22	22	32	-	-	16	75.561	109.207	-	-	122.457	111.504	106.186	-	-	115.801	18.5281	14.6511	-	-	17.9655	19.7302	30.1358	-	-	13.8168
SHAM#1449	1	Sham	95	Sham	38	76	-	-	43	33	27	38	45	46	429.02	435.369	-	-	458.547	464.603	435.539	430.265	459.017	513.492	8.8574	17.4565	-	-	9.37745	7.10284	6.19922	8.83177	9.80356	8.95827
SHAM#1449	1	Sham	96	Sham	25	63	-	-	47	7	7	52	12	26	126.289	266.037	-	-	264.008	134.865	183.387	240.263	103.463	120.863	19.7959	23.6809	-	-	17.8025	5.19038	3.81706	21.6429	11.5983	21.512
SHAM#1449	1	Sham	97	Sham	112	71	-	-	74	73	56	47	75	85	381.162	373.627	-	-	401.631	414.346	403.92	444.441	438.051	475.214	29.3838	19.0029	-	-	18.4249	17.6181	13.8641	10.5751	17.1213	17.8867
SHAM#1449	1	Sham	98	Sham	58	52	-	-	56	63	73	78	178	97	355.748	362.669	-	-	386.098	372.53	386.776	398.456	409.83	430.096	16.3037	14.3381	-	-	14.5041	16.9114	18.874	19.5756	43.4326	22.5531
SHAM#1449	1	Sham	99	Sham	10	14	-	-	5	7	14	23	34	11	87.69	94.99	-	-	107.128	118.623	113.47	106.936	95.479	131.455	11.4038	14.7384	-	-	4.66731	5.90105	12.3381	21.5082	35.6099	8.36788
SHAM#1449	1	Sham	100	Sham	73	62	-	-	76	69	64	79	31	43	220.272	285.693	-	-	245.304	249.865	238.015	259.43	248.471	304.853	33.1408	21.7016	-	-	30.982	27.6149	26.8891	30.4514	12.4763	14.1052
SHAM#1449	1	Sham	101	Sham	43	32	-	-	49	35	37	40	27	52	240.29	220.982	-	-	271.879	258.27	229.447	246.989	254.168	195.082	17.895	14.4808	-	-	18.0227	13.5517	16.1257	16.1951	10.6229	26.6555
SHAM#1449	1	Sham	102	Sham	25	33	-	-	12	24	31	23	24	10	213.172	200.374	-	-	198.806	229.897	211.037	235.84	261.152	267.306	11.7276	16.4692	-	-	6.03604	10.4395	14.6894	9.75237	9.19005	3.74103
SHAM#1449	1	Sham	103	Sham	19	19	-	-	36	41	45	32	26	9	169.734	163.424	-	-	189.953	188.235	164.814	164.67	203.306	198.317	11.194	11.6262	-	-	18.9521	21.7813	27.3035	19.4328	12.7886	4.53819
SHAM#1449	1	Sham	104	Sham	14	7	-	-	31	51	51	41	32	26	144.887	148.07	-	-	132.863	182.758	132.958	163.495	177.287	177.464	9.6627	4.72749	-	-	23.3323	27.9058	38.358	25.0772	18.0498	14.6509
SHAM#1449	1	Sham	105	Sham	26	44	-	-	36	35	49	32	33	27	231.714	246.038	-	-	256.055	264.657	250.199	277.136	296.449	310.604	11.2207	17.8834	-	-	14.0595	13.2247	19.5844	11.5467	11.1318	8.69274
SHAM#1449	1	Sham	106	Sham	31	39	-	-	23	50	42	24	40	61	392.575	360.418	-	-	384.486	370.804	405.342	356.781	396.573	398.043	7.89658	10.8208	-	-	5.98201	13.4842	10.3616	6.72682	10.0864	15.325
SHAM#1449	1	Sham	107	Sham	31	74	-	-	59	72	74	78	70	82	334.118	357.092	-	-	341.52	342.379	336.444	343.816	346.297	375.162	9.27816	20.723	-	-	17.2757	21.0293	21.9947	22.6866	20.2139	21.8572
SHAM#1449	1	Sham	108	Sham	21	18	-	-	18	18	18	49	24	30	251.024	255.76	-	-	261.644	255.097	265.985	245.359	266.009	286.399	8.36573	7.03785	-	-	6.87958	7.05614	6.7673	19.9707	9.02225	10.4749
SHAM#1449	1	Sham	109	Sham	35	28	-	-	35	20	46	50	45	22	378.889	359.316	-	-	487.288	355.718	364.193	375.246	351.603	437.387	9.23753	7.79258	-	-	7.18261	5.62243	12.6307	13.3246	12.7985	5.02987
SHAM#1449	1	Sham	110	Sham	29	71	-	-	65	38	42	46	26	3	400.996	443.008	-	-	490.58	446.794	467.149	443.682	396.296	363.158	7.23199	16.0268	-	-	13.2496	8.50504	8.99071	10.3678	6.56075	0.826087
SHAM#1449	1	Sham	111	Sham	51	65	-	-	47	20	13	21	45	37	167.641	181.878	-	-	154.713	176.629	160.97	164.579	177.219	218.117	30.4222	35.7382	-	-	30.3788	11.3232	8.07604	12.7598	25.3923	16.9634
SHAM#1449	1	Sham	112	Sham	31	17	-	-	48	34	33	23	27	37	166.255	163.56	-	-	160.786	167.541	163.535	180.822	168.257	197.573	18.6461	10.3937	-	-	29.8533	20.2935	20.1792	12.7197	16.0469	18.7273
SHAM#1449	1	Sham	113	Sham	21	32	-	-	23	7	3	25	10	20	228.965	217.841	-	-	203.836	223.328	228.039	202.75	215.415	242.047	9.17171	14.6896	-	-	11.2836	3.1344	1.31556	12.3305	4.6422	8.26286
SHAM#1449	1	Sham	114	Sham	43	75	-	-	60	46	63	48	37	35	511.361	493.855	-	-	519.509	534.514	500.497	526.663	564.967	600.779	8.40893	15.1866	-	-	11.5494	8.60595	12.5875	9.11399	6.54906	5.82577
SHAM#1449	1	Sham	115	Sham	40	60	-	-	75	35	77	87	57	35	609.895	613.397	-	-	618.669	655.125	679.53	614.828	680.016	770.227	6.55851	9.78159	-	-	12.1228	5.34249	11.3314	14.1503	8.38216	4.54411
SHAM#1449	1	Sham	116	Sham	22	40	-	-	36	31	27	-	26	23	289.277	309.074	-	-	325.531	317.331	313.028	-	314.833	303.164	7.60517	12.9419	-	-	11.0589	9.76898	8.62543	-	8.25835	7.58665
SHAM#1449	1	Sham	117	Sham	-	53	-	-	34	-	21	-	-	-	-	330.407	-	-	267.991	-	94.822	-	-	-	-	16.0408	-	-	12.687	-	22.1468	-	-	-
SHAM#1449	1	Sham	118	Sham	-	12	-	-	95	20	8	-	21	-	-	135.383	-	-	346.553	103.082	160.773	-	102.042	-	-	8.86374	-	-	27.4128	19.402	4.97596	-	20.5798	-
SHAM#1449	1	Sham	119	Sham	16	40	-	-	32	35	44	30	22	19	175.807	228.45	-	-	222.448	239.592	233.9	174.221	243.496	212.304	9.10089	17.5093	-	-	14.3854	14.6082	18.8115	17.2195	9.03506	8.94943
SHAM#1449	1	Sham	120	Sham	25	75	-	-	126	39	48	66	72	49	584.546	563.403	-	-	545.613	582.751	573.412	611.743	595.429	704.104	4.27682	13.312	-	-	23.0933	6.6924	8.37094	10.7888	12.0921	6.9592
SHAM#1449	1	Sham	121	Sham	9	8	-	-	13	23	19	35	37	23	189.15	192.229	-	-	195.663	205.142	194.291	199.353	188.704	226.061	4.75813	4.1617	-	-	6.64408	11.2117	9.77915	17.5568	19.6074	10.1742
SHAM#1449	1	Sham	122	Sham	43	40	-	-	45	35	60	40	85	74	503.881	507.693	-	-	486.172	506.274	507.581	492.219	506.647	542.125	8.53376	7.87878	-	-	9.25598	6.91325	11.8208	8.12646	16.777	13.65
SHAM#1449	1	Sham	123	Sham	11	18	-	-	13	14	15	17	18	6	142.814	150.617	-	-	159.069	157.608	158.622	188.393	149.91	180.12	7.70233	11.9508	-	-	8.17255	8.8828	9.45644	9.02369	12.0072	3.33111
SHAM#1449	1	Sham	124	Sham	45	62	-	-	38	45	37	78	51	54	263.484	247.522	-	-	261.719	278.375	275.167	286.288	258.437	304.631	17.0788	25.0483	-	-	14.5194	16.1652	13.4464	27.2453	19.734	17.7264
SHAM#1449	1	Sham	125	Sham	12	71	-	-	41	36	38	39	41	21	268.686	390.228	-	-	470.123	427.644	560.07	266.449	454.808	226.862	4.46618	18.1945	-	-	8.72112	8.41822	6.78487	14.6369	9.01479	9.25673
SHAM#1449	1	Sham	126	Sham	-	19	-	-	21	25	21	-	26	-	-	99.001	-	-	162.638	118.619	246.397	-	115.405	-	-	19.1917	-	-	12.9121	21.0759	8.52283	-	22.5294	-
SHAM#1449	1	Sham	127	Sham	74	79	-	-	53	45	43	-	76	50	577.912	546.045	-	-	579.258	568.137	561.743	-	570.899	574.985	12.8047	14.4677	-	-	9.14964	7.92062	7.65475	-	13.3123	8.69588
SHAM#1449	1	Sham	128	Sham	32	29	-	-	26	22	15	36	36	15	124.161	125.194	-	-	144.229	135.492	170.213	96.079	137.31	145.118	25.773	23.164	-	-	18.0269	16.2371	8.81249	37.4692	26.218	10.3364
SHAM#1449	1	Sham	129	Sham	39	42	-	-	15	37	16	57	28	44	223.811	226.088	-	-	231.218	229.136	219.04	232.319	236.7	263.327	17.4254	18.5768	-	-	6.48738	16.1476	7.3046	24.5352	11.8293	16.7093
SHAM#1449	1	Sham	130	Sham	22	35	-	-	24	29	6	46	24	37	224.486	199.339	-	-	203.335	191.854	62.255	206.02	114.175	255.827	9.80017	17.558	-	-	11.8032	15.1157	9.63778	22.3279	21.0204	14.4629
SHAM#1449	1	Sham	131	Sham	11	24	-	-	50	37	-	12	-	13	121.183	182.892	-	-	191.544	108.241	-	125.746	-	159.462	9.07718	13.1225	-	-	26.1037	34.183	-	9.54305	-	8.15241
SHAM#1449	1	Sham	132	Sham	12	18	-	-	23	23	-	31	24	45	135.486	140.962	-	-	186.329	136.244	-	208.34	102.062	238.639	8.857	12.7694	-	-	12.3438	16.8815	-	14.8795	23.5151	18.8569
SHAM#1449	1	Sham	133	Sham	34	32	-	-	27	58	23	44	36	71	243.288	231.652	-	-	246.767	254.223	197.359	279.674	263.258	307.526	13.9752	13.8138	-	-	10.9415	22.8146	11.6539	15.7326	13.6748	23.0875
SHAM#1449	1	Sham	134	Sham	62	82	-	-	63	65	55	79	50	63	322.81	304.427	-	-	321.066	337.576	308.417	335.193	320.103	351.754	19.2063	26.9358	-	-	19.6221	19.2549	17.833	23.5685	15.62	17.9102
SHAM#1449	1	Sham	135	Sham	23	46	-	-	27	26	12	19	33	23	203.984	210.551	-	-	227.348	214.108	213.974	216.541	215.432	239.577	11.2754	21.8474	-	-	11.8761	12.1434	5.60816	8.77432	15.3181	9.60025
SHAM#1449	1	Sham	136	Sham	59	40	-	-	20	43	39	38	37	65	462.964	431.946	-	-	456.942	447.573	437.188	434.573	463.974	456.159	12.744	9.26042	-	-	4.37692	9.60737	8.92065	8.74422	7.97458	14.2494
SHAM#1449	1	Sham	137	Sham	24	30	-	-	47	42	65	51	61	43	422.516	338.474	-	-	481.336	487.384	471.747	484.653	513.32	511.121	5.68026	8.86331	-	-	9.76449	8.61744	13.7786	10.523	11.8834	8.41288
SHAM#1449	1	Sham	138	Sham	43	57	-	-	61	55	14	50	94	35	525.155	349.982	-	-	491.368	532.772	530.598	567.161	562.852	574.373	8.18806	16.2866	-	-	12.4143	10.3234	2.63853	8.81584	16.7007	6.0936
SHAM#1449	1	Sham	139	Sham	48	53	-	-	39	39	27	48	74	64	325.573	308.096	-	-	321.791	310.055	321.007	308.11	328.734	313.234	14.7432	17.2024	-	-	12.1197	12.5784	8.41103	15.5789	22.5106	20.432
SHAM#1449	1	Sham	140	Sham	37	43	-	-	41	53	57	29	34	42	232.471	236.163	-	-	253.661	248.471	251.686	256.05	274.776	296.182	15.916	18.2078	-	-	16.1633	21.3305	22.6473	11.3259	12.3737	14.1805
SHAM#1449	1	Sham	141	Sham	8	35	-	-	25	27	27	29	33	31	102.3	120.853	-	-	126.711	112.95	117.773	142.049	135.018	119.513	7.82014	28.9608	-	-	19.7299	23.9044	22.9255	20.4155	24.4412	25.9386
SHAM#1449	1	Sham	142	Sham	17	39	-	-	9	26	1	14	10	17	75.295	145.822	-	-	80.241	63.48	70.651	82.941	84.284	104.216	22.5779	26.7449	-	-	11.2162	40.9578	1.41541	16.8795	11.8646	16.3123
SHAM#1449	1	Sham	143	Sham	88	90	-	-	68	69	82	79	65	60	550.729	515.001	-	-	527.819	522.22	540.409	517.872	543.304	601.211	15.9788	17.4757	-	-	12.8832	13.2128	15.1737	15.2547	11.9638	9.97986
SHAM#1449	1	Sham	144	Sham	37	31	-	-	14	36	28	60	36	53	531.629	499.479	-	-	514.556	512.204	502.251	503.728	531.088	540.749	6.95974	6.20647	-	-	2.72079	7.02845	5.5749	11.9112	6.77854	9.80122
SHAM#1449	1	Sham	145	Sham	68	69	-	-	50	83	44	54	79	47	718.299	696.384	-	-	696.602	695.932	723.663	758.81	724.583	745.093	9.46681	9.90833	-	-	7.1777	11.9265	6.08018	7.11641	10.9028	6.30794
SHAM#1449	1	Sham	146	Sham	16	17	-	-	13	7	7	2	23	9	186.478	187.757	-	-	197.055	183.565	193.182	212.659	183.687	195.504	8.5801	9.05426	-	-	6.59714	3.81336	3.62353	0.940473	12.5213	4.60349
SHAM#1449	1	Sham	147	Sham	50	53	-	-	73	44	26	29	26	45	419.069	414.457	-	-	405.234	413.365	432.324	438.302	413.797	489.637	11.9312	12.7878	-	-	18.0143	10.6443	6.01401	6.61644	6.28327	9.19048
SHAM#1449	1	Sham	148	Sham	81	57	-	-	25	55	37	76	46	40	356.043	347.339	-	-	346.636	347.064	313.602	342.61	341.285	359.195	22.7501	16.4105	-	-	7.21218	15.8472	11.7984	22.1827	13.4785	11.136
SHAM#1449	1	Sham	149	Sham	76	77	-	-	57	44	39	64	71	45	278.815	310.721	-	-	337.709	310.335	294.782	293.28	309.103	335.346	27.2582	24.7811	-	-	16.8784	14.1782	13.2301	21.8221	22.9697	13.419
SHAM#1449	1	Sham	150	Sham	69	57	-	-	41	66	43	43	38	55	274.982	196.708	-	-	271.14	261.924	267.818	290.815	287.431	293.883	25.0926	28.977	-	-	15.1213	25.1981	16.0557	14.786	13.2206	18.7149
SHAM#1449	1	Sham	151	Sham	18	21	-	-	34	34	15	38	21	45	76.847	100.404	-	-	130.768	100.402	83.076	103.91	81.936	105.313	23.4232	20.9155	-	-	26.0002	33.8639	18.0558	36.5701	25.6298	42.7298
SHAM#1449	1	Sham	152	Sham	39	35	-	-	23	70	77	73	81	24	248.025	252.41	-	-	246.238	229.334	268.852	249.245	267.642	290.317	15.7242	13.8663	-	-	9.34056	30.5232	28.6403	29.2885	30.2643	8.26683
SHAM#1449	1	Sham	153	Sham	88	27	-	-	31	17	36	23	22	15	209.232	188.478	-	-	212.66	209.2	220.158	221.952	237.631	248.858	42.0586	14.3253	-	-	14.5773	8.1262	16.3519	10.3626	9.25805	6.02753
SHAM#1449	1	Sham	154	Sham	60	71	-	-	32	45	48	52	39	42	285.363	281.974	-	-	307.597	297.095	276.996	285.054	320.27	301.566	21.0259	25.1796	-	-	10.4032	15.1467	17.3288	18.2422	12.1772	13.9273
SHAM#1449	1	Sham	155	Sham	2	8	-	-	7	22	13	16	12	14	169.804	160.381	-	-	165.233	142.813	152.755	158.136	158.601	175.707	1.17783	4.98812	-	-	4.23644	15.4048	8.51036	10.1179	7.56616	7.96781
SHAM#1449	1	Sham	156	Sham	3	11	-	-	14	11	12	12	15	17	202.841	211.116	-	-	214.763	203.146	220.439	201.014	179.535	257.459	1.47899	5.21041	-	-	6.51881	5.41482	5.44368	5.96973	8.35492	6.60299
SHAM#1449	1	Sham	157	Sham	73	86	-	-	41	56	42	81	64	77	410.334	403.645	-	-	445.866	439.621	446.113	425.493	437.118	477.272	17.7904	21.3059	-	-	9.19559	12.7382	9.41466	19.0367	14.6414	16.1334
SHAM#1449	1	Sham	158	Sham	28	46	-	-	22	32	32	41	27	45	485.251	501.433	-	-	479.9	478.647	513.16	496.416	520.896	501.856	5.77021	9.17371	-	-	4.58429	6.68551	6.23587	8.2592	5.18338	8.96672
SHAM#1449	1	Sham	159	Sham	122	52	-	-	68	109	71	62	77	95	1146.5	1140.32	-	-	1088.64	1147.17	1142.47	1187.32	1220.49	1196.23	10.641	4.56012	-	-	6.24634	9.50163	6.2146	5.22184	6.30896	7.94158
SHAM#1449	1	Sham	160	Sham	62	59	-	-	78	48	45	35	52	30	321.941	301.811	-	-	280.564	303.434	291.546	326.288	293.753	341.019	19.2582	19.5487	-	-	27.8011	15.8189	15.435	10.7267	17.7019	8.79716
SHAM#1449	1	Sham	161	Sham	51	47	-	-	46	28	27	31	12	6	172.921	208.791	-	-	207.921	212.078	205.103	199.885	226.948	211.278	29.4932	22.5105	-	-	22.1238	13.2027	13.1641	15.5089	5.28755	2.83986
SHAM#1449	1	Sham	162	Sham	28	33	-	-	29	54	39	21	44	50	265.412	211.886	-	-	271.186	268.266	272.761	285.275	275.51	299.754	10.5496	15.5744	-	-	10.6938	20.1293	14.2982	7.36132	15.9704	16.6803
SHAM#1449	1	Sham	163	Sham	62	23	-	-	58	67	55	58	57	48	372.95	101.397	-	-	205.716	256.871	282.659	250.37	283.786	307.602	16.6242	22.6831	-	-	28.1942	26.0831	19.4581	23.1657	20.0856	15.6046
SHAM#1449	1	Sham	164	Sham	42	52	-	-	30	52	32	41	47	52	185.509	200.264	-	-	164.569	191.548	192.678	205.732	203.884	238.328	22.6404	25.9657	-	-	18.2294	27.1472	16.608	19.9288	23.0523	21.8187
SHAM#1449	1	Sham	165	Sham	16	51	-	-	16	39	20	9	25	25	163.051	162.574	-	-	165.19	172.479	180.444	188.97	166.738	194.316	9.81288	31.3703	-	-	9.68582	22.6114	11.0838	4.76266	14.9936	12.8656
SHAM#1449	1	Sham	166	Sham	35	23	-	-	15	17	27	8	14	30	177.042	189.232	-	-	171.588	160.839	179.587	186.083	176.237	204.68	19.7693	12.1544	-	-	8.74187	10.5696	15.0345	4.29916	7.94385	14.657
SHAM#1449	1	Sham	167	Sham	22	30	-	-	13	22	23	16	20	36	325.775	336.335	-	-	373.605	346.512	335.28	330.172	348.062	346.221	6.75313	8.91968	-	-	3.47961	6.34899	6.85994	4.84596	5.7461	10.398
SHAM#1449	1	Sham	168	Sham	42	13	-	-	46	33	87	44	52	41	325.532	445.518	-	-	345.386	375.42	355.319	364.675	371.987	347.621	12.902	2.91795	-	-	13.3184	8.79016	24.485	12.0655	13.979	11.7945
SHAM#1449	1	Sham	169	Sham	72	30	-	-	16	35	25	14	12	27	183.684	160.039	-	-	186.087	177.966	177.469	190.94	183.027	189.527	39.1978	18.7454	-	-	8.59813	19.6667	14.087	7.33215	6.55641	14.246
SHAM#1449	1	Sham	170	Sham	19	45	-	-	78	53	71	53	45	44	156.092	186.79	-	-	167.898	171.074	151.839	187.812	178.455	184.742	12.1723	24.0912	-	-	46.4568	30.9807	46.7601	28.2197	25.2164	23.817
SHAM#1449	1	Sham	171	Sham	39	24	-	-	28	52	38	29	24	42	167.499	180.202	-	-	157.014	164.473	152.663	150.823	164.618	170.473	23.2837	13.3184	-	-	17.8328	31.6161	24.8914	19.2278	14.5792	24.6373
SHAM#1449	1	Sham	172	Sham	37	33	-	-	20	37	42	42	65	22	754.873	177.322	-	-	172.453	276.679	241.026	303.94	272	136.888	4.90149	18.6102	-	-	11.5974	13.3729	17.4255	13.8185	23.8971	16.0715
SHAM#1449	1	Sham	173	Sham	57	1	-	-	24	27	-	14	-	-	141.713	121.126	-	-	281.602	184.059	-	53.011	-	-	40.2221	0.825587	-	-	8.52267	14.6692	-	26.4096	-	-
SHAM#1449	1	Sham	174	Sham	13	33	-	-	12	10	26	9	-	27	189.139	168.198	-	-	94.845	87.443	86.908	100.537	-	119.792	6.87325	19.6197	-	-	12.6522	11.436	29.9167	8.95193	-	22.5391
SHAM#1449	1	Sham	175	Sham	30	56	-	-	25	34	15	22	-	-	181.525	199.916	-	-	173.837	199.071	102.974	205.285	-	-	16.5266	28.0118	-	-	14.3813	17.0793	14.5668	10.7168	-	-
SHAM#1449	1	Sham	176	Sham	32	39	-	-	51	43	53	64	52	74	588.3	544.244	-	-	548.24	571.485	573.525	589.352	509.701	581.528	5.4394	7.1659	-	-	9.3025	7.52426	9.2411	10.8594	10.2021	12.7251
SHAM#1449	1	Sham	177	Sham	83	55	-	-	64	34	38	104	36	55	561.462	555.482	-	-	563.304	580.883	601.361	562.811	586.633	608.107	14.7828	9.90131	-	-	11.3615	5.85316	6.319	18.4787	6.13672	9.04446
SHAM#1449	1	Sham	178	Sham	26	42	-	-	35	33	24	26	30	27	215.498	225.085	-	-	223.362	223.774	216.335	222.259	235.371	236.199	12.0651	18.6596	-	-	15.6696	14.747	11.0939	11.6981	12.7458	11.431
SHAM#1449	1	Sham	179	Sham	5	12	-	-	15	21	31	37	27	20	185.441	179.726	-	-	192.429	177.609	168.574	188.532	201.409	207.575	2.69628	6.67683	-	-	7.79508	11.8237	18.3895	19.6253	13.4056	9.63507
SHAM#1449	1	Sham	180	Sham	33	33	-	-	54	72	31	43	56	55	283.317	275.387	-	-	271.764	270.867	281.095	278.514	311.628	301.279	11.6477	11.9831	-	-	19.8702	26.5813	11.0283	15.4391	17.9701	18.2555
SHAM#1449	1	Sham	181	Sham	60	61	-	-	40	41	34	28	33	54	180.391	175.926	-	-	177.598	177.036	176.228	171.513	194.78	195.544	33.2611	34.6737	-	-	22.5228	23.1591	19.2932	16.3253	16.9422	27.6153
SHAM#1449	1	Sham	182	Sham	42	10	-	-	25	38	53	55	39	53	181.475	164.299	-	-	163.482	165.805	157.254	171.248	147.66	178.647	23.1437	6.08646	-	-	15.2922	22.9185	33.7034	32.1172	26.412	29.6674
SHAM#1449	1	Sham	183	Sham	26	41	-	-	42	47	47	24	41	34	183.819	181.062	-	-	169.813	172.795	167.899	166.274	178.065	198.126	14.1443	22.6442	-	-	24.7331	27.1999	27.993	14.434	23.0253	17.1608
SHAM#1449	1	Sham	184	Sham	35	53	-	-	8	13	35	24	4	23	285.315	198.61	-	-	70.013	190.837	138.774	143.014	80.628	128.09	12.2671	26.6855	-	-	11.4264	6.8121	25.2209	16.7816	4.96106	17.9561
SHAM#1449	1	Sham	185	Sham	31	101	-	-	78	42	48	67	46	123	369.243	358.659	-	-	357.138	358.48	278.255	355.309	402.153	396.234	8.39556	28.1605	-	-	21.8403	11.7161	17.2504	18.8568	11.4384	31.0423
SHAM#1449	1	Sham	186	Sham	60	104	-	-	105	109	111	142	122	93	325.835	301.895	-	-	308.85	342.072	312.645	346.512	328.006	376.137	18.4142	34.4491	-	-	33.9971	31.8646	35.5035	40.9798	37.1944	24.725
SHAM#1449	1	Sham	187	Sham	71	76	-	-	76	51	61	58	59	41	219.185	201.222	-	-	211.494	212.844	181.498	225.844	186.87	241.07	32.3927	37.7692	-	-	35.9348	23.9612	33.6092	25.6814	31.5728	17.0075
SHAM#1449	1	Sham	188	Sham	42	19	-	-	2	17	18	6	-	-	218.645	129.5	-	-	50.1213	120.806	64.419	94.252	-	-	19.2092	14.6718	-	-	3.99032	14.0721	27.9421	6.36591	-	-
SHAM#1449	1	Sham	189	Sham	22	35	-	-	50	51	71	50	40	70	593.563	547.652	-	-	438.563	592.449	563.248	517.525	503.209	497.154	3.70643	6.39092	-	-	11.4009	8.60834	12.6055	9.66137	7.94898	14.0801
SHAM#1449	1	Sham	190	Sham	39	62	-	-	36	38	61	50	64	53	235.671	212.646	-	-	221.857	182.413	236.043	222.697	258.51	236.393	16.5485	29.1564	-	-	16.2267	20.8318	25.8427	22.452	24.7573	22.4203
SHAM#1449	1	Sham	191	Sham	10	18	-	-	16	6	44	14	17	35	184.066	182.991	-	-	178.074	161.425	152.587	202.096	200.696	209.432	5.43283	9.83655	-	-	8.98503	3.7169	28.836	6.9274	8.47052	16.7119
SHAM#1449	1	Sham	192	Sham	45	24	-	-	12	88	125	42	73	99	650.53	559.885	-	-	428.067	642.879	629.15	487.658	609.08	586.869	6.91744	4.28659	-	-	2.8033	13.6884	19.8681	8.61259	11.9853	16.8692
SHAM#1449	1	Sham	193	Sham	23	3	-	-	-	26	15	17	7	3	427.205	114.503	-	-	-	171.979	146.399	83.792	56.402	95.741	5.38383	2.62002	-	-	-	15.1181	10.246	20.2883	12.4109	3.13345
SHAM#1449	1	Sham	194	Sham	58	41	-	-	40	21	44	40	25	49	241.966	235.075	-	-	261.408	246.974	246.042	264.949	264.289	282.547	23.9703	17.4412	-	-	15.3018	8.50292	17.8831	15.0972	9.45934	17.3422
SHAM#1449	1	Sham	195	Sham	12	32	-	-	37	13	41	64	23	14	311.262	291.193	-	-	289.056	300.23	292.251	301.191	323.265	324.396	3.85527	10.9893	-	-	12.8003	4.33001	14.029	21.249	7.11491	4.31571
SHAM#1449	1	Sham	196	Sham	67	177	-	-	82	71	82	99	82	109	1044.77	1067.47	-	-	1101.93	1070.74	1068.73	1134.32	1137.32	1112.73	6.41287	16.5812	-	-	7.44149	6.63092	7.67267	8.72773	7.20994	9.7957
SHAM#1449	1	Sham	197	Sham	49	116	-	-	114	86	91	47	78	61	613.588	600.739	-	-	616.014	617.967	617.402	613.278	630.395	651.416	7.98581	19.3096	-	-	18.5061	13.9166	14.7392	7.66373	12.3732	9.36422
SHAM#1449	1	Sham	198	Sham	29	29	-	-	21	26	18	24	30	23	235.455	200.675	-	-	218.432	187.953	200.448	245.454	189.726	259.582	12.3166	14.4512	-	-	9.61398	13.8332	8.97989	9.7778	15.8123	8.8604
SHAM#1449	1	Sham	199	Sham	10	33	-	-	25	25	18	48	14	49	282.357	296.918	-	-	334.323	282.385	269.465	331.529	258.684	338.932	3.54162	11.1142	-	-	7.4778	8.85316	6.6799	14.4784	5.41201	14.4572
SHAM#1449	1	Sham	200	Sham	60	40	-	-	78	49	94	32	39	38	488.57	470.363	-	-	463.882	487.637	478.372	509.691	490.917	497.878	12.2807	8.50407	-	-	16.8146	10.0485	19.65	6.27831	7.94432	7.63239
SHAM#1449	1	Sham	201	Sham	15	34	-	-	35	13	17	13	11	22	185.734	149.487	-	-	160.737	192.161	190.963	208.09	192.031	237.384	8.07607	22.7445	-	-	21.7747	6.76516	8.90225	6.2473	5.72824	9.26768
SHAM#1597	1	Sham	1	Sham	76	-	-	-	101	80	98	109	125	78	887.737	-	-	-	951.721	994.441	1030.47	966.547	955.717	867.069	8.56109	-	-	-	10.6124	8.04472	9.51025	11.2773	13.0792	8.99582
SHAM#1597	1	Sham	2	Sham	-	-	-	-	6	-	-	34	-	43	-	-	-	-	275.887	-	-	180.364	-	356.165	-	-	-	-	2.1748	-	-	18.8508	-	12.0731
SHAM#1597	1	Sham	3	Sham	-	-	-	-	17	20	31	-	29	-	-	-	-	-	196.169	163.763	235.003	-	236.976	-	-	-	-	-	8.666	12.2128	13.1913	-	12.2375	-
SHAM#1597	1	Sham	4	Sham	4	-	-	-	4	16	3	4	9	18	65.453	-	-	-	177.305	153.043	140.049	127.018	135.095	209.706	6.11126	-	-	-	2.256	10.4546	2.14211	3.14916	6.66198	8.58345
SHAM#1597	1	Sham	5	Sham	-	-	-	-	3	16	9	21	14	36	-	-	-	-	128.002	64.855	119.575	192.616	166.599	338.879	-	-	-	-	2.34371	24.6704	7.52666	10.9025	8.40341	10.6233
SHAM#1597	1	Sham	6	Sham	45	-	-	-	50	42	37	78	40	26	306.513	-	-	-	298.928	302.669	298.065	310.73	246.721	264.258	14.6813	-	-	-	16.7264	13.8765	12.4134	25.1022	16.2126	9.83887
SHAM#1597	1	Sham	7	Sham	41	-	-	-	56	46	42	42	56	46	200.547	-	-	-	171.892	149.691	180.066	181.493	175.436	182.117	20.4441	-	-	-	32.5786	30.73	23.3248	23.1414	31.9205	25.2585
SHAM#1597	1	Sham	8	Sham	24	-	-	-	49	48	50	56	52	-	172.686	-	-	-	237.921	222.387	326.069	189.72	280.895	-	13.8981	-	-	-	20.5951	21.584	15.3342	29.5172	18.5123	-
SHAM#1597	1	Sham	9	Sham	5	-	-	-	12	13	18	14	21	-	80.538	-	-	-	162.414	114.932	188.317	103.188	205.34	-	6.20825	-	-	-	7.38853	11.311	9.55835	13.5675	10.2269	-
SHAM#1597	1	Sham	10	Sham	20	-	-	-	17	34	44	-	-	-	296.067	-	-	-	328.314	337.272	334.078	-	-	-	6.75523	-	-	-	5.17797	10.0809	13.1706	-	-	-
SHAM#1597	1	Sham	11	Sham	50	-	-	-	38	55	41	64	48	48	246.526	-	-	-	260.427	233.712	248.853	266.727	263.649	258.735	20.2818	-	-	-	14.5914	23.5332	16.4756	23.9946	18.206	18.5518
SHAM#1597	1	Sham	12	Sham	27	-	-	-	19	21	12	42	50	45	210.27	-	-	-	211.829	218.894	235.614	234.706	238.771	238.589	12.8406	-	-	-	8.9695	9.59368	5.09308	17.8947	20.9406	18.8609
SHAM#1597	1	Sham	13	Sham	8	-	-	-	17	13	4	17	18	18	162.849	-	-	-	170.403	174.696	165.812	177.976	179.356	172.358	4.91253	-	-	-	9.97635	7.4415	2.41237	9.55185	10.0359	10.4434
SHAM#1597	1	Sham	14	Sham	18	-	-	-	65	37	5	112	22	86	208.224	-	-	-	620.279	576.469	176.86	667.638	208.488	705.862	8.64454	-	-	-	10.4792	6.41839	2.82709	16.7756	10.5522	12.1837
SHAM#1597	1	Sham	15	Sham	58	-	-	-	37	39	38	62	73	28	351.704	-	-	-	325.367	338.606	345.234	373.496	333.903	393.537	16.4911	-	-	-	11.3718	11.5178	11.007	16.5999	21.8626	7.11496
SHAM#1597	1	Sham	16	Sham	31	-	-	-	54	39	26	43	20	62	276.402	-	-	-	325.959	355.195	197.237	331.625	228.854	336.463	11.2155	-	-	-	16.5665	10.9799	13.1821	12.9665	8.7392	18.427
SHAM#1597	1	Sham	17	Sham	8	-	-	-	32	16	1	56	4	20	71.717	-	-	-	272.876	257.804	111.527	250.602	134.798	217.019	11.155	-	-	-	11.7269	6.20627	0.896644	22.3462	2.9674	9.21578
SHAM#1597	1	Sham	18	Sham	-	-	-	-	24	26	5	73	3	-	-	-	-	-	426.017	467.312	314.842	489.22	139.309	-	-	-	-	-	5.63358	5.56373	1.5881	14.9217	2.15349	-
SHAM#1597	1	Sham	19	Sham	9	-	-	-	24	17	15	7	10	20	129.696	-	-	-	167.839	147.694	154.557	159.972	170.915	174.01	6.9393	-	-	-	14.2994	11.5103	9.70516	4.37577	5.85086	11.4936
SHAM#1597	1	Sham	20	Sham	-	-	-	-	12	7	-	31	-	60	-	-	-	-	99.031	65.897	-	134.577	-	113.466	-	-	-	-	12.1174	10.6226	-	23.0351	-	52.8793
SHAM#1597	1	Sham	21	Sham	59	-	-	-	56	35	45	66	64	36	160.355	-	-	-	157.286	153.12	154.035	164.578	155.823	154.098	36.7934	-	-	-	35.6039	22.8579	29.2141	40.1026	41.0722	23.3618
SHAM#1597	1	Sham	22	Sham	32	-	-	-	58	64	53	43	48	35	167.792	-	-	-	178.472	156.438	178.949	181.729	170.541	180.157	19.0712	-	-	-	32.4981	40.9108	29.6174	23.6616	28.1457	19.4275
SHAM#1597	1	Sham	23	Sham	49	-	-	-	38	40	68	91	87	84	374.271	-	-	-	373.485	367.615	431.671	431.173	438.99	438.102	13.0921	-	-	-	10.1744	10.8809	15.7527	21.1052	19.8182	19.1736
SHAM#1597	1	Sham	24	Sham	34	-	-	-	46	49	43	61	63	57	178.983	-	-	-	176.091	182.175	172.805	170.471	176.733	181.822	18.9962	-	-	-	26.1229	26.8972	24.8835	35.7832	35.647	31.3493
SHAM#1597	1	Sham	25	Sham	48	-	-	-	31	28	32	55	66	49	288.83	-	-	-	305.267	307.358	287.616	310.209	305.134	324.13	16.6188	-	-	-	10.155	9.1099	11.1259	17.73	21.6298	15.1174
SHAM#1597	1	Sham	26	Sham	3	-	-	-	6	4	3	25	15	21	75.604	-	-	-	145.464	151.667	142.201	140.823	140.79	124.774	3.96804	-	-	-	4.12473	2.63736	2.10969	17.7528	10.6542	16.8304
SHAM#1597	1	Sham	27	Sham	40	-	-	-	4	26	41	34	46	28	113.825	-	-	-	166.892	150.768	157.729	157.441	162.454	157.086	35.1417	-	-	-	2.39676	17.245	25.994	21.5954	28.3157	17.8246
SHAM#1597	1	Sham	28	Sham	-	-	-	-	31	27	40	46	13	4	-	-	-	-	255.365	272.512	282.976	292.611	171.651	56.016	-	-	-	-	12.1395	9.90782	14.1355	15.7205	7.57351	7.14082
SHAM#1597	1	Sham	29	Sham	-	-	-	-	9	17	1	50	-	-	-	-	-	-	336.875	336.109	79.16	347.468	-	-	-	-	-	-	2.67161	5.05788	1.26326	14.3898	-	-
SHAM#1597	1	Sham	30	Sham	-	-	-	-	29	18	14	19	-	-	-	-	-	-	215.281	196.149	178.599	188.395	-	-	-	-	-	-	13.4708	9.1767	7.83879	10.0852	-	-
SHAM#1597	1	Sham	31	Sham	13	-	-	-	18	11	24	20	25	14	72.521	-	-	-	80.675	82.705	112.257	104.401	104.103	108.981	17.9258	-	-	-	22.3117	13.3003	21.3795	19.1569	24.0147	12.8463
SHAM#1597	1	Sham	32	Sham	21	-	-	-	23	16	16	17	28	6	139.312	-	-	-	147.46	152.387	144.202	153.973	162.183	162.732	15.0741	-	-	-	15.5975	10.4996	11.0955	11.0409	17.2644	3.68704
SHAM#1597	1	Sham	33	Sham	86	-	-	-	83	92	137	94	139	96	549.277	-	-	-	557.804	555.729	554.76	549.776	548.432	553.573	15.6569	-	-	-	14.8798	16.5548	24.6954	17.0979	25.345	17.3419
SHAM#1597	1	Sham	34	Sham	40	-	-	-	44	47	61	56	39	53	232.78	-	-	-	219.253	201.733	214.999	222.764	203.928	228.547	17.1836	-	-	-	20.0681	23.2981	28.3722	25.1387	19.1244	23.19
SHAM#1597	1	Sham	35	Sham	-	-	-	-	-	-	-	-	-	-	-	-	-	-	-	-	-	-	-	-	-	-	-	-	-	-	-	-	-	-
SHAM#1597	1	Sham	36	Sham	57	-	-	-	41	46	55	30	30	-	234.411	-	-	-	211.382	213.08	216.001	193.651	201.255	-	24.3163	-	-	-	19.3962	21.5881	25.4628	15.4918	14.9065	-
SHAM#1597	1	Sham	37	Sham	70	-	-	-	33	49	47	-	-	-	315.982	-	-	-	330.63	355.001	271.73	-	-	-	22.1532	-	-	-	9.98095	13.8028	17.2966	-	-	-
SHAM#1597	1	Sham	38	Sham	4	-	-	-	49	28	-	-	-	-	48.678	-	-	-	327.369	230.067	-	-	-	-	8.21726	-	-	-	14.9678	12.1704	-	-	-	-
SHAM#1597	1	Sham	39	Sham	-	-	-	-	-	-	-	-	-	-	-	-	-	-	-	-	-	-	-	-	-	-	-	-	-	-	-	-	-	-
SHAM#1597	1	Sham	40	Sham	-	-	-	-	-	-	-	-	-	-	-	-	-	-	-	-	-	-	-	-	-	-	-	-	-	-	-	-	-	-
SHAM#1597	1	Sham	41	Sham	-	-	-	-	-	-	-	-	-	-	-	-	-	-	-	-	-	-	-	-	-	-	-	-	-	-	-	-	-	-
SHAM#1597	1	Sham	42	Sham	-	-	-	-	-	-	-	-	-	-	-	-	-	-	-	-	-	-	-	-	-	-	-	-	-	-	-	-	-	-
SHAM#1597	1	Sham	43	Sham	-	-	-	-	-	-	-	-	-	-	-	-	-	-	-	-	-	-	-	-	-	-	-	-	-	-	-	-	-	-
SHAM#1597	1	Sham	44	Sham	-	-	-	-	-	-	-	-	-	-	-	-	-	-	-	-	-	-	-	-	-	-	-	-	-	-	-	-	-	-
SHAM#1597	1	Sham	45	Sham	-	-	-	-	-	-	-	-	-	-	-	-	-	-	-	-	-	-	-	-	-	-	-	-	-	-	-	-	-	-
SHAM#1597	1	Sham	46	Sham	-	-	-	-	43	28	46	-	-	-	-	-	-	-	312.138	284.076	289.244	-	-	-	-	-	-	-	13.776	9.85652	15.9035	-	-	-
SHAM#1597	1	Sham	47	Sham	42	-	-	-	27	19	40	-	-	-	182.395	-	-	-	391.781	422.6	388.498	-	-	-	23.0269	-	-	-	6.89161	4.49598	10.2961	-	-	-
SHAM#1597	1	Sham	48	Sham	-	-	-	-	-	-	-	-	-	-	-	-	-	-	-	-	-	-	-	-	-	-	-	-	-	-	-	-	-	-
SHAM#1597	1	Sham	49	Sham	14	-	-	-	75	42	79	-	-	-	104.44	-	-	-	411.631	370.137	455.342	-	-	-	13.4048	-	-	-	18.2202	11.3471	17.3496	-	-	-
SHAM#1597	1	Sham	50	Sham	27	-	-	-	27	24	22	-	-	-	204.942	-	-	-	178.851	181.106	172.458	-	-	-	13.1745	-	-	-	15.0964	13.2519	12.7567	-	-	-
SHAM#1597	1	Sham	51	Sham	41	-	-	-	47	33	56	-	-	35	167.146	-	-	-	164.02	162.144	159.63	-	-	149.199	24.5295	-	-	-	28.655	20.3523	35.0811	-	-	23.4586
SHAM#1597	1	Sham	52	Sham	110	-	-	-	31	37	55	72	70	-	297.297	-	-	-	273.539	290.806	290.302	289.917	292.15	-	37	-	-	-	11.3329	12.7233	18.9458	24.8347	23.9603	-
SHAM#1597	1	Sham	53	Sham	34	-	-	-	22	29	32	-	-	-	160.034	-	-	-	230.464	233.43	239.654	-	-	-	21.2455	-	-	-	9.54596	12.4234	13.3526	-	-	-
SHAM#1597	1	Sham	54	Sham	54	-	-	-	42	79	81	63	85	-	305.48	-	-	-	362.589	373.291	413.373	290.204	307.506	-	17.6771	-	-	-	11.5834	21.1631	19.5949	21.7089	27.6417	-
SHAM#1597	1	Sham	55	Sham	14	-	-	-	35	24	53	52	47	-	170.642	-	-	-	283.566	323.656	296.355	164.545	307.329	-	8.20431	-	-	-	12.3428	7.41528	17.884	31.6023	15.2931	-
SHAM#1597	1	Sham	56	Sham	-	-	-	-	41	45	35	46	19	-	-	-	-	-	155.645	147.957	141.804	274.374	123.238	-	-	-	-	-	26.342	30.4142	24.682	16.7654	15.4173	-
SHAM#1597	1	Sham	57	Sham	-	-	-	-	54	37	31	32	-	-	-	-	-	-	241.285	258.439	179.613	104.641	-	-	-	-	-	-	22.3802	14.3167	17.2593	30.5807	-	-
SHAM#1597	1	Sham	58	Sham	-	-	-	-	22	14	4	-	-	-	-	-	-	-	151.749	149.035	85.437	-	-	-	-	-	-	-	14.4976	9.39377	4.68181	-	-	-
SHAM#1597	1	Sham	59	Sham	-	-	-	-	13	17	-	-	-	-	-	-	-	-	147.656	155.561	-	-	-	-	-	-	-	-	8.80425	10.9282	-	-	-	-
SHAM#1597	1	Sham	60	Sham	-	-	-	-	29	21	-	14	-	-	-	-	-	-	109.876	110.449	-	189.077	-	-	-	-	-	-	26.3934	19.0133	-	7.40439	-	-
SHAM#1597	1	Sham	61	Sham	-	-	-	-	39	28	-	27	-	-	-	-	-	-	179.074	175.428	-	168.449	-	-	-	-	-	-	21.7787	15.961	-	16.0286	-	-
SHAM#1597	1	Sham	62	Sham	-	-	-	-	8	5	-	22	7	61	-	-	-	-	154.454	64.788	-	206.508	84.195	251.556	-	-	-	-	5.17954	7.71748	-	10.6533	8.31403	24.2491
SHAM#1597	1	Sham	63	Sham	-	-	-	-	8	3	-	19	-	11	-	-	-	-	86.144	58.697	-	255.411	-	165.788	-	-	-	-	9.28678	5.11099	-	7.43899	-	6.63498
SHAM#1597	1	Sham	64	Sham	-	-	-	-	14	57	-	73	-	65	-	-	-	-	198.456	82.897	-	187.662	-	132.272	-	-	-	-	7.05446	68.76	-	38.8997	-	49.1412
SHAM#1597	1	Sham	65	Sham	-	-	-	-	1	1	-	50	-	-	-	-	-	-	84.698	52.986	-	174.011	-	-	-	-	-	-	1.18067	1.88729	-	28.7338	-	-
SHAM#1597	1	Sham	66	Sham	-	-	-	-	20	1	-	-	-	-	-	-	-	-	127.644	108.084	-	-	-	-	-	-	-	-	15.6686	0.925206	-	-	-	-
SHAM#1597	1	Sham	67	Sham	-	-	-	-	-	-	-	-	-	-	-	-	-	-	-	-	-	-	-	-	-	-	-	-	-	-	-	-	-	-
SHAM#1597	1	Sham	68	Sham	-	-	-	-	-	-	-	-	-	-	-	-	-	-	-	-	-	-	-	-	-	-	-	-	-	-	-	-	-	-
SHAM#1597	1	Sham	69	Sham	-	-	-	-	-	-	-	-	-	-	-	-	-	-	-	-	-	-	-	-	-	-	-	-	-	-	-	-	-	-
SHAM#1597	1	Sham	70	Sham	-	-	-	-	-	-	-	-	-	-	-	-	-	-	-	-	-	-	-	-	-	-	-	-	-	-	-	-	-	-
SHAM#3	1	Sham	1	Sham	18	-	49	-	-	26	-	-	-	20	239.075	-	236.141	-	-	244.872	-	-	-	244.593	7.52902	-	20.7503	-	-	10.6178	-	-	-	8.17685
SHAM#3	1	Sham	2	Sham	8	-	14	-	-	6	-	-	-	5	175.779	-	195.89	-	-	203.713	-	-	-	204.542	4.55117	-	7.14687	-	-	2.94532	-	-	-	2.44449
SHAM#3	1	Sham	3	Sham	53	-	72	-	-	49	-	-	-	46	459.99	-	511.3	-	-	479.198	-	-	-	488.364	11.522	-	14.0818	-	-	10.2254	-	-	-	9.4192
SHAM#3	1	Sham	4	Sham	23	-	38	-	-	32	-	-	-	59	245.76	-	259.184	-	-	260.643	-	-	-	261.057	9.35872	-	14.6614	-	-	12.2773	-	-	-	22.6004
SHAM#3	1	Sham	5	Sham	49	-	38	-	-	22	-	-	-	10	328.02	-	330.923	-	-	281.526	-	-	-	254.602	14.9381	-	11.483	-	-	7.81455	-	-	-	3.9277
SHAM#3	1	Sham	6	Sham	27	-	55	-	-	25	-	-	-	27	284.384	-	344.848	-	-	309.073	-	-	-	286.616	9.49421	-	15.9491	-	-	8.0887	-	-	-	9.42027
SHAM#3	1	Sham	7	Sham	16	-	7	-	-	15	-	-	-	3	314.247	-	435.08	-	-	333.906	-	-	-	248.607	5.09154	-	1.6089	-	-	4.49228	-	-	-	1.20672
SHAM#3	1	Sham	8	Sham	12	-	5	-	-	21	-	-	-	23	296.05	-	323.551	-	-	309.446	-	-	-	317.772	4.05337	-	1.54535	-	-	6.78632	-	-	-	7.23789
SHAM#3	1	Sham	9	Sham	21	-	29	-	-	22	-	-	-	11	376.698	-	448.21	-	-	401.663	-	-	-	423.584	5.57476	-	6.47018	-	-	5.47723	-	-	-	2.59689
SHAM#3	1	Sham	10	Sham	173	-	52	-	-	49	-	-	-	81	405.621	-	457.587	-	-	441.472	-	-	-	493.806	42.6507	-	11.364	-	-	11.0992	-	-	-	16.4032
SHAM#3	1	Sham	11	Sham	105	-	39	-	-	90	-	-	-	59	268.039	-	324.975	-	-	281.843	-	-	-	320.782	39.1734	-	12.0009	-	-	31.9327	-	-	-	18.3926
SHAM#3	1	Sham	12	Sham	-	-	28	-	-	40	-	-	-	24	-	-	291.869	-	-	332.187	-	-	-	289.223	-	-	9.59334	-	-	12.0414	-	-	-	8.2981
SHAM#3	1	Sham	13	Sham	-	-	74	-	-	37	-	-	-	49	-	-	273.432	-	-	237.693	-	-	-	221.113	-	-	27.0634	-	-	15.5663	-	-	-	22.1606
SHAM#3	1	Sham	14	Sham	-	-	47	-	-	39	-	-	-	24	-	-	365.556	-	-	377.15	-	-	-	226.899	-	-	12.8571	-	-	10.3407	-	-	-	10.5774
SHAM#3	1	Sham	15	Sham	-	-	7	-	-	1	-	-	-	1	-	-	380.943	-	-	361.014	-	-	-	157.769	-	-	1.83755	-	-	0.276998	-	-	-	0.633838
SHAM#3	1	Sham	16	Sham	27	-	8	-	-	11	-	-	-	10	216.833	-	233.851	-	-	242.673	-	-	-	228.114	12.452	-	3.42098	-	-	4.53285	-	-	-	4.38377
SHAM#3	1	Sham	17	Sham	22	-	8	-	-	39	-	-	-	10	363.075	-	179.917	-	-	443.209	-	-	-	392.077	6.05935	-	4.44649	-	-	8.79946	-	-	-	2.55052
SHAM#3	1	Sham	18	Sham	114	-	26	-	-	30	-	-	-	48	284.16	-	341.562	-	-	300.088	-	-	-	332.449	40.1182	-	7.61209	-	-	9.99707	-	-	-	14.4383
SHAM#3	1	Sham	19	Sham	34	-	40	-	-	36	-	-	-	46	313.408	-	351.336	-	-	322.279	-	-	-	296.89	10.8485	-	11.3851	-	-	11.1704	-	-	-	15.494
SHAM#3	1	Sham	20	Sham	61	-	78	-	-	41	-	-	-	27	364.455	-	432.798	-	-	387.348	-	-	-	131.932	16.7373	-	18.0223	-	-	10.5848	-	-	-	20.4651
SHAM#3	1	Sham	21	Sham	32	-	14	-	-	16	-	-	-	-	426.105	-	291.59	-	-	184.407	-	-	-	-	7.50989	-	4.80126	-	-	8.67646	-	-	-	-
SHAM#3	1	Sham	22	Sham	27	-	-	-	-	-	-	-	-	-	226.535	-	-	-	-	-	-	-	-	-	11.9187	-	-	-	-	-	-	-	-	-
SHAM#3	1	Sham	23	Sham	13	-	8	-	-	4	-	-	-	9	330.934	-	350.423	-	-	305.347	-	-	-	210.664	3.92828	-	2.28296	-	-	1.30999	-	-	-	4.27221
SHAM#3	1	Sham	24	Sham	13	-	40	-	-	28	-	-	-	-	242.632	-	308.78	-	-	303.195	-	-	-	-	5.35791	-	12.9542	-	-	9.23498	-	-	-	-
SHAM#3	2	Sham	1	Sham	49	-	58	-	-	59	-	-	-	49	299.522	-	323.05	-	-	340.039	-	-	-	380.183	16.3594	-	17.9539	-	-	17.351	-	-	-	12.8885
SHAM#3	2	Sham	2	Sham	53	-	59	-	-	55	-	-	-	78	237.847	-	249.61	-	-	264.117	-	-	-	229.927	22.2832	-	23.6369	-	-	20.8241	-	-	-	33.9238
SHAM#3	2	Sham	3	Sham	21	-	22	-	-	11	-	-	-	14	377.979	-	407.489	-	-	414.245	-	-	-	409.686	5.55586	-	5.39892	-	-	2.65543	-	-	-	3.41725
SHAM#3	2	Sham	4	Sham	29	-	42	-	-	39	-	-	-	47	345.549	-	360.779	-	-	366.261	-	-	-	380.246	8.39244	-	11.6415	-	-	10.6481	-	-	-	12.3604
SHAM#3	2	Sham	5	Sham	6	-	12	-	-	32	-	-	-	34	193.054	-	201.979	-	-	245.113	-	-	-	218.227	3.10794	-	5.94121	-	-	13.0552	-	-	-	15.5801
SHAM#3	2	Sham	6	Sham	44	-	61	-	-	84	-	-	-	48	473.607	-	473.479	-	-	490.054	-	-	-	461.641	9.2904	-	12.8834	-	-	17.141	-	-	-	10.3977
SHAM#3	2	Sham	7	Sham	57	-	46	-	-	70	-	-	-	39	168.329	-	186.053	-	-	165.967	-	-	-	197.187	33.8623	-	24.7241	-	-	42.1771	-	-	-	19.7782
SHAM#3	2	Sham	8	Sham	59	-	38	-	-	63	-	-	-	38	221.571	-	195.427	-	-	220.816	-	-	-	194.641	26.628	-	19.4446	-	-	28.5305	-	-	-	19.5231
SHAM#3	2	Sham	9	Sham	36	-	33	-	-	26	-	-	-	1	319.313	-	331.519	-	-	329.421	-	-	-	291.311	11.2742	-	9.95418	-	-	7.89264	-	-	-	0.343276
SHAM#3	2	Sham	10	Sham	36	-	48	-	-	33	-	-	-	64	519.953	-	517.332	-	-	536.307	-	-	-	439.642	6.9237	-	9.27837	-	-	6.15319	-	-	-	14.5573
SHAM#3	2	Sham	11	Sham	20	-	28	-	-	29	-	-	-	19	233.856	-	231.621	-	-	257.673	-	-	-	241.556	8.55227	-	12.0887	-	-	11.2546	-	-	-	7.86567
SHAM#3	2	Sham	12	Sham	23	-	7	-	-	20	-	-	-	15	239.809	-	242.393	-	-	236.73	-	-	-	195.079	9.59097	-	2.88787	-	-	8.44844	-	-	-	7.68919

## Sheet: Fig. 2G
MouseID	Group	PDGFrb enclosure (%)
#16	Vcam1+	48.7111
#16	Vcam1+	20.1491
#16	Vcam1+	47.0046
#16	Vcam1+	72.5222
#16	Vcam1+	25.0774
#16	Vcam1+	16.5828
#16	Vcam1+	30.7437
#16	Vcam1+	29.4439
#16	Vcam1+	17.3261
#16	Vcam1+	64.2503
#16	Vcam1+	31.8436
#16	Vcam1+	48.3771
#16	Vcam1+	37.2184
#16	Vcam1-	8.24945
#16	Vcam1-	16.2734
#16	Vcam1-	10.4738
#16	Vcam1-	14.3841
#16	Vcam1-	10.7632
#16	Vcam1-	23.4214
#16	Vcam1-	29.2377
#16	Vcam1+	40.1261
#16	Vcam1+	69.899
#16	Vcam1+	54.8571
#16	Vcam1+	46.9388
#16	Vcam1+	53.5461
#16	Vcam1+	57.9268
#16	Vcam1+	46.4286
#16	Vcam1-	12.4668
#16	Vcam1-	21.5054
#16	Vcam1-	15.6682
#16	Vcam1-	19.863
#16	Vcam1-	32.0565
#16	Vcam1-	18.4874
#16	Vcam1-	11.4323
#16	Vcam1+	43.8095
#16	Vcam1+	25.4717
#16	Vcam1+	32.7198
#16	Vcam1+	44.0716
#16	Vcam1+	19.3443
#16	Vcam1+	48.0287
#16	Vcam1-	9.92462
#16	Vcam1-	13.1188
#16	Vcam1-	15.3509
#16	Vcam1-	18.3983
#16	Vcam1-	15.0588
#16	Vcam1-	11.985
#16	Vcam1-	19.2308
#16	Vcam1-	13.8796
#17	Vcam1+	30.1775
#17	Vcam1+	19.7309
#17	Vcam1+	21.4953
#17	Vcam1+	23.4694
#17	Vcam1+	31.0777
#17	Vcam1+	53.0488
#17	Vcam1+	61.2022
#17	Vcam1+	31.2268
#17	Vcam1+	29.7203
#17	Vcam1+	34.3915
#17	Vcam1+	44
#17	Vcam1+	20.8494
#17	Vcam1+	19.2547
#17	Vcam1+	28.5398
#17	Vcam1+	27.0701
#17	Vcam1-	9.41176
#17	Vcam1-	14.0625
#17	Vcam1-	14.5062
#17	Vcam1-	16.4948
#17	Vcam1+	44.9339
#17	Vcam1+	27.2727
#17	Vcam1+	18.7234
#17	Vcam1+	42.4354
#17	Vcam1+	44.1948
#17	Vcam1+	19.5205
#17	Vcam1+	19.3431
#20	Vcam1+	35
#20	Vcam1+	35.4369
#20	Vcam1+	37.5
#20	Vcam1+	47.0085
#20	Vcam1+	22.6891
#20	Vcam1+	50.2283
#20	Vcam1+	49.697
#20	Vcam1+	36.2245
#20	Vcam1-	24.5763
#20	Vcam1-	4.70219
#20	Vcam1-	12.1311
#20	Vcam1-	10.1399
#20	Vcam1-	13.4228
#20	Vcam1-	12.093
#20	Vcam1+	83.9161
#20	Vcam1+	59.5588
#20	Vcam1+	14.1304
#20	Vcam1+	53.8012
#20	Vcam1-	7.01754
#20	Vcam1-	14.7806
#20	Vcam1-	13.0435
#20	Vcam1-	8.89831
#20	Vcam1+	27.5109
#20	Vcam1+	25.3425
#20	Vcam1-	3.54167
#20	Vcam1-	4.52555
#20	Vcam1-	4.22961
#20	Vcam1-	1.6129

## Sheet: Fig. 2I 
MouseID	Group	SHG (% of area)	PDGF (% of area)
#005	Atrophy	3.494	3.494
#005	Atrophy	5.14	13.939
#015	Atrophy	5.823	11.98
#015	Atrophy	4.21	9.6
#015	Atrophy	2.274	7.572
#016	Atrophy	4.238	11.48
#016	Atrophy	1.37	4.394
#005	Recover	2.068	3.7
#005	Recover	2.55	5.038
#005	Recover	1.63	4.272
#005	Recover	2.02	4.5
#005	Recover	3.813	4.12
#015	Recover	4.3	4.27
#015	Recover	0.073	0.257
#016	Recover	0.945	3.24
#016	Recover	0.017	2.464
#922	D7	5.9	14.39
#922	D7	1.46	11.102
#922	D7	1.4	5.057
#1123	D7	0.885	13.409
#1123	D7	0.7	12.209
#1123	D7	0.65	15.364
#1123	D7	1.57	15.66
"1125	D7	1.67	10.536
"1125	D7	5.2	9.77
"1125	D7	4.3	9.862
"1125	D7	0.828	8.089
#1427	D7	2.915	10.81
#1427	D7	1.048	10.878
#1427	D7	2.01	9.092
#1597	Sham	0.269	1.173
#828	Sham	0.189	1.114
#828	Sham	0.488	1.143
#1449	Sham	0.217
#1449	Sham	0.142	1.85
#1449	Sham	0.117	0.93

## Sheet: Fig. 2L
MouseID	Day	PDGFRB-cell area (% of total area)	Group
#001	0	0.306875	IRI
#002	0	15.7161	IRI
#003	0	3.77692	IRI
#004	0	3.71385	IRI
#001	2	12.1157	IRI
#002	2	25.9117	IRI
#001	7	72.6933	IRI
#002	7	47.2845	IRI
#003	7	14.6375	IRI
#004	7	27.4249	IRI
#001	10	59.453	IRI
#002	10	30.984	IRI
#004	10	17.8348	IRI
#001	14	14.3918	IRI
#002	14	12.9131	IRI
#003	14	5.912	IRI
#004	14	12.5197	IRI
#001	17	16.4031	IRI
#002	17	9.29454	IRI
#001	21	15.0626	IRI
#002	21	12.0786	IRI
#003	21	3.52839	IRI
#004	21	3.93142	IRI
#001	24	13.3545	IRI
#002	24	11.3663	IRI
#001	28	12.6176	IRI
#002	28	10.2628	IRI
#001 sham	0	6.73062	Sham
#001 sham	0	3.8191	Sham
#001 sham	0	1.30595	Sham
#1597	0	8.04874	Sham
#1449	0	6.45541	Sham
#1449	0	14.8358	Sham
#1449	0	6.25521	Sham
#1449	0	10.197	Sham
#001 sham	2	5.15985	Sham
#001 sham	2	4.40776	Sham
#001 sham	2	5.70879	Sham
#001 sham	7	3.64583	Sham
#001 sham	7	6.0156	Sham
#001 sham	7	6.17979	Sham
#1597	7	13.5278	Sham
#1449	7	4.44616	Sham
#1449	7	3.10879	Sham
#1449	7	5.19377	Sham
#1449	7	6.15466	Sham
#1597	10	15.2022	Sham
#1449	10	1.95128	Sham
#1449	10	5.74248	Sham
#1449	10	5.18903	Sham
#1449	10	8.35536	Sham
#001 sham	14	3.79148	Sham
#1597	14	8.99603	Sham
#1449	14	8.2695	Sham
#1449	14	9.2432	Sham
#1449	14	7.46324	Sham
#1597	17	13.409	Sham
#1449	17	3.74122	Sham
#1449	17	5.27162	Sham
#1449	17	4.2286	Sham
#1449	17	5.17777	Sham
#001 sham	21	5.17769	Sham
#001 sham	21	6.09524	Sham
#001 sham	21	2.9895	Sham
#1597	21	15.5119	Sham
#1449	21	12.6943	Sham
#1449	21	13.8664	Sham
#1449	21	12.5781	Sham
#1449	21	12.8596	Sham

## Sheet: Fig. 3C
MouseID	Group	FOV	Day	PDGF
#015	Non-injury	1	D00	4.61826
#015	Injury	1	D00	4.22348
#015	Non-injury	2	D00	3.86762
#015	Injury	2	D00	2.1505
#015	Non-injury	3	D00	2.19538
#015	Injury	3	D00	1.30435
#015	Non-injury	4	D00	2.34239
#015	Injury	4	D00	3.92829
#015	Non-injury	5	D00	3.49512
#015	Injury	5	D00	1.25417
#013	Non-injury	1	D00	1.15579
#013	Injury	1	D00	1.5527
#002	Non-injury	1	D00	0.360056
#002	Injury	1	D00	0.69365
#002	Non-injury	2	D00	0.233219
#002	Injury	2	D00	0.922846
#002	Non-injury	3	D00	0.142596
#002	Injury	3	D00	0.472012
#002	Non-injury	4	D00	n/a
#002	Injury	4	D00	1.15089
#002	Non-injury	5	D00	0.505569
#002	Injury	5	D00	0.861954
#002	Non-injury	6	D00	0.771802
#002	Injury	6	D00	1.4985
#016	Non-injury	1	D00	2.39079
#016	Injury	1	D00	3.41891
#016	Non-injury	2	D00	0.139247
#016	Injury	2	D00	1.80039
#017	Non-injury	1	D00	n/a
#017	Injury	1	D00	3.61061
#020	Non-injury	1	D00	n/a
#020	Injury	1	D00	1.0019
#020	Non-injury	2	D00	n/a
#020	Injury	2	D00	1.20118
#020	Non-injury	3	D00	0.784314
#020	Injury	3	D00	5.68627
#CFIN2	Non-injury	1	D00	0.196078
#CFIN2	Injury	1	D00	0.156863
#CFIN2	Non-injury	5	D00	1.37255
#CFIN2	Injury	5	D00	1.43137
#CFIN3	Non-injury	1	D00	3.80392
#CFIN3	Injury	1	D00	1.05882
#CFIN3	Non-injury	3	D00	n/a
#CFIN3	Injury	3	D00	1.56863
#CFIN3	Non-injury	5	D00	n/a
#CFIN3	Injury	5	D00	3.72549
#CFIN4	Non-injury	1	D00	0.235294
#CFIN4	Injury	1	D00	0.431373
#005	Non-injury	1	D00	2.017
#005	Injury	1	D00	1.522
#005	Non-injury	2	D00	3.1
#005	Injury	2	D00	4.3
#005	Non-injury	3	D00	0.8
#005	Injury	3	D00	1.01
#005	Non-injury	4	D00	n/a
#005	Injury	4	D00	0.5
#005	Non-injury	5	D00	0.59
#005	Injury	5	D00	0.6
#015	Non-injury	1	D1	n/a
#015	Injury	1	D1	n/a
#015	Non-injury	2	D1	n/a
#015	Injury	2	D1	n/a
#015	Non-injury	3	D1	n/a
#015	Injury	3	D1	n/a
#015	Non-injury	4	D1	n/a
#015	Injury	4	D1	n/a
#015	Non-injury	5	D1	n/a
#015	Injury	5	D1	n/a
#013	Non-injury	1	D1	n/a
#013	Injury	1	D1	n/a
#002	Non-injury	1	D1	0.530873
#002	Injury	1	D1	0.630329
#002	Non-injury	2	D1	0.339654
#002	Injury	2	D1	0.727857
#002	Non-injury	3	D1	0.167655
#002	Injury	3	D1	0.222885
#002	Non-injury	4	D1	n/a
#002	Injury	4	D1	1.72462
#002	Non-injury	5	D1	1.60763
#002	Injury	5	D1	1.74499
#002	Non-injury	6	D1	1.4191
#002	Injury	6	D1	2.87761
#016	Non-injury	1	D1	n/a
#016	Injury	1	D1	n/a
#016	Non-injury	2	D1	n/a
#016	Injury	2	D1	n/a
#017	Non-injury	1	D1	n/a
#017	Injury	1	D1	n/a
#020	Non-injury	1	D1	n/a
#020	Injury	1	D1	3.78712
#020	Non-injury	2	D1	n/a
#020	Injury	2	D1	2.51621
#020	Non-injury	3	D1	0.784314
#020	Injury	3	D1	6.47059
#CFIN2	Non-injury	1	D1	1.17647
#CFIN2	Injury	1	D1	0.588235
#CFIN2	Non-injury	5	D1	1.60784
#CFIN2	Injury	5	D1	1.21569
#CFIN3	Non-injury	1	D1	2.35294
#CFIN3	Injury	1	D1	1.45098
#CFIN3	Non-injury	3	D1	n/a
#CFIN3	Injury	3	D1	1.96078
#CFIN3	Non-injury	5	D1	n/a
#CFIN3	Injury	5	D1	3.72549
#CFIN4	Non-injury	1	D1	n/a
#CFIN4	Injury	1	D1	n/a
#005	Non-injury	1	D1	n/a
#005	Injury	1	D1	n/a
#005	Non-injury	2	D1	n/a
#005	Injury	2	D1	n/a
#005	Non-injury	3	D1	n/a
#005	Injury	3	D1	n/a
#005	Non-injury	4	D1	n/a
#005	Injury	4	D1	n/a
#005	Non-injury	5	D1	n/a
#005	Injury	5	D1	n/a
#015	Non-injury	1	D2	5.92141
#015	Injury	1	D2	6.8123
#015	Non-injury	2	D2	3.52153
#015	Injury	2	D2	2.6739
#015	Non-injury	3	D2	3.69931
#015	Injury	3	D2	2.98738
#015	Non-injury	4	D2	4.1014
#015	Injury	4	D2	9.57215
#015	Non-injury	5	D2	5.99925
#015	Injury	5	D2	2.69186
#013	Non-injury	1	D2	0.885416
#013	Injury	1	D2	1.54015
#002	Non-injury	1	D2	0.925259
#002	Injury	1	D2	0.162303
#002	Non-injury	2	D2	0.583047
#002	Injury	2	D2	1.03671
#002	Non-injury	3	D2	0.230302
#002	Injury	3	D2	2.08447
#002	Non-injury	4	D2	n/a
#002	Injury	4	D2	2.69699
#002	Non-injury	5	D2	1.27529
#002	Injury	5	D2	1.83822
#002	Non-injury	6	D2	1.58729
#002	Injury	6	D2	2.12473
#016	Non-injury	1	D2	5.36139
#016	Injury	1	D2	6.05859
#016	Non-injury	2	D2	2.57247
#016	Injury	2	D2	3.81698
#017	Non-injury	1	D2	n/a
#017	Injury	1	D2	5.6633
#020	Non-injury	1	D2	n/a
#020	Injury	1	D2	1.44727
#020	Non-injury	2	D2	n/a
#020	Injury	2	D2	1.83207
#020	Non-injury	3	D2	0.784314
#020	Injury	3	D2	2.94118
#CFIN2	Non-injury	1	D2	1.92157
#CFIN2	Injury	1	D2	1.92157
#CFIN2	Non-injury	5	D2	2.70588
#CFIN2	Injury	5	D2	2.43137
#CFIN3	Non-injury	1	D2	4.31373
#CFIN3	Injury	1	D2	2.82353
#CFIN3	Non-injury	3	D2	n/a
#CFIN3	Injury	3	D2	1.96078
#CFIN3	Non-injury	5	D2	n/a
#CFIN3	Injury	5	D2	5.29412
#CFIN4	Non-injury	1	D2	n/a
#CFIN4	Injury	1	D2	n/a
#005	Non-injury	1	D2	n/a
#005	Injury	1	D2	n/a
#005	Non-injury	2	D2	n/a
#005	Injury	2	D2	n/a
#005	Non-injury	3	D2	n/a
#005	Injury	3	D2	n/a
#005	Non-injury	4	D2	n/a
#005	Injury	4	D2	n/a
#005	Non-injury	5	D2	n/a
#005	Injury	5	D2	n/a
#015	Non-injury	1	D3	n/a
#015	Injury	1	D3	n/a
#015	Non-injury	2	D3	n/a
#015	Injury	2	D3	n/a
#015	Non-injury	3	D3	n/a
#015	Injury	3	D3	n/a
#015	Non-injury	4	D3	n/a
#015	Injury	4	D3	n/a
#015	Non-injury	5	D3	n/a
#015	Injury	5	D3	n/a
#013	Non-injury	1	D3	n/a
#013	Injury	1	D3	n/a
#002	Non-injury	1	D3	1.2828
#002	Injury	1	D3	1.0791
#002	Non-injury	2	D3	0.857744
#002	Injury	2	D3	1.81964
#002	Non-injury	3	D3	2.06914
#002	Injury	3	D3	5.55487
#002	Non-injury	4	D3	n/a
#002	Injury	4	D3	3.35236
#002	Non-injury	5	D3	0.579249
#002	Injury	5	D3	0.644395
#002	Non-injury	6	D3	2.9911
#002	Injury	6	D3	3.43968
#016	Non-injury	1	D3	n/a
#016	Injury	1	D3	n/a
#016	Non-injury	2	D3	n/a
#016	Injury	2	D3	n/a
#017	Non-injury	1	D3	n/a
#017	Injury	1	D3	n/a
#020	Non-injury	1	D3	n/a
#020	Injury	1	D3	7.07868
#020	Non-injury	2	D3	n/a
#020	Injury	2	D3	4.37972
#020	Non-injury	3	D3	1.96078
#020	Injury	3	D3	12.3529
#CFIN2	Non-injury	1	D3	1.17647
#CFIN2	Injury	1	D3	1.96078
#CFIN2	Non-injury	5	D3	2.7451
#CFIN2	Injury	5	D3	5.82353
#CFIN3	Non-injury	1	D3	3.52941
#CFIN3	Injury	1	D3	4.23529
#CFIN3	Non-injury	3	D3	n/a
#CFIN3	Injury	3	D3	8.62745
#CFIN3	Non-injury	5	D3	n/a
#CFIN3	Injury	5	D3	9.01961
#CFIN4	Non-injury	1	D3	1.4902
#CFIN4	Injury	1	D3	1.98431
#005	Non-injury	1	D3	n/a
#005	Injury	1	D3	n/a
#005	Non-injury	2	D3	n/a
#005	Injury	2	D3	n/a
#005	Non-injury	3	D3	n/a
#005	Injury	3	D3	n/a
#005	Non-injury	4	D3	n/a
#005	Injury	4	D3	n/a
#005	Non-injury	5	D3	n/a
#005	Injury	5	D3	n/a
#015	Non-injury	1	D4	5.486
#015	Injury	1	D4	12.6962
#015	Non-injury	2	D4	4.60221
#015	Injury	2	D4	2.47288
#015	Non-injury	3	D4	6.59502
#015	Injury	3	D4	8.7798
#015	Non-injury	4	D4	6.31397
#015	Injury	4	D4	14.6215
#015	Non-injury	5	D4	3.94267
#015	Injury	5	D4	6.99834
#013	Non-injury	1	D4	n/a
#013	Injury	1	D4	n/a
#002	Non-injury	1	D4	3.00925
#002	Injury	1	D4	2.50883
#002	Non-injury	2	D4	1.79297
#002	Injury	2	D4	3.59984
#002	Non-injury	3	D4	1.05605
#002	Injury	3	D4	14.5988
#002	Non-injury	4	D4	n/a
#002	Injury	4	D4	4.34685
#002	Non-injury	5	D4	2.73948
#002	Injury	5	D4	4.95348
#002	Non-injury	6	D4	n/a
#002	Injury	6	D4	n/a
#016	Non-injury	1	D4	n/a
#016	Injury	1	D4	n/a
#016	Non-injury	2	D4	3.83998
#016	Injury	2	D4	7.61338
#017	Non-injury	1	D4	n/a
#017	Injury	1	D4	3.71933
#020	Non-injury	1	D4	n/a
#020	Injury	1	D4	6.23743
#020	Non-injury	2	D4	n/a
#020	Injury	2	D4	13.9243
#020	Non-injury	3	D4	1.68627
#020	Injury	3	D4	15.6863
#CFIN2	Non-injury	1	D4	n/a
#CFIN2	Injury	1	D4	n/a
#CFIN2	Non-injury	5	D4	n/a
#CFIN2	Injury	5	D4	n/a
#CFIN3	Non-injury	1	D4	n/a
#CFIN3	Injury	1	D4	n/a
#CFIN3	Non-injury	3	D4	n/a
#CFIN3	Injury	3	D4	n/a
#CFIN3	Non-injury	5	D4	n/a
#CFIN3	Injury	5	D4	n/a
#CFIN4	Non-injury	1	D4	n/a
#CFIN4	Injury	1	D4	n/a
#005	Non-injury	1	D4	4.08
#005	Injury	1	D4	6.039
#005	Non-injury	2	D4	4.1
#005	Injury	2	D4	4.4
#005	Non-injury	3	D4	5.6
#005	Injury	3	D4	7.01
#005	Non-injury	4	D4	n/a
#005	Injury	4	D4	4.5
#005	Non-injury	5	D4	2.43
#005	Injury	5	D4	5.7
#015	Non-injury	1	D7	8.97705
#015	Injury	1	D7	16.7732
#015	Non-injury	2	D7	4.3876
#015	Injury	2	D7	2.0974
#015	Non-injury	3	D7	6.05606
#015	Injury	3	D7	10.2314
#015	Non-injury	4	D7	6.31397
#015	Injury	4	D7	12.5343
#015	Non-injury	5	D7	2.56007
#015	Injury	5	D7	8.96347
#013	Non-injury	1	D7	1.54799
#013	Injury	1	D7	2.23062
#002	Non-injury	1	D7	3.36108
#002	Injury	1	D7	6.94729
#002	Non-injury	2	D7	0.897658
#002	Injury	2	D7	4.73182
#002	Non-injury	3	D7	2.02857
#002	Injury	3	D7	7.3567
#002	Non-injury	4	D7	n/a
#002	Injury	4	D7	3.27644
#002	Non-injury	5	D7	n/a
#002	Injury	5	D7	n/a
#002	Non-injury	6	D7	3.56849
#002	Injury	6	D7	6.43386
#016	Non-injury	1	D7	6.67652
#016	Injury	1	D7	12.4296
#016	Non-injury	2	D7	8.03263
#016	Injury	2	D7	12.9564
#017	Non-injury	1	D7	n/a
#017	Injury	1	D7	4.70276
#020	Non-injury	1	D7	n/a
#020	Injury	1	D7	11.4988
#020	Non-injury	2	D7	n/a
#020	Injury	2	D7	19.3422
#020	Non-injury	3	D7	3.76471
#020	Injury	3	D7	22.7451
#CFIN2	Non-injury	1	D7	n/a
#CFIN2	Injury	1	D7	n/a
#CFIN2	Non-injury	5	D7	n/a
#CFIN2	Injury	5	D7	n/a
#CFIN3	Non-injury	1	D7	1.72549
#CFIN3	Injury	1	D7	10.9804
#CFIN3	Non-injury	3	D7	n/a
#CFIN3	Injury	3	D7	n/a
#CFIN3	Non-injury	5	D7	n/a
#CFIN3	Injury	5	D7	n/a
#CFIN4	Non-injury	1	D7	3.52941
#CFIN4	Injury	1	D7	3.92157
#005	Non-injury	1	D7	6.47
#005	Injury	1	D7	10.048
#005	Non-injury	2	D7	4.9
#005	Injury	2	D7	7.58
#005	Non-injury	3	D7	3.5
#005	Injury	3	D7	6.1
#005	Non-injury	4	D7	n/a
#005	Injury	4	D7	4.2
#005	Non-injury	5	D7	3.7
#005	Injury	5	D7	10.34
#015	Non-injury	1	D10	2.0975
#015	Injury	1	D10	10.4479
#015	Non-injury	2	D10	3.04778
#015	Injury	2	D10	2.30221
#015	Non-injury	3	D10	4.23303
#015	Injury	3	D10	9.36886
#015	Non-injury	4	D10	4.11405
#015	Injury	4	D10	14.9912
#015	Non-injury	5	D10	3.9187
#015	Injury	5	D10	6.22014
#013	Non-injury	1	D10	1.42914
#013	Injury	1	D10	3.32339
#002	Non-injury	1	D10	n/a
#002	Injury	1	D10	n/a
#002	Non-injury	2	D10	n/a
#002	Injury	2	D10	n/a
#002	Non-injury	3	D10	n/a
#002	Injury	3	D10	n/a
#002	Non-injury	4	D10	n/a
#002	Injury	4	D10	n/a
#002	Non-injury	5	D10	n/a
#002	Injury	5	D10	n/a
#002	Non-injury	6	D10	n/a
#002	Injury	6	D10	n/a
#016	Non-injury	1	D10	3.9904
#016	Injury	1	D10	5.90579
#016	Non-injury	2	D10	5.82849
#016	Injury	2	D10	12.3264
#017	Non-injury	1	D10	n/a
#017	Injury	1	D10	5.37513
#020	Non-injury	1	D10	n/a
#020	Injury	1	D10	4.26479
#020	Non-injury	2	D10	n/a
#020	Injury	2	D10	2.10183
#020	Non-injury	3	D10	0.901961
#020	Injury	3	D10	2.5098
#CFIN2	Non-injury	1	D10	n/a
#CFIN2	Injury	1	D10	n/a
#CFIN2	Non-injury	5	D10	n/a
#CFIN2	Injury	5	D10	n/a
#CFIN3	Non-injury	1	D10	n/a
#CFIN3	Injury	1	D10	n/a
#CFIN3	Non-injury	3	D10	n/a
#CFIN3	Injury	3	D10	n/a
#CFIN3	Non-injury	5	D10	n/a
#CFIN3	Injury	5	D10	n/a
#CFIN4	Non-injury	1	D10	n/a
#CFIN4	Injury	1	D10	n/a
#005	Non-injury	1	D10	4.3
#005	Injury	1	D10	4.9
#005	Non-injury	2	D10	2.2
#005	Injury	2	D10	1.85
#005	Non-injury	3	D10	5.3
#005	Injury	3	D10	7.86
#005	Non-injury	4	D10	n/a
#005	Injury	4	D10	3.1
#005	Non-injury	5	D10	2.52
#005	Injury	5	D10	7.66
#015	Non-injury	1	D14	2.68456
#015	Injury	1	D14	12.7754
#015	Non-injury	2	D14	4.2188
#015	Injury	2	D14	2.63597
#015	Non-injury	3	D14	3.03811
#015	Injury	3	D14	7.62272
#015	Non-injury	4	D14	3.62382
#015	Injury	4	D14	12.3374
#015	Non-injury	5	D14	3.13016
#015	Injury	5	D14	2.98411
#013	Non-injury	1	D14	2.16749
#013	Injury	1	D14	1.49812
#002	Non-injury	1	D14	n/a
#002	Injury	1	D14	n/a
#002	Non-injury	2	D14	n/a
#002	Injury	2	D14	n/a
#002	Non-injury	3	D14	n/a
#002	Injury	3	D14	n/a
#002	Non-injury	4	D14	n/a
#002	Injury	4	D14	n/a
#002	Non-injury	5	D14	n/a
#002	Injury	5	D14	n/a
#002	Non-injury	6	D14	n/a
#002	Injury	6	D14	n/a
#016	Non-injury	1	D14	3.09075
#016	Injury	1	D14	9.99107
#016	Non-injury	2	D14	2.71056
#016	Injury	2	D14	5.44521
#017	Non-injury	1	D14	n/a
#017	Injury	1	D14	5.62172
#020	Non-injury	1	D14	n/a
#020	Injury	1	D14	4.78343
#020	Non-injury	2	D14	n/a
#020	Injury	2	D14	1.67229
#020	Non-injury	3	D14	0.588235
#020	Injury	3	D14	1.27451
#CFIN2	Non-injury	1	D14	n/a
#CFIN2	Injury	1	D14	n/a
#CFIN2	Non-injury	5	D14	n/a
#CFIN2	Injury	5	D14	n/a
#CFIN3	Non-injury	1	D14	n/a
#CFIN3	Injury	1	D14	n/a
#CFIN3	Non-injury	3	D14	n/a
#CFIN3	Injury	3	D14	n/a
#CFIN3	Non-injury	5	D14	n/a
#CFIN3	Injury	5	D14	n/a
#CFIN4	Non-injury	1	D14	4.31373
#CFIN4	Injury	1	D14	7.45098
#005	Non-injury	1	D14	6.6
#005	Injury	1	D14	10.5
#005	Non-injury	2	D14	3.8
#005	Injury	2	D14	1.7
#005	Non-injury	3	D14	7.4
#005	Injury	3	D14	9.9
#005	Non-injury	4	D14	n/a
#005	Injury	4	D14	4.5
#005	Non-injury	5	D14	3.88
#005	Injury	5	D14	8.67
#015	Non-injury	1	D17	1.04367
#015	Injury	1	D17	8.80567
#015	Non-injury	2	D17	3.9516
#015	Injury	2	D17	2.12015
#015	Non-injury	3	D17	2.8477
#015	Injury	3	D17	5.7041
#015	Non-injury	4	D17	3.0691
#015	Injury	4	D17	5.57366
#015	Non-injury	5	D17	2.31232
#015	Injury	5	D17	4.31409
#013	Non-injury	1	D17	n/a
#013	Injury	1	D17	n/a
#002	Non-injury	1	D17	n/a
#002	Injury	1	D17	n/a
#002	Non-injury	2	D17	n/a
#002	Injury	2	D17	n/a
#002	Non-injury	3	D17	n/a
#002	Injury	3	D17	n/a
#002	Non-injury	4	D17	n/a
#002	Injury	4	D17	n/a
#002	Non-injury	5	D17	n/a
#002	Injury	5	D17	n/a
#002	Non-injury	6	D17	n/a
#002	Injury	6	D17	n/a
#016	Non-injury	1	D17	9.07696
#016	Injury	1	D17	11.9579
#016	Non-injury	2	D17	3.99268
#016	Injury	2	D17	7.69587
#017	Non-injury	1	D17	n/a
#017	Injury	1	D17	n/a
#020	Non-injury	1	D17	n/a
#020	Injury	1	D17	n/a
#020	Non-injury	2	D17	n/a
#020	Injury	2	D17	n/a
#020	Non-injury	3	D17	n/a
#020	Injury	3	D17	n/a
#CFIN2	Non-injury	1	D17	n/a
#CFIN2	Injury	1	D17	n/a
#CFIN2	Non-injury	5	D17	n/a
#CFIN2	Injury	5	D17	n/a
#CFIN3	Non-injury	1	D17	n/a
#CFIN3	Injury	1	D17	n/a
#CFIN3	Non-injury	3	D17	n/a
#CFIN3	Injury	3	D17	n/a
#CFIN3	Non-injury	5	D17	n/a
#CFIN3	Injury	5	D17	n/a
#CFIN4	Non-injury	1	D17	n/a
#CFIN4	Injury	1	D17	n/a
#005	Non-injury	1	D17	5.31
#005	Injury	1	D17	3.9
#005	Non-injury	2	D17	2.35
#005	Injury	2	D17	3.52
#005	Non-injury	3	D17	3.5
#005	Injury	3	D17	3.91
#005	Non-injury	4	D17	n/a
#005	Injury	4	D17	4.5
#005	Non-injury	5	D17	1.17
#005	Injury	5	D17	4.714
#015	Non-injury	1	D20	0.823344
#015	Injury	1	D20	4.69657
#015	Non-injury	2	D20	3.99783
#015	Injury	2	D20	2.96973
#015	Non-injury	3	D20	3.58313
#015	Injury	3	D20	3.4432
#015	Non-injury	4	D20	1.89347
#015	Injury	4	D20	8.10943
#015	Non-injury	5	D20	2.307
#015	Injury	5	D20	3.75342
#013	Non-injury	1	D20	n/a
#013	Injury	1	D20	n/a
#002	Non-injury	1	D20	n/a
#002	Injury	1	D20	n/a
#002	Non-injury	2	D20	n/a
#002	Injury	2	D20	n/a
#002	Non-injury	3	D20	n/a
#002	Injury	3	D20	n/a
#002	Non-injury	4	D20	n/a
#002	Injury	4	D20	n/a
#002	Non-injury	5	D20	n/a
#002	Injury	5	D20	n/a
#002	Non-injury	6	D20	n/a
#002	Injury	6	D20	n/a
#016	Non-injury	1	D20	3.06664
#016	Injury	1	D20	6.40574
#016	Non-injury	2	D20	5.50976
#016	Injury	2	D20	8.04464
#017	Non-injury	1	D20	n/a
#017	Injury	1	D20	n/a
#020	Non-injury	1	D20	n/a
#020	Injury	1	D20	n/a
#020	Non-injury	2	D20	n/a
#020	Injury	2	D20	n/a
#020	Non-injury	3	D20	n/a
#020	Injury	3	D20	n/a
#CFIN2	Non-injury	1	D20	n/a
#CFIN2	Injury	1	D20	n/a
#CFIN2	Non-injury	5	D20	n/a
#CFIN2	Injury	5	D20	n/a
#CFIN3	Non-injury	1	D20	n/a
#CFIN3	Injury	1	D20	n/a
#CFIN3	Non-injury	3	D20	n/a
#CFIN3	Injury	3	D20	n/a
#CFIN3	Non-injury	5	D20	n/a
#CFIN3	Injury	5	D20	n/a
#CFIN4	Non-injury	1	D20	n/a
#CFIN4	Injury	1	D20	n/a
#005	Non-injury	1	D20	4.48
#005	Injury	1	D20	3.96
#005	Non-injury	2	D20	3.9
#005	Injury	2	D20	4.6
#005	Non-injury	3	D20	1.7
#005	Injury	3	D20	3
#005	Non-injury	4	D20	n/a
#005	Injury	4	D20	3.1
#005	Non-injury	5	D20	2.5
#005	Injury	5	D20	5.12

## Sheet: Fig. 3D
Mouse ID	FOV	IRI/Sham	Tubule nr	Type (S1, S2, D)	Outcome	Decision day	Total Nuclei	PI+ nuclei (tubulus) Day (number)	PI+/nuclei ratio	PDGFrb encrouchment (um) D0	PDGFrb encrouchment (um) D1	PDGFrb encrouchment (um) D2	PDGFrb encrouchment (um) D3	PDGFrb encrouchment (um) D4	PDGFrb encrouchment (um) D7	PDGFrb encrouchment (um) D10	PDGFrb encrouchment (um) D14	PDGFrb encrouchment (um) D17	PDGFrb encrouchment (um) D21	PDGFrb circumference D0	PDGFrb circumference D1	PDGFrb circumference D2	PDGFrb circumference D3	PDGFrb circumference D4	PDGFrb circumference D7	PDGFrb circumference D10	PDGFrb circumference D14	PDGFrb circumference D17	PDGFrb circumference D21	Cast D0	Cast D1	Cast D2	Cast D3	Cast D4	Cast D7	Cast D10	Cast D14	Cast D17	Cast D21	Cast lumen D0	Cast lumen D1	Cast lumen D2	Cast lumen D3	Cast lumen D4	Cast lumen D7	Cast lumen D10	Cast lumen D14	Cast lumen D17	Cast lumen D21
#002	1	IRI	1	S2	No dam	-	-	0	0	33	62	57	86	106	104	-	-	-	-	325.156	385.914	357.152	343	393.376	392.73	-	-	-	-	0	0	0	0	0	0	-	-	-	-	-	-	-	-	-	-	-	-	-	-
#002	1	IRI	2	S2	No dam	-	-	0	0	24	40	72	62	73	27	-	-	-	-	243.26	135.342	244.121	251	284.857	127.682	-	-	-	-	0	0	0	0	0	0	-	-	-	-	-	-	-	-	-	-	-	-	-	-
#002	1	IRI	3	-	No dam	-	-	0	0	11	6	1	7	40	64	-	-	-	-	355.574	330.899	356.59	358.029	361.786	386.862	-	-	-	-	0	0	0	0	0	0	-	-	-	-	-	-	-	-	-	-	-	-	-	-
#002	1	IRI	4	S2	-	-	24	4	0.166667	24	40	24	52	92	98	-	-	-	-	377.331	332.902	298.409	231.424	301.402	272.728	-	-	-	-	0	0	349	353	0	0	-	-	-	-	1	1	3247	2770	1	1	-	-	-	-
#002	1	IRI	5	S1	No dam	-	-	0	0	37	52	38	33	7	33	-	-	-	-	375.797	365.098	315.251	305.942	308.014	387.034	-	-	-	-	0	0	0	0	0	0	-	-	-	-	-	-	-	-	-	-	-	-	-	-
#002	1	IRI	6	S1	No dam	-	-	0	0	1	1	1	13	11	26	-	-	-	-	158.571	171.287	185.165	157.331	171.356	161.013	-	-	-	-	0	0	0	0	0	0	-	-	-	-	-	-	-	-	-	-	-	-	-	-
#002	1	IRI	7	S1	-	-	-	0	0	1	1	6	30	8	16	-	-	-	-	293.364	246.359	193.48	249.267	252.027	150.812	-	-	-	-	0	0	104	0	0	0	-	-	-	-	1	1	2079	1	1	1	-	-	-	-
#002	1	IRI	8	S2	Atrophy	7	15	8	0.533333	1	1	11	54	46	59	-	-	-	-	246.919	265.295	291.398	261.123	300.749	174.962	-	-	-	-	0	0	1420	481	0	0	-	-	-	-	1	1	3332	2700	1	1	-	-	-	-
#002	1	IRI	9	S2	Atrophy	7	9	2	0.222222	7	1	14	45	36	62	-	-	-	-	267.041	249.035	310.676	239.707	250.56	197.518	-	-	-	-	0	207	780	332	163	-	-	-	-	-	1	1837	1876	2230	2691	-	-	-	-	-
#002	1	IRI	10	Distal	-	-	-	0	0	1	1	1	20	39	87	-	-	-	-	189.944	196.477	204.454	197.279	175.214	210.111	-	-	-	-	0	336	198	42	0	0	-	-	-	-	1	1185	1806	1784	1	1	-	-	-	-
#002	1	IRI	11	-	-	-	14	1	0.714286	14	41	43	43	45	62	-	-	-	-	200.797	232.157	156.532	204.519	171.266	210.233	-	-	-	-	0	2723	1587	1571	532	126	-	-	-	-	1	3313	3974	3676	3349	1707	-	-	-	-
#002	1	IRI	12	-	-	-	13	11	0.846154	1	1	1	1	1	37	-	-	-	-	164.565	176.528	182.526	212.769	179.296	174.452	-	-	-	-	0	1414	1064	570	751	0	-	-	-	-	1	1773	1670	1975	2014	1	-	-	-	-
#002	1	IRI	13	-	Atrophy	7	14	5	0.357143	1	1	3	20	65	42	-	-	-	-	222.941	225.933	235.868	215.55	235.699	179.867	-	-	-	-	0	349	75	125	65	-	-	-	-	-	1	1740	1822	2118	2999	-	-	-	-	-
#002	1	IRI	14	-	-	-	14	8	0.571429	1	1	1	17	17	52	-	-	-	-	173.418	162.497	168.619	164.934	167.819	153.953	-	-	-	-	0	0	0	75	0	0	-	-	-	-	1	1	1	1338	1	1	-	-	-	-
#002	1	IRI	15	-	-	-	17	12	0.758824	1	20	32	15	39	74	-	-	-	-	219.275	227.894	218.938	216.244	206.637	209.865	-	-	-	-	0	0	861	713	503	0	-	-	-	-	1	1	2400	2539	2745	-	-	-	-	-
#002	1	IRI	16	S1	-	-	3-	5	0.166667	12	58	58	66	76	139	-	-	-	-	567.843	547.033	526.912	534.635	551.964	580.467	-	-	-	-	0	0	585	699	0	0	-	-	-	-	1	1	7218	6171	1	1	-	-	-	-
#002	1	IRI	17	-	-	-	14	7	0.5	23	1	57	41	68	-	-	-	-	-	180.994	136.16	218.872	192.369	116.343	-	-	-	-	-	0	1318	631	612	676	0	-	-	-	-	1	1649	2253	2130	2548	1	-	-	-	-
#002	1	IRI	18	S2	Recover	7	49	8	0.163265	153	1	47	80	64	46	-	-	-	-	723.008	427.817	715.339	711.966	583.363	288.102	-	-	-	-	0	259	1407	1448	136	0	-	-	-	-	1	7130	7682	8680	7145	1	-	-	-	-
#002	1	IRI	19	S2	Recover	4	18	6	0.333333	9	1	1	1	1	42	-	-	-	-	243.167	28.737	205.508	182.211	73.861	107.57	-	-	-	-	0	254	425	0	0	0	-	-	-	-	1	944	1968	1	1	1	-	-	-	-
#002	1	IRI	20	S1	No dam	-	-	0	0	1	10	7	6	1	18	-	-	-	-	326.778	295.312	364	339.919	310.666	292.734	-	-	-	-	0	0	0	0	0	0	-	-	-	-	-	-	-	-	-	-	-	-	-	-
#002	1	IRI	21	-	Recover	2	-	0	0	14	39	81	6	27	56	-	-	-	-	466.372	441.05	428.667	449.581	453.666	514.014	-	-	-	-	0	0	0	0	0	0	-	-	-	-	-	-	-	-	-	-	-	-	-	-
#002	1	IRI	22	S1	No dam	-	-	0	0	36	12	20	18	9	-	-	-	-	-	143.827	52.338	112.396	94.936	75.102	-	-	-	-	-	0	0	0	0	0	0	-	-	-	-	-	-	-	-	-	-	-	-	-	-
#002	1	IRI	23	S2	No dam	-	-	0	0	55	14	12	31	30	31	-	-	-	-	354.18	139.489	213.187	204.653	215.831	143.117	-	-	-	-	0	0	0	0	0	0	-	-	-	-	-	-	-	-	-	-	-	-	-	-
#002	2	IRI	1	S1	No dam	-	26	0	0	16	11	32	26	33	42	-	16	-	-	261	257.478	312	275.605	322	282	-	258	-	-	-	-	-	-	-	-	-	-	-	-	-	-	-	-	-	-	-	-	-	-
#002	2	IRI	2	S1	No dam	-	47	0	0	11	13	19	27	24	32	-	30	-	-	377	371.265	384	394.335	400	412	-	396	-	-	-	-	-	-	-	-	-	-	-	-	-	-	-	-	-	-	-	-	-	-
#002	2	IRI	3	S1	Atrophy	7	33	6	0.181818	24	24	71	86	135	123	-	102	-	-	279	296.608	314	310.378	305	254	-	201	-	-	0	0	1168	947	1254	-	-	-	-	-	1	1	3268	3810	3648	-	-	-	-	-
#002	2	IRI	4	-	Atrophy	14	27	4	0.148148	25	43	47	101	70	80	-	70	-	-	206	213.9	212	242.24	244	195	-	218	-	-	0	0	0	554	729	-	-	-	-	-	1	1	1	2545	2383	-	-	-	-	-
#002	2	IRI	5	S2	Atrophy	7	53	35	0.663774	13	63	87	63	109	294	-	85	-	-	366	354.884	368	388.158	384	388	-	228	-	-	0	194	179	340	407	-	-	-	-	-	1	4533	4130	4526	4125	-	-	-	-	-
#002	2	IRI	6	S2	Recover	7	53	29	0.54717	18	4	11	29	33	65	-	-	-	-	372	331.71	343	330.415	356	303	-	-	-	-	0	1302	1547	985	256	0	-	-	-	-	1	5075	4711	3414	3758	1	-	-	-	-
#002	2	IRI	7	S1	Atrophy	14	21	2	0.95239	14	13	43	62	65	171	-	-	-	-	211	195.487	176	197.344	199	170	-	-	-	-	0	0	0	451	99	-	-	-	-	-	1	1	1	1925	1668	-	-	-	-	-
#002	2	IRI	8	S1	Recover	7	46	18	0.391343	58	58	55	58	61	101	-	-	-	-	373	392.452	393	385.946	394	454	-	-	-	-	0	34	0	0	91	0	-	-	-	-	1	5824	1	1	5077	1	-	-	-	-
#002	2	IRI	9	Distal	Recover	1	24	9	0.375	98	142	143	158	148	147	-	-	-	-	523	451	586	479.021	418	386	-	-	-	-	0	230	0	0	0	0	-	-	-	-	1	4518	1	1	1	1	-	-	-	-
#002	2	IRI	10	S2	Recover	3	19	6	0.315789	9	7	79	25	63	67	-	-	-	-	207	207.233	253	223.658	223	223	-	-	-	-	0	0	806	0	0	0	-	-	-	-	1	1	2048	1	1	1	-	-	-	-
#002	2	IRI	11	S2	Recover	7	42	9	0.214286	10	12	76	35	55	49	-	28	-	-	447	434.391	451	447.609	430	381	-	344	-	-	0	0	1925	1441	1011	0	-	-	-	-	1	1	5793	5228	6283	1	-	-	-	-
#002	2	IRI	12	Distal	Recover	0	28	8	0.285714	19	31	40	38	56	70	-	-	-	-	319	291.691	275	244.459	321	387	-	-	-	-	0	0	0	0	0	0	-	-	-	-	-	-	-	-	-	-	-	-	-	-
#002	2	IRI	13	S2	Recover	0	16	5	0.3125	5	9	6	4	6	1	-	-	-	-	129	133.08	150	139.115	151	161	-	-	-	-	0	0	0	0	0	0	-	-	-	-	-	-	-	-	-	-	-	-	-	-
#002	2	IRI	14	S1	Recover	2	36	3	0.833333	1	7	78	13	18	5	-	-	-	-	269	273.097	237	276.228	270	274	-	-	-	-	0	0	253	0	0	0	-	-	-	-	1	1	2016	1	1	1	-	-	-	-
#002	2	IRI	15	S2	Recover	2	36	1	0.277778	1	1	62	12	18	21	-	-	-	-	292	281.937	283	288.22	270	302	-	-	-	-	0	0	361	0	0	0	-	-	-	-	1	1	2417	1	1	1	-	-	-	-
#002	2	IRI	16	S2	Recover	0	35	2	0.571429	17	47	65	53	65	68	-	22	-	-	296	297.015	275	296.581	283	302	-	262	-	-	0	0	0	0	0	0	-	-	-	-	-	-	-	-	-	-	-	-	-	-
#002	2	IRI	17	S1	Recover	2	32	1	0.3125	15	12	32	35	50	47	-	27	-	-	259	259.708	261	282.188	269	299	-	309	-	-	0	0	408	0	0	0	-	-	-	-	1	1	2394	1	1	1	-	-	-	-
#002	2	IRI	18	S1	No dam	-	26	0	0	11	16	35	35	15	26	-	-	-	-	304	350.211	309	270.196	121	171	-	-	-	-	0	0	0	0	0	0	-	-	-	-	-	-	-	-	-	-	-	-	-	-
#002	2	IRI	19	S2	No dam	-	33	0	0	10	19	33	63	56	61	-	-	-	-	281	315.165	296	333.905	233	267	-	-	-	-	0	0	0	0	0	0	-	-	-	-	-	-	-	-	-	-	-	-	-	-
#002	2	IRI	20	S1	Recover	2	5-	2	0.3125	12	44	37	55	57	68	-	85	-	-	316	315.264	336	350.573	360	388	-	327	-	-	0	0	0	0	0	0	-	-	-	-	-	-	-	-	-	-	-	-	-	-
#002	2	IRI	21	S2	Recover	0	37	2	0.545455	15	13	16	18	16	31	-	33	-	-	285	289.76	267	299.859	300	339	-	285	-	-	0	0	0	0	0	0	-	-	-	-	-	-	-	-	-	-	-	-	-	-
#002	2	IRI	22	S1	No dam	-	31	0	0	20	38	40	47	45	39	-	16	-	-	292	292.587	294	301.089	325	327	-	345	-	-	0	0	0	0	0	0	-	-	-	-	-	-	-	-	-	-	-	-	-	-
#002	2	IRI	23	S2	Recover	0	25	2	0.545455	20	17	23	15	12	1	-	1	-	-	246	245.706	240	264.653	271	282	-	287	-	-	0	0	0	0	0	0	-	-	-	-	-	-	-	-	-	-	-	-	-	-
#002	2	IRI	24	S2	No dam	-	29	0	0	1	1	1	6	1	1	-	1	-	-	265	283.967	254	291.285	301	236	-	319	-	-	0	0	0	0	0	0	-	-	-	-	-	-	-	-	-	-	-	-	-	-
#002	2	IRI	25	S2	No dam	-	24	0	0	1	9	25	34	35	15	-	10	-	-	187	217.209	198	221.937	248	195	-	254	-	-	0	0	0	0	0	0	-	-	-	-	-	-	-	-	-	-	-	-	-	-
#002	2	IRI	26	S2	No dam	-	16	0	0	1	1	1	19	10	20	-	21	-	-	174	178.733	171	186.91	202	213	-	196	-	-	0	0	0	0	0	0	-	-	-	-	-	-	-	-	-	-	-	-	-	-
#002	3	IRI	1	S2	Atrophy	3	17	5	0.294118	15	59	105	156	121	176	-	74	-	-	379	367.969	459	400.347	315	316	-	131	-	-	0	714	566	-	-	-	-	-	-	-	1	4336	4280	-	-	-	-	-	-	-
#002	3	IRI	2	S1	Recover	0	36	4	0.111111	77	61	45	48	54	71	-	62	-	-	599	633.048	627	657.123	678	710	-	578	-	-	0	0	0	0	0	0	-	-	-	-	-	-	-	-	-	-	-	-	-	-
#002	3	IRI	3	S2	No dam	-	-	0	0	81	77	51	64	52	42	-	48	-	-	513	529.314	539	551.716	557	475	-	439	-	-	0	0	0	0	0	0	-	-	-	-	-	-	-	-	-	-	-	-	-	-
#002	3	IRI	4	S1	No dam	-	-	0	0	64	50	54	86	47	61	-	56	-	-	399	399.541	395	412.919	424	447	-	378	-	-	0	0	0	0	0	0	-	-	-	-	-	-	-	-	-	-	-	-	-	-
#002	3	IRI	5	S2	No dam	-	-	0	0	27	53	29	40	23	18	-	44	-	-	200	229	198	232.445	213	230	-	226	-	-	0	0	0	0	0	0	-	-	-	-	-	-	-	-	-	-	-	-	-	-
#002	3	IRI	6	S2	No dam	-	-	0	0	15	15	21	68	26	31	-	34	-	-	463	413.866	410	432.272	462	442	-	459	-	-	0	0	0	0	0	0	-	-	-	-	-	-	-	-	-	-	-	-	-	-
#002	3	IRI	7	S1	No dam	-	-	0	0	33	14	23	28	31	72	-	31	-	-	228	242.673	252	270.988	272	278	-	271	-	-	0	0	0	0	0	0	-	-	-	-	-	-	-	-	-	-	-	-	-	-
#002	3	IRI	8	S2	Atrophy	4	-	0	0	3	2	14	23	68	135	-	65	-	-	173	193.202	167	189.757	150	277	-	199	-	-	0	96	-	-	-	-	-	-	-	-	1	1552	-	-	-	-	-	-	-	-
#002	3	IRI	9	S2	Atrophy	4	-	0	0	13	7	35	65	92	254	-	120	-	-	253	293.477	272	259.168	226	342	-	144	-	-	0	40	-	-	-	-	-	-	-	-	1	3165	-	-	-	-	-	-	-	-
#002	3	IRI	10	S2	Atrophy	14	-	0	0	21	35	63	70	222	189	-	118	-	-	351	398.334	339	237.971	304	242	-	175	-	-	0	36	-	-	-	-	-	-	-	-	1	2250	-	-	-	-	-	-	-	-
#002	3	IRI	11	S2	Atrophy	4	-	0	0	25	14	23	2	69	81	-	52	-	-	273	290.031	271	260.228	210	276	-	194	-	-	0	24	-	-	-	-	-	-	-	-	1	2783	-	-	-	-	-	-	-	-
#002	3	IRI	12	S2	No dam	-	-	0	0	19	37	10	39	30	30	-	99	-	-	217	216.108	222	276.553	269	314	-	272	-	-	0	0	0	0	0	0	-	-	-	-	-	-	-	-	-	-	-	-	-	-
#002	3	IRI	13	S1	Atrophy	14	-	0	0	60	86	106	100	181	189	-	86	-	-	342	273.788	258	257.423	274	252	-	154	-	-	0	0	0	0	82	-	-	-	-	-	1	1	1	1	2757	-	-	-	-	-
#002	3	IRI	14	S1	Atrophy	14	-	0	0	26	67	61	106	160	133	-	74	-	-	235	192.904	209	212.138	221	190	-	154	-	-	0	0	0	0	0	0	-	-	-	-	-	-	-	-	-	-	-	-	-	-
#002	3	IRI	15	S1	No dam	-	-	0	0	35	43	50	67	33	26	-	37	-	-	514	423.002	390	189.919	235	379	-	445	-	-	0	0	0	0	0	0	-	-	-	-	-	-	-	-	-	-	-	-	-	-
#002	3	IRI	16	S1	No dam	-	-	0	0	62	67	28	15	52	34	-	79	-	-	223	237.888	243	191.008	262	259	-	351	-	-	0	0	0	0	0	0	-	-	-	-	-	-	-	-	-	-	-	-	-	-
#002	3	IRI	17	S1	No dam	-	-	0	0	14	21	18	33	0	36	-	36	-	-	203	206.434	190	108.508	91	230	-	230	-	-	0	0	0	0	0	0	-	-	-	-	-	-	-	-	-	-	-	-	-	-
#002	3	IRI	18	S2	No dam	-	-	0	0	47	48	21	22	30	-	-	-	-	-	169	115.552	57	108.798	106	-	-	-	-	-	0	0	0	0	0	-	-	-	-	-	-	-	-	-	-	-	-	-	-	-
#002	3	IRI	19	S1	No dam	-	-	0	0	30	19	39	68	28	-	-	-	-	-	136	183.911	167	263.101	138	-	-	-	-	-	0	0	0	0	0	-	-	-	-	-	-	-	-	-	-	-	-	-	-	-
#002	3	IRI	20	S1	No dam	-	-	0	0	68	40	48	40	87	62	-	32	-	-	444	418.998	363	424.729	355	280	-	172	-	-	0	0	0	0	0	0	-	-	-	-	-	-	-	-	-	-	-	-	-	-
#002	3	IRI	21	S1	No dam	-	-	0	0	33	10	33	10	10	-	-	-	-	-	191	223.046	215	219.098	201	-	-	-	-	-	0	0	0	0	0	0	-	-	-	-	-	-	-	-	-	-	-	-	-	-
#002	3	IRI	22	S1	No dam	-	-	0	0	30	47	37	109	-	-	-	-	-	-	180	185.971	156	153.775	-	-	-	-	-	-	0	0	0	0	-	-	-	-	-	-	-	-	-	-	-	-	-	-	-	-
#002	3	IRI	23	S2	No dam	-	-	0	0	12	-	28	35	17	1	-	1	-	-	198	-	202	217.892	227	145	-	95	-	-	0	-	0	0	0	0	-	-	-	-	-	-	-	-	-	-	-	-	-	-
#002	3	IRI	24	S2	Atrophy	14	-	0	0	1	3	32	39	57	108	-	-	-	-	157	158	187	145	174	167	-	-	-	-	0	0	0	0	0	0	-	-	-	-	-	-	-	-	-	-	-	-	-	-
#002	4	IRI	1	S2	No dam	-	-	0	0	25	39	57	140	147	135	-	130	-	-	489	461.782	510	554.906	513	564	-	578	-	-	0	0	0	0	0	0	-	-	-	-	-	-	-	-	-	-	-	-	-	-
#002	4	IRI	2	S1	Recover	3	-	0	0	51	62	86	291	170	148	-	113	-	-	909	938.468	959	983.181	1008	1007	-	1024	-	-	0	0	0	0	0	0	-	-	-	-	-	-	-	-	-	-	-	-	-	-
#002	4	IRI	3	S2	Recover	7	-	0	0	21	21	46	123	101	113	-	60	-	-	125	342.252	310	334.232	337	329	-	288	-	-	0	0	415	97	0	0	-	-	-	-	1	1	3183	3241	1	1	-	-	-	-
#002	4	IRI	4	S1	Recover	3	-	0	0	11	13	14	48	47	31	-	39	-	-	123	152.549	135	150.17	218	253	-	232	-	-	0	0	0	22	0	0	-	-	-	-	1	1	1	917	1	1	-	-	-	-
#002	4	IRI	5	S2	Recover	7	-	0	0	6	2	12	20	43	11	-	20	-	-	126	147.44	127	165.007	154	161	-	151	-	-	0	0	182	79	73	0	-	-	-	-	1	1	1149	1056	1430	1	-	-	-	-
#002	4	IRI	6	S2	Recover	2	-	0	0	7	1	6	2	1	1	-	1	-	-	194	271.98	173	150.267	50	33	-	143	-	-	339	0	0	0	0	0	-	-	-	-	3038	1	1	1	1	1	-	-	-	-
#002	4	IRI	7	S2	Recover	4	-	0	0	38	32	58	48	63	46	-	67	-	-	241	291.819	236	298.388	274	249	-	266	-	-	349	2012	418	189	0	0	-	-	-	-	1601	2448	3101	3053	1	1	-	-	-	-
#002	4	IRI	8	S2	Recover	4	-	0	0	10	28	37	58	18	34	-	50	-	-	152	168.515	140	179.135	130	146	-	150	-	-	0	185	153	81	0	0	-	-	-	-	1	1370	934	806	1	1	-	-	-	-
#002	4	IRI	9	S2	No dam	-	-	0	0	19	2	14	23	31	62	-	15	-	-	204	209.694	169	228.435	195	180	-	185	-	-	0	0	0	0	0	0	-	-	-	-	-	-	-	-	-	-	-	-	-	-
#002	4	IRI	10	S1	No dam	-	-	0	0	13	23	65	68	89	78	-	39	-	-	414	432.804	405	436.483	445	384	-	410	-	-	0	0	0	0	0	0	-	-	-	-	-	-	-	-	-	-	-	-	-	-
#002	4	IRI	11	S2	Recover	7	-	0	0	55	47	60	45	46	6	-	7	-	-	170	199.578	173	146.572	111	82	-	135	-	-	322	420	89	208	101	0	-	-	-	-	1609	1939	1278	1333	2114	1	-	-	-	-
#002	4	IRI	12	S1	Recover	3	-	0	0	33	43	15	30	7	20	-	30	-	-	238	286.442	261	260.904	217	213	-	231	-	-	0	0	155	0	0	0	-	-	-	-	1	1	1988	1	1	1	-	-	-	-
#002	4	IRI	13	S2	Recover	7	-	0	0	49	34	62	76	73	63	-	22	-	-	241	254.503	248	279.426	241	228	-	231	-	-	296	696	299	122	156	0	-	-	-	-	1369	1433	2440	2462	2339	1	-	-	-	-
#002	4	IRI	14	S1	Recover	3	-	0	0	30	52	61	32	12	43	-	16	-	-	185	165.764	188	179.237	162	157	-	152	-	-	0	0	0	0	0	0	-	-	-	-	-	-	-	-	-	-	-	-	-	-
#002	4	IRI	15	S1	Recover	3	-	0	0	27	12	23	20	14	11	-	14	-	-	171	158.739	118	109.113	60	72	-	91	-	-	0	0	0	0	0	0	-	-	-	-	-	-	-	-	-	-	-	-	-	-
#002	4	IRI	16	S1	Recover	3	-	0	0	23	11	20	39	5	1	-	18	-	-	214	155.751	113	105.939	63	50	-	83	-	-	0	0	306	0	0	0	-	-	-	-	1	1	1219	1	1	1	-	-	-	-
#002	4	IRI	17	S2	Recover	7	-	0	0	31	14	51	58	81	67	-	54	-	-	199	226.255	213	244.525	212	232	-	202	-	-	82	358	186	198	155	0	-	-	-	-	1278	1282	1287	1851	1671	1	-	-	-	-
#002	4	IRI	18	S2	Recover	4	-	0	0	27	19	88	80	108	125	-	93	-	-	278	291.3	264	269.563	270	283	-	272	-	-	0	379	267	85	56	0	-	-	-	-	1	2351	2524	1741	2817	1	-	-	-	-
#002	4	IRI	19	S2	Recover	4	-	0	0	28	2	27	40	31	28	-	19	-	-	155	175.177	138	165.481	149	154	-	156	-	-	0	0	0	20	0	0	-	-	-	-	1	1	1	789	1	1	-	-	-	-
#002	4	IRI	20	Distal	Recover	4	-	0	0	1	12	45	56	66	47	-	53	-	-	179	186.764	194	233.802	201	153	-	137	-	-	0	0	625	173	0	0	-	-	-	-	1	1	1012	1808	1	1	-	-	-	-
#002	4	IRI	21	S2	Atrophy	14	-	0	0	26	20	33	34	137	107	-	191	-	-	288	325.099	305	343.07	249	316	-	246	-	-	0	43	133	0	0	0	-	-	-	-	1	354	2745	1	1	1	-	-	-	-
#002	4	IRI	22	S1	No dam	-	-	0	0	34	6	20	34	62	81	-	-	-	-	207	240.996	208	239.142	236	234	-	-	-	-	0	0	0	0	0	0	-	-	-	-	-	-	-	-	-	-	-	-	-	-
#002	4	IRI	23	S1	Recover	4	-	0	0	45	21	53	52	67	32	-	-	-	-	208	231.062	210	186.166	195	132	-	-	-	-	0	0	0	0	91	0	-	-	-	-	1	1	1	1	2765	1	-	-	-	-
#002	4	IRI	24	S2	Recover	4	-	0	0	13	7	-	2	-	-	-	-	-	-	179	109.242	-	53.302	-	-	-	-	-	-	0	81	75	0	0	0	-	-	-	-	1	533	580	1	1	1	-	-	-	-
#002	4	IRI	25	Distal	No dam	-	-	0	0	25	-	-	-	-	-	-	-	-	-	147	-	-	-	-	-	-	-	-	-	0	-	0	-	-	-	-	-	-	-	-	-	-	-	-	-	-	-	-	-
#002	4	IRI	26	S2	Atrophy	14	-	0	0	31	27	74	46	91	116	-	201	-	-	241	249.062	236	271.221	246	223	-	350	-	-	0	0	0	0	-	-	-	-	-	-	-	-	-	-	-	-	-	-	-	-
#002	4	IRI	27	S1	Recover	4	-	0	0	44	23	38	120	58	59	-	65	-	-	188	151.857	168	221.231	224	292	-	319	-	-	0	0	0	0	0	0	-	-	-	-	-	-	-	-	-	-	-	-	-	-
#002	4	IRI	28	S2	No dam	-	-	0	0	42	24	39	74	34	66	-	43	-	-	267	174.318	231	297.311	215	321	-	319	-	-	0	0	0	0	0	0	-	-	-	-	-	-	-	-	-	-	-	-	-	-
#002	5	IRI	1	S1	No dam	-	-	0	0	43	54	160	109	243	196	-	140	-	-	678	656.985	665	705.086	732	796	-	727	-	-	0	0	0	0	0	0	-	-	-	-	-	-	-	-	-	-	-	-	-	-
#002	5	IRI	2	S2	Recover	3	56	5	0.892857	107	119	76	189	255	70	-	81	-	-	731	719.777	748	758.773	781	836	-	738	-	-	0	77	55	70	0	0	-	-	-	-	1	7115	8155	7829	1	1	-	-	-	-
#002	5	IRI	3	S2	Recover	7	35	4	0.114286	31	79	128	171	153	217	-	153	-	-	827	819.096	886	881.45	885	905	-	765	-	-	0	2264	1700	2542	592	0	-	-	-	-	1	10289	13268	12151	11272	1	-	-	-	-
#002	5	IRI	4	S2	No dam	-	-	0	0	36	28	56	39	77	47	-	47	-	-	267	268.179	282	275.726	304	317	-	295	-	-	0	0	0	0	0	0	-	-	-	-	-	-	-	-	-	-	-	-	-	-
#002	5	IRI	5	S2	Recover	7	-	0	0	28	32	52	28	53	68	-	62	-	-	245	259.155	264	287.531	283	299	-	364	-	-	0	184	236	221	0	0	-	-	-	-	1	1780	3232	3182	1	1	-	-	-	-
#002	5	IRI	6	S2	No dam	-	-	0	0	9	13	30	10	40	32	-	-	-	-	205	214.365	123	235.493	224	224	-	-	-	-	0	0	0	0	0	0	-	-	-	-	-	-	-	-	-	-	-	-	-	-
#002	5	IRI	7	S1	No dam	-	-	0	0	66	62	62	75	63	11	-	21	-	-	316	331.726	299	329.721	360	223	-	205	-	-	0	0	0	0	0	0	-	-	-	-	-	-	-	-	-	-	-	-	-	-
#002	5	IRI	8	S2	Recover	4	-	0	0	36	95	58	55	83	81	-	-	-	-	582	614.944	422	463.336	462	421	-	0	-	-	0	0	0	0	0	0	-	-	-	-	-	-	-	-	-	-	-	-	-	-
#002	5	IRI	9	S2	-	-	-	0	0	58	19	65	107	131	102	-	114	-	-	193	229.379	249	258.081	256	172	-	205	-	-	0	199	432	663	788	0	-	-	-	-	1	1786	2171	3362	3196	1	-	-	-	-
#002	5	IRI	10	S2	Recover	7	21	3	0.142857	21	25	81	112	188	145	-	97	-	-	278	297.339	368	316.523	360	290	-	330	-	-	0	1359	856	0	0	0	-	-	-	-	1	2288	4211	1	1	1	-	-	-	-
#002	5	IRI	11	S2	Recover	3	-	0	0	45	95	107	90	141	54	-	-	-	-	441	430.512	463	478.07	512	385	-	-	-	-	0	348	55	0	0	0	-	-	-	-	1	4198	4332	1	1	1	-	-	-	-
#002	5	IRI	12	S1	No dam	-	-	0	0	13	4	21	22	34	30	-	-	-	-	141	153.105	152	189.391	170	148	-	-	-	-	0	0	0	0	0	0	-	-	-	-	-	-	-	-	-	-	-	-	-	-
#002	5	IRI	13	S1	Recover	7	-	0	0	48	37	69	61	109	55	-	-	-	-	510	440.107	336	447.545	313	336	-	-	-	-	0	0	52	0	0	0	-	-	-	-	1	1	4959	1	1	1	-	-	-	-
#002	5	IRI	14	S2	No dam	-	-	0	0	35	4	17	15	19	22	-	49	-	-	320	312.031	316	301.417	369	393	-	368	-	-	0	0	0	0	0	0	-	-	-	-	-	-	-	-	-	-	-	-	-	-
#002	5	IRI	15	S2	No dam	-	-	0	0	39	25	32	25	17	32	-	-	-	-	239	159.542	257	238.64	241	357	-	-	-	-	0	0	0	0	0	0	-	-	-	-	-	-	-	-	-	-	-	-	-	-
#002	5	IRI	16	S1	Recover	2	-	0	0	66	37	29	41	60	19	-	-	-	-	232	224.865	191	239.999	231	117	-	-	-	-	0	0	0	0	0	0	-	-	-	-	-	-	-	-	-	-	-	-	-	-
#002	5	IRI	17	S1	Recover	2	-	0	0	1	48	31	30	38	23	-	-	-	-	170	333.839	148	129.523	147	153	-	-	-	-	0	0	0	0	0	0	-	-	-	-	-	-	-	-	-	-	-	-	-	-
#002	5	IRI	18	S2	No dam	-	-	0	0	13	12	16	8	11	17	-	-	-	-	147	158.786	128	163.485	141	152	-	-	-	-	0	0	0	0	0	0	-	-	-	-	-	-	-	-	-	-	-	-	-	-
#002	5	IRI	19	S2	Recover	3	-	0	0	17	9	16	12	0	18	-	-	-	-	124	158.301	160	167.321	160	173	-	-	-	-	0	0	0	0	0	0	-	-	-	-	-	-	-	-	-	-	-	-	-	-
#002	5	IRI	20	S1	No dam	-	-	0	0	26	32	17	22	40	25	-	-	-	-	177	180.575	105	97.087	179	94	-	-	-	-	0	0	0	0	0	0	-	-	-	-	-	-	-	-	-	-	-	-	-	-
#002	6	IRI	1	-	Recover	7	-	0	0	26	13	47	60	129	114	-	-	-	-	314.895	181.558	224.604	216.419	244.288	197.42	-	-	-	-	0	0	0	0	0	0	-	-	-	-	-	-	-	-	-	-	-	-	-	-
#002	6	IRI	2	-	-	-	-	0	0	60	110	144	156	133	100	-	-	-	-	478.454	449.081	480.706	435.033	489.035	489.591	-	-	-	-	0	2800	2954	1696	2001	0	-	-	-	-	-	5277	5770	4324	5355	-	-	-	-	-
#002	6	IRI	3	-	Recover	7	-	0	0	38	39	161	150	179	60	-	-	-	-	351.706	278.388	612.293	728.924	722.52	243	-	-	-	-	0	0	354	0	0	0	-	-	-	-	-	-	8098	-	-	-	-	-	-	-
#002	6	IRI	4	S1	Recover	2	-	0	0	35	34	60	151	132	147	-	-	-	-	308.181	320.492	336.037	301.822	315.153	320.835	-	-	-	-	0	0	99	0	0	0	-	-	-	-	-	-	3306	-	-	-	-	-	-	-
#002	6	IRI	5	S1	-	-	-	0	0	44	83	144	84	132	225	-	-	-	-	599.286	566.863	611.746	547.21	478.755	620.867	-	-	-	-	0	0	118	94	0	0	-	-	-	-	-	-	5105	6523	-	-	-	-	-	-
#002	6	IRI	6	-	Recover	7	-	0	0	53	76	42	178	184	184	-	-	-	-	595.996	614.247	598.935	671.457	560.425	635.444	-	-	-	-	0	595	428	644	28	0	-	-	-	-	-	7570	6542	6068	7115	-	-	-	-	-
#002	6	IRI	7	-	No dam	-	-	0	0	61	40	61	56	92	109	-	-	-	-	337.4	273.435	314.818	354.365	329.229	336.164	-	-	-	-	0	0	0	0	0	0	-	-	-	-	-	-	-	-	-	-	-	-	-	-
#002	6	IRI	8	-	No dam	-	-	0	0	39	27	29	111	112	108	-	-	-	-	230.472	165.777	236.924	278.29	292.547	261.864	-	-	-	-	0	0	0	0	0	0	-	-	-	-	-	-	-	-	-	-	-	-	-	-
#002	6	IRI	9	-	Recover	1	-	0	0	42	37	41	31	85	88	-	-	-	-	210.331	180.82	176.999	212.088	224.797	210.186	-	-	-	-	0	0	0	0	0	0	-	-	-	-	-	-	-	-	-	-	-	-	-	-
#002	6	IRI	10	-	Recover	2	-	0	0	64	51	59	90	74	95	-	-	-	-	414.01	413.686	384.526	410.282	440.786	429.965	-	-	-	-	0	0	71	0	0	0	-	-	-	-	-	-	4360	-	-	-	-	-	-	-
#002	6	IRI	11	S1	No dam	-	-	0	0	23	76	69	118	122	131	-	-	-	-	337.061	371.128	265.956	303.623	315.676	348.787	-	-	-	-	0	0	0	0	0	0	-	-	-	-	-	-	-	-	-	-	-	-	-	-
#002	6	IRI	12	S1	No dam	-	-	0	0	103	136	182	176	135	150	-	-	-	-	578.577	571.078	582.494	593.904	599.595	606.518	-	-	-	-	0	0	0	0	0	0	-	-	-	-	-	-	-	-	-	-	-	-	-	-
#002	6	IRI	13	-	-	-	-	0	0	67	58	133	179	162	230	-	-	-	-	454.287	431.364	442.944	500.084	460.449	449.004	-	-	-	-	0	3982	2440	1546	1186	0	-	-	-	-	-	7531	8260	8946	7481	-	-	-	-	-
#002	6	IRI	14	-	-	-	-	0	0	52	63	82	153	48	254	-	-	-	-	485.731	561.294	509.284	470.206	233.573	434.244	-	-	-	-	0	-	202	453	1379	89	-	-	-	-	-	-	6802	5103	5414	5532	-	-	-	-
#002	6	IRI	15	-	Recover	4	-	0	0	11	12	8	35	49	45	-	-	-	-	420.68	430.525	351.48	312.255	275.973	317.114	-	-	-	-	0	623	744	303	57	0	-	-	-	-	-	5322	4787	4140	2981	-	-	-	-	-
#002	6	IRI	16	S1	No dam	-	-	0	0	1	18	16	28	25	14	-	-	-	-	274.976	268.278	284.577	211	163.466	230.241	-	-	-	-	0	0	0	0	0	0	-	-	-	-	-	-	-	-	-	-	-	-	-	-
#002	6	IRI	17	-	Recover	7	-	0	0	28	50	61	88	26	48	-	-	-	-	395.399	509.639	392.464	302	180.583	283.208	-	-	-	-	0	3455	429	103	0	0	-	-	-	-	-	6250	4965	3400	-	-	-	-	-	-
#002	6	IRI	18	-	Recover	7	-	0	0	8	27	18	63	17	18	-	-	-	-	222.958	233.092	225.673	200.715	192.344	126.392	-	-	-	-	0	1533	0	1139	0	0	-	-	-	-	-	2461	-	2645	-	-	-	-	-	-
#002	6	IRI	19	-	-	-	-	0	0	45	65	53	54	66	46	-	-	-	-	241.046	173	240.117	225.528	248.937	154.077	-	-	-	-	0	143	371	199	305	0	-	-	-	-	-	1413	3226	3624	1701	-	-	-	-	-
#005	1	IRI	1	S1	Recover	0	55	17	0.4	20	-	-	-	29	41	29	0	15	9	382	-	-	-	373	270	334	394	477	269	0	-	-	-	0	0	0	0	0	0	-	-	-	-	-	-	-	-	-	-
#005	1	IRI	2	S1	Recover	4	17	2	0.117648	5	-	-	-	99	120	55	7	6	14	242	-	-	-	224	260	257	228	261	290	0	-	-	-	311	0	0	0	0	0	1	-	-	-	1962	1	1	-	-	-
#005	1	IRI	3	S2	Recover	0	17	8	0.475882	26	-	-	-	99	82	63	26	33	21	221	-	-	-	220	213	203	222	229	232	0	-	-	-	0	0	0	0	0	0	-	-	-	-	-	-	-	-	-	-
#005	1	IRI	4	Distal	No dam	-	-	0	0	25	-	-	-	22	23	0	10	13	1	180	-	-	-	120	111	132	177	185	155	0	-	-	-	0	0	0	0	0	0	-	-	-	-	-	-	-	-	-	-
#005	1	IRI	5	S2	Recover	0	24	2	0.833333	32	-	-	-	63	49	73	46	53	56	264	-	-	-	239	230	250	236	341	292	0	-	-	-	0	0	0	0	0	0	-	-	-	-	-	-	-	-	-	-
#005	1	IRI	6	S2	Recover	0	38	4	0.152632	24	-	-	-	24	55	60	47	55	57	240	-	-	-	212	208	230	246	296	274	0	-	-	-	0	0	0	0	0	0	-	-	-	-	-	-	-	-	-	-
#005	1	IRI	7	S1	Recover	0	24	1	0.416667	21	-	-	-	20	31	30	24	28	28	224	-	-	-	166	177	194	223	360	279	0	-	-	-	0	0	0	0	0	0	-	-	-	-	-	-	-	-	-	-
#005	1	IRI	8	Distal	No dam	-	-	0	0	28	-	-	-	71	82	66	48	41	62	141	-	-	-	154	171	166	159	158	133	0	-	-	-	0	0	0	0	0	0	-	-	-	-	-	-	-	-	-	-
#005	1	IRI	9	S1	No dam	-	-	0	0	9	-	-	-	45	38	58	38	23	32	227	-	-	-	220	128	185	245	227	282	0	-	-	-	0	0	0	0	0	0	-	-	-	-	-	-	-	-	-	-
#005	1	IRI	10	S2	Recover	0	26	4	0.153846	41	-	-	-	149	39	93	98	111	80	417	-	-	-	443	303	397	481	476	544	0	-	-	-	0	0	0	0	0	0	-	-	-	-	-	-	-	-	-	-
#005	1	IRI	11	S2	No dam	-	-	0	0	28	-	-	-	46	139	74	59	50	45	142	-	-	-	180	168	188	191	202	179	0	-	-	-	0	0	0	0	0	0	-	-	-	-	-	-	-	-	-	-
#005	1	IRI	12	S2	Recover	0	5-	4	0.8	141	-	-	-	338	322	199	160	131	93	758	-	-	-	697	622	711	815	983	914	0	-	-	-	0	0	0	0	0	0	-	-	-	-	-	-	-	-	-	-
#005	1	IRI	13	S2	Recover	4	-	0	0	64	-	-	-	165	139	36	39	38	35	407	-	-	-	417	440	344	342	382	458	0	-	-	-	67	0	0	0	0	0	1	-	-	-	4754	1	1	-	-	-
#005	1	IRI	14	S2	Recover	0	27	1	0.373737	75	-	-	-	62	131	83	63	50	43	383	-	-	-	370	397	377	425	452	451	0	-	-	-	0	0	0	0	0	0	-	-	-	-	-	-	-	-	-	-
#005	1	IRI	15	S1	Recover	4	32	5	0.15625	37	-	-	-	45	51	41	31	20	23	189	-	-	-	180	178	155	192	208	211	0	-	-	-	104	0	0	0	0	0	1	-	-	-	1922	1	1	-	-	-
#005	1	IRI	16	S1	Atrophy	14	56	28	0.5	52	-	-	-	273	329	257	117	162	46	474	-	-	-	473	472	456	294	270	186	0	-	-	-	920	88	0	0	0	0	1	-	-	-	5176	5498	1	-	-	-
#005	1	IRI	17	-	Atrophy	14	85	43	0.558824	148	-	-	-	415	677	475	299	258	162	864	-	-	-	904	928	732	604	602	463	0	-	-	-	3879	813	0	0	0	0	1	-	-	-	13208	14216	1	-	-	-
#005	1	IRI	18	S1	Recover	10	16	8	0.5	35	-	-	-	112	175	58	43	39	50	217	-	-	-	245	235	192	170	201	196	0	-	-	-	0	0	0	0	0	0	-	-	-	-	-	-	-	-	-	-
#005	1	IRI	19	-	Atrophy	7	17	11	0.647588	24	-	-	-	113	134	126	103	78	73	254	-	-	-	247	181	158	172	173	148	0	-	-	-	0	0	0	0	0	0	-	-	-	-	-	-	-	-	-	-
#005	1	IRI	20	S1	Atrophy	14	22	8	0.363636	10	-	-	-	175	211	201	54	43	40	298	-	-	-	299	318	320	147	107	154	0	-	-	-	0	0	0	0	0	0	-	-	-	-	-	-	-	-	-	-
#005	1	IRI	21	S1	Recover	4	79	16	0.225316	97	-	-	-	264	320	352	218	160	140	881	-	-	-	850	877	891	900	660	940	0	-	-	-	335	0	0	0	0	0	1	-	-	-	10906	1	1	-	-	-
#005	1	IRI	22	S1	Recover	0	31	1	0.322586	58	-	-	-	179	141	84	40	108	56	475	-	-	-	453	491	457	522	531	532	0	-	-	-	0	0	0	0	0	0	-	-	-	-	-	-	-	-	-	-
#005	2	IRI	1	S1	Recover	0	17	1	0.588235	23	-	-	-	66	79	106	66	60	67	292	-	-	-	327	325	354	350	361	309	0	-	-	-	0	0	0	0	0	0	-	-	-	-	-	-	-	-	-	-
#005	2	IRI	2	S2	Recover	0	25	1	0.4	31	-	-	-	152	164	131	91	75	50	315	-	-	-	292	311	326	327	336	246	0	-	-	-	0	0	0	0	0	0	-	-	-	-	-	-	-	-	-	-
#005	2	IRI	3	S2	Recover	0	14	1	0.714286	49	-	-	-	50	71	24	7	3	35	175	-	-	-	202	210	157	174	134	211	0	-	-	-	0	0	0	0	0	0	-	-	-	-	-	-	-	-	-	-
#005	2	IRI	4	S1	Recover	0	14	4	0.285714	22	-	-	-	25	59	43	32	38	56	189	-	-	-	190	197	192	223	207	238	0	-	-	-	0	0	0	0	0	0	-	-	-	-	-	-	-	-	-	-
#005	2	IRI	5	S1	Recover	4	17	4	0.235294	44	-	-	-	41	52	25	23	24	22	287	-	-	-	327	312	299	362	255	351	0	-	-	-	140	0	0	0	0	0	1	-	-	-	2940	1	1	-	-	-
#005	2	IRI	6	S1	Recover	0	2-	8	0.4	31	-	-	-	60	8	12	33	9	30	236	-	-	-	213	212	234	263	226	275	0	-	-	-	0	0	0	0	0	0	-	-	-	-	-	-	-	-	-	-
#005	2	IRI	7	S2	Recover	0	39	9	0.237692	46	-	-	-	90	139	178	37	42	52	578	-	-	-	527	565	683	640	614	655	0	-	-	-	0	0	0	0	0	0	-	-	-	-	-	-	-	-	-	-
#005	2	IRI	8	S2	Recover	7	24	13	0.541667	31	-	-	-	81	173	136	125	118	146	346	-	-	-	0	298	241	252	240	238	0	-	-	-	1685	0	0	0	0	0	1	-	-	-	2785	1	1	-	-	-
#005	2	IRI	9	S2	Recover	0	17	2	0.117648	25	-	-	-	104	112	108	55	28	52	229	-	-	-	236	229	-	268	247	255	0	-	-	-	0	0	-	0	0	0	-	-	-	-	-	-	-	-	-	-
#005	2	IRI	10	S2	No dam	-	-	0	0	43	-	-	-	68	47	71	32	46	27	350	-	-	-	248	274	290	250	254	231	0	-	-	-	0	0	0	0	0	0	-	-	-	-	-	-	-	-	-	-
#005	2	IRI	11	S2	Recover	0	19	3	0.157895	63	-	-	-	94	67	66	54	39	18	372	-	-	-	326	376	368	350	370	364	0	-	-	-	0	0	0	0	0	0	-	-	-	-	-	-	-	-	-	-
#005	2	IRI	12	S2	No dam	-	-	0	0	23	-	-	-	13	11	15	13	18	33	110	-	-	-	138	139	133	154	135	137	0	-	-	-	0	0	0	0	0	0	-	-	-	-	-	-	-	-	-	-
#005	2	IRI	13	S2	Recover	0	24	11	0.458333	9	-	-	-	25	11	17	20	29	26	279	-	-	-	261	271	275	280	276	276	0	-	-	-	0	0	0	0	0	0	-	-	-	-	-	-	-	-	-	-
#005	2	IRI	14	S1	Recover	0	24	3	0.125	61	-	-	-	49	32	22	57	12	42	308	-	-	-	343	335	310	319	324	309	0	-	-	-	0	0	0	0	0	0	-	-	-	-	-	-	-	-	-	-
#005	2	IRI	15	S2	Recover	7	17	1	0.588235	22	-	-	-	67	68	131	30	47	60	308	-	-	-	224	191	212	211	203	220	0	-	-	-	0	0	0	0	0	0	-	-	-	-	-	-	-	-	-	-
#005	2	IRI	16	S2	Recover	4	11	4	0.363636	37	-	-	-	153	66	50	31	19	68	203	-	-	-	229	206	184	192	193	193	0	-	-	-	0	0	0	0	0	0	-	-	-	-	-	-	-	-	-	-
#005	2	IRI	17	distal	No dam	-	-	0	0	87	-	-	-	144	129	77	71	51	23	148	-	-	-	223	190	159	200	160	134	0	-	-	-	0	0	0	0	0	0	-	-	-	-	-	-	-	-	-	-
#005	2	IRI	18	S1	Recover	0	41	14	0.341463	94	-	-	-	-	129	165	154	-	-	554	-	-	-	-	543	574	527	-	-	0	-	-	-	-	0	0	0	-	-	-	-	-	-	-	-	-	-	-	-
#005	2	IRI	19	S2	Recover	0	24	1	0.416667	44	-	-	-	-	139	167	117	-	-	405	-	-	-	-	437	402	312	-	-	0	-	-	-	-	0	0	0	-	-	-	-	-	-	-	-	-	-	-	-
#005	2	IRI	20	S2	Recover	0	24	17	0.783333	24	-	-	-	-	86	61	-	-	-	302	-	-	-	-	291	264	-	-	-	0	-	-	-	-	0	0	-	-	-	-	-	-	-	-	-	-	-	-	-
#005	2	IRI	21	S1	Recover	0	16	3	0.1875	31	-	-	-	-	63	21	21	9	32	201	-	-	-	-	233	228	178	256	248	0	-	-	-	-	0	0	0	0	0	-	-	-	-	-	-	-	-	-	-
#005	2	IRI	22	S2	Recover	0	12	1	0.833333	35	-	-	-	87	59	17	21	20	22	215	-	-	-	229	212	218	205	193	209	0	-	-	-	-	0	0	0	0	0	-	-	-	-	-	-	-	-	-	-
#005	2	IRI	23	S2	Recover	0	14	2	0.142857	52	-	-	-	79	26	25	16	11	11	186	-	-	-	212	197	210	211	185	191	0	-	-	-	0	0	0	0	0	0	-	-	-	-	-	-	-	-	-	-
#005	3	IRI	1	S1	Recover	10	57	43	0.754386	110	-	-	-	379	426	338	287	279	206	928	-	-	-	911	843	677	869	890	950	0	-	-	-	3475	433	0	0	0	0	1	-	-	-	15390	10110	1	-	-	-
#005	3	IRI	2	S2	Recover	10	37	2	0.545455	44	-	-	-	222	233	161	200	130	68	492	-	-	-	550	418	448	510	505	479	0	-	-	-	1764	658	0	0	0	0	1	-	-	-	8086	5835	1	-	-	-
#005	3	IRI	3	S2	Recover	7	3-	16	0.533333	76	-	-	-	152	186	141	167	96	107	455	-	-	-	474	476	453	428	449	435	0	-	-	-	190	0	0	0	0	0	1	-	-	-	5723	1	1	-	-	-
#005	3	IRI	4	S1	Recover	4	28	1	0.357143	72	-	-	-	131	196	41	54	46	29	501	-	-	-	561	621	533	632	627	441	0	-	-	-	456	0	0	0	0	0	1	-	-	-	7556	1	1	-	-	-
#005	3	IRI	5	S1	Recover	4	2-	4	0.2	24	-	-	-	75	143	155	110	87	54	362	-	-	-	322	385	332	378	392	413	0	-	-	-	0	0	0	0	0	0	-	-	-	-	-	-	-	-	-	-
#005	3	IRI	6	S2	Recover	0	14	8	0.571429	53	-	-	-	103	86	75	53	35	23	170	-	-	-	208	151	148	216	181	141	0	-	-	-	600	0	0	0	0	0	1	-	-	-	2878	1	1	-	-	-
#005	3	IRI	7	S1	Recover	4	18	8	0.444444	24	-	-	-	117	74	76	87	41	58	247	-	-	-	179	207	248	201	259	325	0	-	-	-	0	0	0	0	0	0	-	-	-	-	-	-	-	-	-	-
#005	3	IRI	8	S2	Recover	0	14	6	0.428571	87	-	-	-	127	116	116	130	73	34	192	-	-	-	190	217	199	201	205	204	0	-	-	-	375	0	0	0	0	0	1	-	-	-	2131	1	1	-	-	-
#005	3	IRI	9	S2	Recover	7	14	3	0.214286	72	-	-	-	66	129	103	114	90	68	296	-	-	-	249	275	281	273	286	265	0	-	-	-	0	0	0	0	0	0	-	-	-	-	-	-	-	-	-	-
#005	3	IRI	10	S2	Recover	0	14	1	0.714286	40	-	-	-	18	108	89	41	27	27	186	-	-	-	189	208	223	246	228	236	0	-	-	-	0	0	0	0	0	0	-	-	-	-	-	-	-	-	-	-
#005	3	IRI	11	S1	Recover	0	19	2	0.152632	53	-	-	-	57	135	116	88	52	51	288	-	-	-	286	284	308	301	303	284	0	-	-	-	0	0	0	0	0	0	-	-	-	-	-	-	-	-	-	-
#005	3	IRI	12	S2	Recover	0	16	2	0.125	39	-	-	-	38	142	118	118	63	84	206	-	-	-	175	198	208	200	208	216	0	-	-	-	0	0	0	0	0	0	-	-	-	-	-	-	-	-	-	-
#005	3	IRI	13	S1	Recover	0	12	3	0.25	56	-	-	-	153	145	130	130	57	64	216	-	-	-	226	225	203	238	326	258	0	-	-	-	0	0	0	0	0	0	-	-	-	-	-	-	-	-	-	-
#005	3	IRI	14	S1	Recover	4	16	5	0.3125	33	-	-	-	111	118	111	143	55	34	217	-	-	-	200	217	208	249	246	259	0	-	-	-	118	0	0	0	0	0	1	-	-	-	1904	1	1	-	-	-
#005	3	IRI	15	S1	Recover	0	12	2	0.166667	15	-	-	-	39	62	29	23	12	26	120	-	-	-	119	124	140	127	131	150	0	-	-	-	0	0	0	0	0	0	-	-	-	-	-	-	-	-	-	-
#005	3	IRI	16	S1	Recover	0	19	6	0.315789	1	-	-	-	21	46	10	0	10	9	295	-	-	-	277	308	314	313	396	332	0	-	-	-	0	0	0	0	0	0	-	-	-	-	-	-	-	-	-	-
#005	3	IRI	17	S2	Recover	0	33	14	0.424242	13	-	-	-	29	77	21	30	14	26	519	-	-	-	411	545	544	353	313	572	0	-	-	-	0	0	0	0	0	0	-	-	-	-	-	-	-	-	-	-
#005	3	IRI	18	S1	Recover	10	21	6	0.285714	18	-	-	-	31	93	58	72	38	54	291	-	-	-	254	310	286	324	340	337	0	-	-	-	0	0	0	0	0	0	-	-	-	-	-	-	-	-	-	-
#005	3	IRI	19	S2	Recover	4	36	23	0.638889	102	-	-	-	411	332	333	161	155	163	680	-	-	-	691	607	625	688	703	660	0	-	-	-	985	0	0	0	0	0	1	-	-	-	9314	1	1	-	-	-
#005	3	IRI	20	S1	Recover	4	22	1	0.454545	11	-	-	-	51	-	38	24	16	43	196	-	-	-	210	-	214	168	182	296	0	-	-	-	0	-	0	0	0	0	-	-	-	-	-	-	-	-	-	-
#005	3	IRI	21	S1	Recover	4	17	7	0.411765	24	-	-	-	91	101	55	62	62	46	288	-	-	-	264	270	284	383	322	334	0	-	-	-	212	0	0	0	0	0	1	-	-	-	2892	1	1	-	-	-
#005	3	IRI	22	S2	Recover	0	2-	12	0.6	-	-	-	-	-	-	-	-	-	-	-	-	-	-	-	-	-	-	-	-	0	-	-	-	-	-	-	-	-	-	-	-	-	-	-	-	-	-	-	-
#005	5	IRI	1	S1	Recover	4	17	8	0.475882	43	-	-	-	108	47	19	11	12	30	223	-	-	-	241	228	239	231	194	273	0	-	-	-	-	-	-	-	-	-	1	-	-	-	-	-	-	-	-	-
#005	5	IRI	2	S1	Recover	4	23	14	0.686957	31	-	-	-	165	134	9	25	29	41	463	-	-	-	416	464	408	373	372	408	0	-	-	-	608	0	0	0	0	0	1	-	-	-	5968	1	1	-	-	-
#005	5	IRI	3	S1	Recover	4	36	21	0.583333	39	-	-	-	305	276	217	227	167	165	621	-	-	-	577	614	645	679	781	624	0	-	-	-	50	0	0	0	0	0	1	-	-	-	1281	1	1	-	-	-
#005	5	IRI	4	S1	Recover	4	26	8	0.376924	25	-	-	-	223	246	163	129	-	64	416	-	-	-	410	435	440	468	-	501	0	-	-	-	184	0	0	0	0	0	1	-	-	-	5292	1	1	-	-	-
#005	5	IRI	5	S2	Recover	4	27	8	0.296296	30	-	-	-	108	211	92	91	-	90	398	-	-	-	401	453	480	500	-	469	0	-	-	-	244	0	0	0	-	0	1	-	-	-	4917	1	1	-	-	-
#005	5	IRI	6	S2	Recover	4	15	5	0.333333	45	-	-	-	125	162	97	65	-	44	232	-	-	-	237	261	249	242	-	260	0	-	-	-	0	0	0	0	-	0	-	-	-	-	-	-	-	-	-	-
#005	5	IRI	7	S2	Recover	7	47	24	0.516383	69	-	-	-	71	226	167	94	57	62	481	-	-	-	528	466	471	481	537	497	0	-	-	-	139	0	0	0	-	0	1	-	-	-	8415	1	1	-	-	-
#005	5	IRI	8	S2	Recover	4	19	6	0.315789	35	-	-	-	105	155	74	90	-	65	241	-	-	-	241	255	239	296	-	227	0	-	-	-	0	0	0	0	0	0	-	-	-	-	-	-	-	-	-	-
#005	5	IRI	9	S1	Recover	4	18	7	0.388889	56	-	-	-	124	113	85	54	-	45	356	-	-	-	264	210	323	289	-	248	0	-	-	-	0	0	0	0	-	0	-	-	-	-	-	-	-	-	-	-
#005	5	IRI	10	S2	Recover	4	37	17	0.459459	63	-	-	-	123	207	76	43	40	43	509	-	-	-	427	446	453	432	442	410	0	-	-	-	451	0	0	0	-	0	1	-	-	-	5349	1	1	-	-	-
#005	5	IRI	11	S1	Recover	7	3-	17	0.566667	38	-	-	-	160	128	122	37	25	35	550	-	-	-	491	471	484	411	449	406	0	-	-	-	150	0	0	0	0	0	1	-	-	-	6480	1	1	-	-	-
#005	5	IRI	12	S1	Recover	7	11	7	0.636364	11	-	-	-	32	22	58	12	8	6	136	-	-	-	110	126	113	92	74	74	0	-	-	-	0	0	0	0	0	0	-	-	-	-	-	-	-	-	-	-
#005	5	IRI	13	S1	Recover	4	41	24	0.585366	46	-	-	-	182	215	94	78	75	63	720	-	-	-	539	695	660	552	491	452	0	-	-	-	348	0	0	0	0	0	1	-	-	-	7477	1	1	-	-	-
#005	5	IRI	14	S1	Recover	4	2-	12	0.6	25	-	-	-	77	56	47	49	26	25	283	-	-	-	134	226	148	102	85	97	0	-	-	-	145	0	0	0	0	0	1	-	-	-	1531	1	1	-	-	-
#005	5	IRI	15	S2	Recover	4	14	7	0.5	2	-	-	-	56	48	49	11	12	16	185	-	-	-	185	195	201	174	181	179	0	-	-	-	149	0	0	0	0	0	1	-	-	-	2229	1	1	-	-	-
#005	5	IRI	16	S2	Recover	4	13	8	0.615385	17	-	-	-	54	68	96	62	60	44	213	-	-	-	276	237	241	253	186	227	0	-	-	-	0	0	0	0	0	0	-	-	-	-	-	-	-	-	-	-
#005	5	IRI	17	Distal	Recover	0	21	4	0.194762	7	-	-	-	26	94	68	54	-	-	392	-	-	-	372	365	365	414	-	-	0	-	-	-	0	0	0	0	0	0	-	-	-	-	-	-	-	-	-	-
#005	5	IRI	18	S2	Recover	7	15	8	0.533333	13	-	-	-	59	61	28	21	-	-	281	-	-	-	81	159	136	75	-	-	0	-	-	-	106	0	0	0	-	-	1	-	-	-	1649	1	1	-	-	-
#005	6	IRI	1	S1	Recover	7	22	16	0.727273	16	-	-	-	97	237	182	87	79	108	247	-	-	-	211	267	288	243	234	245	0	-	-	-	0	0	0	0	0	0	-	-	-	-	-	-	-	-	-	-
#005	6	IRI	2	S2	Recover	7	21	16	0.761948	26	-	-	-	165	219	209	150	165	84	303	-	-	-	289	280	301	316	293	310	0	-	-	-	344	0	0	0	0	0	1	-	-	-	4869	1	1	-	-	-
#005	6	IRI	3	Distal	Recover	10	19	6	0.315789	24	-	-	-	334	380	361	289	225	243	354	-	-	-	418	398	382	366	348	373	0	-	-	-	0	0	0	0	0	0	-	-	-	-	-	-	-	-	-	-
#005	6	IRI	4	S2	Recover	10	36	23	0.638889	54	-	-	-	346	363	394	343	289	273	473	-	-	-	470	547	581	622	637	634	0	-	-	-	477	0	0	0	0	0	1	-	-	-	6920	1	1	-	-	-
#005	6	IRI	6	-	Recover	7	17	6	0.352941	0	-	-	-	44	40	52	35	8	21	138	-	-	-	130	162	169	156	99	144	0	-	-	-	0	0	0	0	0	0	-	-	-	-	-	-	-	-	-	-
#005	6	IRI	7	S2	Recover	0	21	5	0.238952	16	-	-	-	50	63	36	48	54	44	252	-	-	-	242	288	280	275	235	253	0	-	-	-	0	0	0	0	0	0	-	-	-	-	-	-	-	-	-	-
#005	6	IRI	8	S1	Recover	0	23	9	0.391343	57	-	-	-	111	229	237	135	132	114	370	-	-	-	367	406	385	445	456	478	0	-	-	-	0	0	0	0	0	0	-	-	-	-	-	-	-	-	-	-
#005	6	IRI	9	S1	Recover	0	12	2	0.166667	29	-	-	-	144	134	132	148	57	20	223	-	-	-	233	251	259	260	205	203	0	-	-	-	0	0	0	0	0	0	-	-	-	-	-	-	-	-	-	-
#005	6	IRI	10	S2	No dam	-	-	0	0	135	-	-	-	273	243	168	132	154	189	635	-	-	-	657	695	689	674	661	843	0	-	-	-	0	0	0	0	0	0	-	-	-	-	-	-	-	-	-	-
#005	6	IRI	11	S1	Recover	0	55	5	1	72	-	-	-	162	101	124	92	45	56	334	-	-	-	338	320	350	373	377	383	0	-	-	-	0	0	0	0	0	0	-	-	-	-	-	-	-	-	-	-
#005	6	IRI	12	S2	Recover	0	12	3	0.25	55	-	-	-	54	39	29	39	38	47	161	-	-	-	192	200	212	238	231	231	0	-	-	-	0	0	0	0	0	0	-	-	-	-	-	-	-	-	-	-
#005	6	IRI	13	-	Recover	0	28	4	0.142857	51	-	-	-	160	84	69	92	89	39	255	-	-	-	296	259	254	306	321	236	0	-	-	-	0	0	0	0	0	0	-	-	-	-	-	-	-	-	-	-
#013	1	IRI	1	S1	Atrophy	13	17	10	0.588235	51	-	160	-	-	302	293	95	-	-	758	-	647	-	-	733	604	669	-	-	0	0	3093	0	0	-	0	0	0	0	1	-	7421	-	-	1	1	-	-	-
#013	1	IRI	2	S2	Atrophy	13	22	13	0.590909	17	-	131	-	-	178	230	193	-	-	541	-	476	-	-	367	429	382	-	-	0	0	3065	0	-	-	0	0	-	-	1	-	6898	-	-	1	1	-	-	-
#013	1	IRI	3	S2	Atrophy	13	35	13	0.371429	45	-	50	-	-	367	241	155	-	-	712	-	622	-	-	624	586	487	-	-	0	0	3226	0	-	-	0	0	-	-	1	-	8983	-	-	1	1	-	-	-
#013	1	IRI	4	S1	Atrophy	13	12	9	0.75	58	-	97	-	-	127	133	78	-	-	263	-	273	-	-	258	244	221	-	-	0	0	0	0	-	0	0	0	-	-	-	-	-	-	-	-	-	-	-	-
#013	1	IRI	5	S2	No dam	-	-	0	0	106	-	109	-	-	105	125	108	-	-	749	-	619	-	-	641	663	684	-	-	0	0	0	0	-	0	0	0	-	-	-	-	-	-	-	-	-	-	-	-
#013	1	IRI	6	S1	Recover	-	29	3	0.103448	66	-	66	-	-	71	64	49	-	-	686	-	621	-	-	552	603	603	-	-	0	0	270	0	-	0	0	0	-	-	1	-	6163	-	-	1	1	-	-	-
#013	1	IRI	7	S1	Recover	2	12	1	0.0833333	23	-	23	-	-	27	47	35	-	-	305	-	294	-	-	304	210	240	-	-	0	0	0	0	-	0	0	0	-	-	-	-	-	-	-	-	-	-	-	-
#013	1	IRI	8	S2	Recover	0	16	4	0.25	12	-	-	-	-	114	-	19	-	-	256	-	71	-	-	272	-	202	-	-	0	0	67	0	-	0	0	0	-	-	1	-	1535	-	-	1	1	-	-	-
#013	1	IRI	9	S2	No dam	-	-	0	0	30	-	70	-	-	81	27	134	-	-	264	-	187	-	-	197	148	329	-	-	0	0	0	0	-	0	0	0	-	-	-	-	-	-	-	-	-	-	-	-
#013	1	IRI	10	S1	No dam	-	-	0	0	14	-	13	-	-	15	8	8	-	-	186	-	150	-	-	158	164	172	-	-	0	0	0	0	-	0	0	0	-	-	-	-	-	-	-	-	-	-	-	-
#013	1	IRI	11	S1	No dam	-	-	0	0	1	-	9	-	-	1	1	24	-	-	176	-	128	-	-	133	133	109	-	-	0	0	0	0	-	0	0	0	-	-	-	-	-	-	-	-	-	-	-	-
#013	1	IRI	12	S2	Recover	-	-	0	0	1	-	8	-	-	10	9	10	-	-	213	-	189	-	-	154	205	167	-	-	0	0	0	0	-	0	0	0	-	-	-	-	-	-	-	-	-	-	-	-
#013	1	IRI	13	S2	Recover	-	-	0	0	22	-	38	-	-	53	98	13	-	-	430	-	314	-	-	352	381	398	-	-	0	0	0	0	-	0	0	0	-	-	-	-	-	-	-	-	-	-	-	-
#013	1	IRI	14	S1	No dam	2	13	3	0.230769	44	-	104	-	-	20	40	34	-	-	223	-	187	-	-	220	182	182	-	-	0	0	0	0	-	0	0	0	-	-	-	-	-	-	-	-	-	-	-	-
#013	1	IRI	15	S2	Recover	-	19	3	0.157895	9	-	35	-	-	40	13	12	-	-	189	-	170	-	-	175	201	208	-	-	0	0	361	0	-	0	0	0	-	-	1	-	1495	-	-	1	1	-	-	-
#013	1	IRI	16	S1	Recover	2				119	-	83	-	-	69	53	44	-	-	503	-	394	-	-	438	477	467	-	-	0	0	193	0	-	0	0	0	-	-	1	-	3676	-	-	1	1	-	-	-
#013	1	IRI	17	S2	Recover	2	10	1	0.1	27	-	47	-	-	35	10	1	-	-	469	-	391	-	-	423	427	408	-	-	0	0	260	0	-	0	0	0	-	-	1	-	4390	-	-	1	1	-	-	-
#013	1	IRI	18	S2	Recover	2	21	3	0.142857	85	-	65	-	-	67	47	61	-	-	359	-	356	-	-	370	564	425	-	-	0	0	550	0	-	0	0	0	-	-	1	-	3965	-	-	1	1	-	-	-
#013	1	IRI	19	S2	Recover	2	-	0	0	110	-	100	-	-	84	113	64	-	-	311	-	300	-	-	275	297	220	-	-	0	0	94	0	-	0	0	0	-	-	1	-	1924	-	-	1	1	-	-	-
#013	1	IRI	20	S2	Recover	2	-	0	0	53	-	76	-	-	82	78	32	-	-	154	-	166	-	-	216	184	117	-	-	0	0	69	0	-	0	0	0	-	-	1	-	1485	-	-	1	1	-	-	-
#CFIN003	1	IRI	1	S1	-	-	24	3	0.125	161	181	186	178	-	196	-	-	-	-	515.168	553.989	535.715	622.4	-	625.856	-	-	-	-	0	0	0	0	-	0	-	-	-	-	-	-	-	-	-	-	-	-	-	-
#CFIN003	1	IRI	2	S2	-	-	1-	2	0.2	44	54	56	34	-	20	-	-	-	-	164.568	166.945	160.55	151.391	-	186.338	-	-	-	-	0	0	0	0	-	0	-	-	-	-	-	-	-	-	-	-	-	-	-	-
#CFIN003	1	IRI	3	S1	-	-	17	4	0.235294	57	73	109	100	-	69	-	-	-	-	289.773	282.468	287.33	316.792	-	339.723	-	-	-	-	0	0	298	0	-	0	-	-	-	-	1	1	3181	1	-	1	-	-	-	-
#CFIN003	1	IRI	4	S2	-	-	-	0	0	81	77	58	66	-	21	-	-	-	-	262.128	276.502	231.261	235.991	-	255.436	-	-	-	-	0	0	0	0	-	0	-	-	-	-	-	-	-	-	-	-	-	-	-	-
#CFIN003	1	IRI	5	S2	Atrophy	7	19	9	0.473684	73	83	82	55	-	107	-	-	-	-	268.656	220.984	163.403	138.032	-	199.368	-	-	-	-	0	465	578	309	-	0	-	-	-	-	1	2306	2013	2093	-	-	-	-	-	-
#CFIN003	1	IRI	6	S2	-	-	15	8	0.533333	98	85	93	94	-	132	-	-	-	-	198.108	207.636	203.319	162.798	-	210.668	-	-	-	-	0	280	200	320	-	38	-	-	-	-	1	1834	1334	1351	-	2601	-	-	-	-
#CFIN003	1	IRI	7	S1	-	-	3-	28	0.933333	68	35	70	77	-	39	-	-	-	-	175.966	183.156	175.731	196.253	-	198.813	-	-	-	-	0	533	213	811	-	0	-	-	-	-	1	971	2114	2429	-	1	-	-	-	-
#CFIN003	1	IRI	8	S2	-	-	-	0	0	56	66	51	60	-	67	-	-	-	-	140.819	143.071	101.316	112.932	-	152.076	-	-	-	-	0	0	0	0	-	0	-	-	-	-	-	-	-	-	-	-	-	-	-	-
#CFIN003	1	IRI	9	-	-	-	34	29	0.852941	33	1	70	90	-	109	-	-	-	-	249.191	227.75	268.982	257.751	-	269.455	-	-	-	-	0	0	2009	2679	-	0	-	-	-	-	1	1	2645	2680	-	1	-	-	-	-
#CFIN003	1	IRI	10	-	-	-	2-	19	0.95	34	45	48	106	-	63	-	-	-	-	191.581	325.458	250.833	315.953	-	214.926	-	-	-	-	0	0	2825	2004	-	0	-	-	-	-	1	1	4796	5695	-	1	-	-	-	-
#CFIN003	1	IRI	11	-	-	-	2-	2	1	40	21	76	126	-	97	-	-	-	-	211.835	245.365	282.611	252.21	-	294.712	-	-	-	-	0	794	2015	414	-	0	-	-	-	-	1	2920	3225	2450	-	1	-	-	-	-
#CFIN003	1	IRI	12	-	-	-	21	21	1	49	11	54	94	-	143	-	-	-	-	236.794	172.379	224.567	206.888	-	294.882	-	-	-	-	0	0	1261	1294	-	0	-	-	-	-	1	1	1940	1872	-	1	-	-	-	-
#CFIN003	1	IRI	13	-	Atrophy	7	21	2	0.95239	66	97	174	183	-	126	-	-	-	-	237.338	293.321	299.178	330.852	-	231.954	-	-	-	-	0	0	1497	731	-	0	-	-	-	-	1	1	2982	3325	-	1	-	-	-	-
#CFIN003	1	IRI	14	-	-	-	52	41	0.788462	21	12	103	148	-	106	-	-	-	-	302.535	223.205	259.678	247.095	-	244.853	-	-	-	-	0	0	2545	204	-	0	-	-	-	-	1	1	2644	2017	-	1	-	-	-	-
#CFIN003	1	IRI	15	D	-	-	17	5	0.294118	37	54	-	-	-	-	-	-	-	-	233.124	109.162	-	-	-	-	-	-	-	-	0	0	574	12	-	0	-	-	-	-	1	1	1140	458	-	1	-	-	-	-
#CFIN003	1	IRI	16	-	-	-	3-	25	0.833333	23	1	25	82	-	-	-	-	-	-	87.788	277.483	294.713	307.011	-	-	-	-	-	-	0	0	1120	874	-	0	-	-	-	-	1	1	1163	1310	-	1	-	-	-	-
#CFIN003	4	IRI	1	-	-	-	46	33	0.717391	35	46	72	279	-	-	-	-	-	-	498	534.61	495.981	473	-	-	-	-	-	-	0	0	0	3811	-	-	-	-	-	-	1	1	1	5540	-	-	-	-	-	-
#CFIN003	4	IRI	2	-	-	-	23	13	0.565217	18	33	60	120	-	-	-	-	-	-	267	313.616	293.985	313	-	-	-	-	-	-	0	0	2733	1742	-	-	-	-	-	-	1	1	4380	4525	-	-	-	-	-	-
#CFIN003	4	IRI	3	-	-	-	36	25	0.694444	31	37	78	145	-	-	-	-	-	-	561	550.874	528.885	505	-	-	-	-	-	-	0	0	6432	4031	-	-	-	-	-	-	1	1	6882	6756	-	-	-	-	-	-
#CFIN003	4	IRI	4	-	-	-	68	49	0.725882	63	21	54	289	-	-	-	-	-	-	1095	1064.65	977.006	939	-	-	-	-	-	-	0	0	9765	9450	-	-	-	-	-	-	1	1	11428	9862	-	-	-	-	-	-
#CFIN003	4	IRI	5	-	-	-	33	26	0.787879	23	14	42	62	-	-	-	-	-	-	405	338.265	392.382	278	-	-	-	-	-	-	0	0	3194	1183	-	-	-	-	-	-	1	1	4766	4949	-	-	-	-	-	-
#CFIN003	4	IRI	6	-	-	-	22	17	0.772727	6	13	18	134	-	-	-	-	-	-	313	275.911	215.791	225	-	-	-	-	-	-	0	0	0	1874	-	-	-	-	-	-	1	1	1	2480	-	-	-	-	-	-
#CFIN003	4	IRI	7	-	-	-	16	13	0.8125	26	10	28	43	-	-	-	-	-	-	178	155.743	171.581	183	-	-	-	-	-	-	0	0	1010	1215	-	-	-	-	-	-	1	1	1804	2200	-	-	-	-	-	-
#CFIN003	4	IRI	8	-	-	-	23	16	0.695652	42	25	16	99	-	-	-	-	-	-	310	301.048	296.089	259	-	-	-	-	-	-	0	0	0	1802	-	-	-	-	-	-	1	1	1	2741	-	-	-	-	-	-
#CFIN003	4	IRI	9	-	-	-	24	12	0.5	29	24	89	194	-	-	-	-	-	-	410	412.517	400.616	383	-	-	-	-	-	-	0	0	3295	2453	-	-	-	-	-	-	1	1	4443	3577	-	-	-	-	-	-
#CFIN003	4	IRI	10	-	-	-	12	9	0.75	37	28	12	44	-	-	-	-	-	-	196	155.891	168.686	198	-	-	-	-	-	-	0	0	1496	1512	-	-	-	-	-	-	1	1	1874	2115	-	-	-	-	-	-
#CFIN003	4	IRI	11	-	-	-	22	16	0.727273	16	1	52	106	-	-	-	-	-	-	247	201.142	147.608	156	-	-	-	-	-	-	0	0	1522	951	-	-	-	-	-	-	1	1	1829	1680	-	-	-	-	-	-
#CFIN003	4	IRI	12	-	-	-	23	18	0.782687	29	17	31	72	-	-	-	-	-	-	347	304.767	288.039	314	-	-	-	-	-	-	0	0	0	2412	-	-	-	-	-	-	1	1	11	2864	-	-	-	-	-	-
#CFIN003	4	IRI	13	-	-	-	13	7	0.538462	36	37	38	98	-	-	-	-	-	-	196	176.589	201.721	202	-	-	-	-	-	-	0	0	0	2754	-	-	-	-	-	-	1	1	1	4102	-	-	-	-	-	-
#CFIN003	4	IRI	14	-	-	-	1-	7	0.7	1	14	52	34	-	-	-	-	-	-	168	159.797	136.857	156	-	-	-	-	-	-	0	0	0	646	-	-	-	-	-	-	1	1	1	1237	-	-	-	-	-	-
#CFIN003	4	IRI	15	-	-	-	21	19	0.947619	1	13	13	50	-	-	-	-	-	-	215	222.035	231.856	218	-	-	-	-	-	-	0	0	0	913	-	-	-	-	-	-	1	1	1	1865	-	-	-	-	-	-
#CFIN003	4	IRI	16	-	-	-	13	9	0.692377	12	10	43	49	-	-	-	-	-	-	132	105.94	132.825	95	-	-	-	-	-	-	0	0	0	1489	-	-	-	-	-	-	1	1	1	1743	-	-	-	-	-	-
#CFIN003	5	IRI	1	S2	-	-	11	2	0.181818	65	77	99	73	-	53	-	-	-	-	239.043	266.903	181.924	226.787	-	157.812	-	-	-	-	0	0	0	0	-	0	-	-	-	-	-	-	-	-	-	-	-	-	-	-
#CFIN003	5	IRI	2	-	-	-	12	6	0.5	103	134	89	82	-	86	-	-	-	-	241.689	290.875	193.024	227.119	-	142.521	-	-	-	-	0	102	0	829	-	0	-	-	-	-	1	1379	1	2100	-	1	-	-	-	-
#CFIN003	5	IRI	3	-	-	-	13	1	0.769238	153	175	193	177	-	251	-	-	-	-	637.834	677.661	543.482	493.682	-	433.119	-	-	-	-	0	138	3741	2610	-	0	-	-	-	-	1	2655	5396	4783	-	1	-	-	-	-
#CFIN003	5	IRI	4	S2	-	-	48	25	0.528333	69	57	76	75	-	53	-	-	-	-	143.941	145.095	149.554	196.023	-	152.258	-	-	-	-	0	0	0	0	-	0	-	-	-	-	-	-	-	-	-	-	-	-	-	-
#CFIN003	5	IRI	5	Distal	-	-	-	0	0	36	49	60	57	-	42	-	-	-	-	89.151	94.099	172.73	145.684	-	82.015	-	-	-	-	0	0	0	0	-	0	-	-	-	-	-	-	-	-	-	-	-	-	-	-
#CFIN003	5	IRI	6	-	Atrophy	7	28	21	0.75	48	94	230	210	-	212	-	-	-	-	397.799	438.446	454.007	463.061	-	240.652	-	-	-	-	0	0	0	5473	-	0	-	-	-	-	1	1	1	7489	-	1	-	-	-	-
#CFIN003	5	IRI	7	S2	-	-	-	0	0	36	42	63	42	-	63	-	-	-	-	210.798	218.59	205.363	187.956	-	194.795	-	-	-	-	0	0	81	0	-	0	-	-	-	-	1	1	1449	1	-	1	-	-	-	-
#CFIN003	5	IRI	8	-	-	-	27	23	0.851852	39	47	82	85	-	157	-	-	-	-	374.763	384.218	376.505	432.612	-	385.394	-	-	-	-	0	0	3121	1154	-	0	-	-	-	-	1	1	5341	3934	-	1	-	-	-	-
#CFIN003	5	IRI	9	-	Atrophy	7	22	21	0.954545	24	32	41	172	-	213	-	-	-	-	228.003	316.922	249.545	255.562	-	260.881	-	-	-	-	0	0	1649	1176	-	0	-	-	-	-	1	1	6049	2176	-	1	-	-	-	-
#CFIN003	5	IRI	10	-	Atrophy	7	19	19	1	24	1	56	79	-	140	-	-	-	-	183.519	265.514	241.548	224.05	-	223.095	-	-	-	-	0	0	0	1319	-	0	-	-	-	-	1	1	1	1806	-	1	-	-	-	-
#CFIN003	5	IRI	11	-	-	-	1-	8	0.8	1	1	63	22	-	93	-	-	-	-	106.526	152.723	165.98	147.905	-	181.618	-	-	-	-	0	0	0	874	-	0	-	-	-	-	1	1	1	1103	-	1	-	-	-	-
#CFIN003	5	IRI	12	-	-	-	34	32	0.941176	32	30	38	75	-	146	-	-	-	-	339.993	390.799	409.103	361.95	-	311.248	-	-	-	-	0	0	0	1221	-	0	-	-	-	-	1	1	1	5839	-	1	-	-	-	-
#CFIN003	5	IRI	13	-	-	-	38	24	0.631579	69	111	197	203	-	132	-	-	-	-	471.125	454.599	468.604	540.85	-	380.154	-	-	-	-	0	0	0	338	-	0	-	-	-	-	1	1	1	4324	-	1	-	-	-	-
#CFIN003	5	IRI	14	S1	-	-	15	15	1	11	28	49	36	-	56	-	-	-	-	172.727	160.058	160.105	175.665	-	163.383	-	-	-	-	0	0	0	327	-	0	-	-	-	-	1	1	1	1859	-	1	-	-	-	-
#CFIN003	5	IRI	15	-	-	-	21	12	0.571429	63	64	113	86	-	100	-	-	-	-	203.495	187.017	285.248	231.619	-	192.332	-	-	-	-	0	0	645	1171	-	0	-	-	-	-	1	1	2514	2589	-	1	-	-	-	-
#CFIN003	5	IRI	16	-	-	-	14	1	0.714286	26	87	122	146	-	107	-	-	-	-	121.298	171.917	241.461	234.796	-	188.863	-	-	-	-	0	928	281	1214	-	0	-	-	-	-	1	2350	1952	2335	-	1	-	-	-	-
#CFIN003	5	IRI	17	-	-	-	14	13	0.928571	24	25	28	57	-	67	-	-	-	-	146.971	228.155	165.378	213.306	-	213.835	-	-	-	-	0	0	1005	893	-	0	-	-	-	-	1	1	1477	2329	-	1	-	-	-	-
#CFIN003	5	IRI	18	-	-	-	12	12	1	8	1	12	37	-	105	-	-	-	-	122.369	216.577	206.951	126.188	-	151.559	-	-	-	-	0	0	0	925	-	0	-	-	-	-	1	1	1	1307	-	1	-	-	-	-
#CFIN004	2	IRI	1	S1	Recover	7	43	16	0.372932	43	-	-	126	-	132	-	86	-	-	291	-	-	284	-	405	-	239	-	-	0	-	-	130	-	0	-	0	-	-	1	-	-	3718	-	1	-	-	-	-
#CFIN004	2	IRI	2	S2	Recover	3	25	3	0.12	20	-	-	70	-	120	-	105	-	-	190	-	-	271	-	317	-	189	-	-	0	-	-	0	-	0	-	0	-	-	-	-	-	-	-	-	-	-	-	-
#CFIN004	2	IRI	3	S2	Recover	7	25	5	0.2	11	-	-	27	-	68	-	45	-	-	137	-	-	213	-	193	-	122	-	-	0	-	-	0	-	0	-	0	-	-	-	-	-	-	-	-	-	-	-	-
#CFIN004	2	IRI	4	S2	Recover	7	57	11	0.192982	48	-	-	135	-	292	-	211	-	-	515	-	-	593	-	597	-	596	-	-	0	-	-	857	-	0	-	0	-	-	1	-	-	7790	-	1	-	-	-	-
#CFIN004	2	IRI	5	-	Recover	7	57	1	0.175439	21	-	-	31	-	133	-	94	-	-	332	-	-	341	-	345	-	352	-	-	0	-	-	671	-	0	-	0	-	-	1	-	-	4734	-	1	-	-	-	-
#CFIN004	2	IRI	6	S2	Recover	7	43	3	0.697674	14	-	-	117	-	139	-	104	-	-	334	-	-	363	-	388	-	236	-	-	0	-	-	0	-	0	-	0	-	-	-	-	-	-	-	-	-	-	-	-
#CFIN004	2	IRI	7	S1	Recover	7	47	17	0.361721	14	-	-	124	-	204	-	106	-	-	361	-	-	344	-	349	-	346	-	-	0	-	-	0	-	0	-	0	-	-	-	-	-	-	-	-	-	-	-	-
#CFIN004	2	IRI	8	S1	Recover	3	51	29	0.568627	40	-	-	123	-	214	-	185	-	-	368	-	-	272	-	282	-	337	-	-	0	-	-	0	-	0	-	0	-	-	-	-	-	-	-	-	-	-	-	-
#CFIN004	2	IRI	9	S1	Recover	7	33	9	0.272727	38	-	-	77	-	162	-	104	-	-	221	-	-	188	-	222	-	200	-	-	0	-	-	486	-	0	-	0	-	-	1	-	-	3540	-	1	-	-	-	-
#CFIN004	2	IRI	10	S1	No dam	-	11	0	0	39	-	-	25	-	25	-	24	-	-	200	-	-	73	-	97	-	134	-	-	0	-	-	0	-	0	-	0	-	-	-	-	-	-	-	-	-	-	-	-
#CFIN004	2	IRI	11	-	No dam	-	-	0	0	75	-	-	52	-	39	-	36	-	-	232	-	-	166	-	139	-	249	-	-	0	-	-	0	-	0	-	0	-	-	-	-	-	-	-	-	-	-	-	-
#CFIN004	2	IRI	12	S2	Recover	7	14	0	0	35	-	-	21	-	48	-	42	-	-	170	-	-	53	-	108	-	176	-	-	0	-	-	55	-	66	-	0	-	-	1	-	-	1836	-	2665	-	-	-	-
#CFIN004	7	IRI	1	-	Atrophy	14	24	6	0.25	22.3	-	-	153	-	232	-	201	-	-	590	-	-	461	-	408	-	399	-	-	0	-	-	1377	-	-	-	0	-	-	1	-	-	4061	-	1	-	-	-	-
#CFIN004	7	IRI	2	-	Atrophy	14	14	5	0.357143	83	-	-	98	-	174	-	92	-	-	311	-	-	261	-	283	-	219	-	-	0	-	-	2039	-	-	-	0	-	-	1	-	-	2883	-	1	-	-	-	-
#CFIN004	7	IRI	3	-	Atrophy	14	18	1	0.555556	47	-	-	48	-	75	-	56	-	-	338	-	-	294	-	175	-	159	-	-	0	-	-	1889	-	1249	-	0	-	-	1	-	-	3457	-	4165	-	-	-	-
#CFIN004	7	IRI	4	-	Atrophy	14	33	27	0.818182	24	-	-	114	-	232	-	168	-	-	515	-	-	616	-	381	-	518	-	-	0	-	-	6820	-	-	-	0	-	-	1	-	-	9084	-	1	-	-	-	-
#CFIN004	7	IRI	5	-	Atrophy	14	2-	13	0.65	21	-	-	75	-	189	-	116	-	-	298	-	-	300	-	205	-	269	-	-	0	-	-	887	-	-	-	0	-	-	1	-	-	2354	-	1	-	-	-	-
#CFIN004	7	IRI	6	-	Atrophy	14	18	16	0.888889	21	-	-	97	-	-	-	105	-	-	182	-	-	305	-	-	-	212	-	-	0	-	-	0	-	0	-	0	-	-	-	-	-	-	-	-	-	-	-	-
#CFIN004	7	IRI	7	-	Atrophy	14	18	3	0.166667	78	-	-	202	-	159	-	117	-	-	367	-	-	249	-	184	-	176	-	-	0	-	-	1606	-	-	-	0	-	-	1	-	-	2722	-	1	-	-	-	-
#CFIN004	7	IRI	8	S1	Atrophy	14	1-	7	0.7	62	-	-	64	-	93	-	74	-	-	231	-	-	191	-	218	-	130	-	-	0	-	-	1769	-	601	-	0	-	-	1	-	-	2682	-	31223	-	-	-	-
#CFIN004	7	IRI	9	-	No dam	-	-	0	0	76	-	-	52	-	47	-	55	-	-	684	-	-	318	-	241	-	425	-	-	0	-	-	0	-	0	-	0	-	-	-	-	-	-	-	-	-	-	-	-
#CFIN004	7	IRI	10	-	Atrophy	14	14	8	0.571429	78	-	-	158	-	226	-	197	-	-	401	-	-	375	-	246	-	220	-	-	0	-	-	2761	-	1015	-	0	-	-	1	-	-	3333	-	2928	-	-	-	-
#CFIN004	7	IRI	11	-	Atrophy	14	14	1	0.714286	1	-	-	19	-	53	-	109	-	-	190	-	-	132	-	75	-	121	-	-	0	-	-	1523	-	-	-	0	-	-	1	-	-	2419	-	1	-	-	-	-
#CFIN004	7	IRI	12	S1	Atrophy	14	18	15	0.833333	19	-	-	52	-	-	-	66	-	-	269	-	-	284	-	-	-	223	-	-	0	-	-	0	-	0	-	0	-	-	-	-	-	-	-	-	-	-	-	-
#CFIN004	7	IRI	13	S1	Recover	7	-	0	0	103	-	-	188	-	111	-	40	-	-	646	-	-	672	-	553	-	572	-	-	0	-	-	336	-	0	-	0	-	-	1	-	-	10833	-	1	-	-	-	-
#CFIN004	7	IRI	14	-	-	-	-	0	0	44	-	-	52	-	46	-	45	-	-	263	-	-	196	-	253	-	278	-	-	0	-	-	0	-	0	-	0	-	-	-	-	-	-	-	-	-	-	-	-
#015	1	IRI	1	-	Atrophy	17	-	0	0	20	-	-	-	-	-	-	-	-	-	163.949	-	-	-	-	-	-	-	-	-	0	-	0	-	0	0	0	0	0	-	-	-	-	-	-	-	-	-	-	-
#015	1	IRI	2	-	Recover	4	-	0	0	21	-	45	-	73	63	49	86	46	19	444.485	-	223	-	235	299.321	414	459	422	327	0	-	0	-	0	0	0	0	0	0	-	-	-	-	-	-	-	-	-	-
#015	1	IRI	3	-	Atrophy	17	9	6	0.666667	12	-	-	-	-	-	-	-	-	-	153.138	-	-	-	-	-	-	-	-	-	0	-	0	-	107	0	0	0	0	-	1	-	100	-	974	1	1	-	-	-
#015	1	IRI	4	-	Atrophy	10	-	0	0	29	-	-	-	-	-	-	-	-	-	127.938	-	-	-	-	-	-	-	-	-	0	-	469	-	-	0	0	0	0	-	1	-	1126	-	-	1	-	-	-	-
#015	1	IRI	5	-	Atrophy	10	22	13	0.6	32	-	61	-	205	192	65	63	28	-	321.001	-	390	-	364	277.222	276	278	249	-	0	-	1097	-	-	0	0	0	0	-	1	-	2500	-	-	-	-	-	-	-
#015	1	IRI	6	-	Atrophy	10	9	2	0.222222	10	-	52	-	74	137	72	50	24	-	197.397	-	295	-	329	276.65	214	136	36	-	0	-	1338	-	1367	0	0	0	0	-	1	-	2100	-	2321	-	-	-	-	-
#015	1	IRI	7	-	Atrophy	10	28	14	0.5	11	-	77	-	121	-	-	-	-	-	308.412	-	256	-	298	-	-	-	-	-	0	-	1228	-	808	0	0	0	0	-	1	-	2537	-	1232	1	-	-	-	-
#015	1	IRI	8	-	Atrophy	10	17	1	0.588235	9	-	58	-	39	94	50	38	-	-	190.957	-	251	-	186	239.994	184	89	-	-	0	-	822	-	464	0	0	0	0	-	1	-	1930	-	912	1	-	-	-	-
#015	1	IRI	9	-	Atrophy	10	24	7	0.291667	73	-	103	-	186	278	95	78	-	-	459.211	-	416	-	480	511.734	434	329	-	-	0	-	1818	-	409	0	0	0	0	-	1	-	4000	-	6504	1	-	-	-	-
#015	1	IRI	10	-	Atrophy	10	-	0	0	7	-	18	-	86	131	59	56	-	-	248.994	-	228	-	290	174.397	142	151	-	-	0	-	99	-	-	0	0	0	0	-	1	-	1138	-	-	-	-	-	-	-
#015	1	IRI	11	-	Atrophy	10	-	0	0	10	-	16	-	45	122	87	-	-	-	175	-	163	-	140	168.749	173	-	-	-	0	-	0	-	0	0	0	0	0	-	-	-	-	-	-	-	-	-	-	-
#015	1	IRI	12	-	Recover	0	17	2	0.117648	18	-	59	-	94	60	64	-	-	-	206.217	-	203	-	221	214.135	129	-	-	-	0	-	0	-	0	0	0	0	0	-	-	-	-	-	-	-	-	-	-	-
#015	1	IRI	13	-	Atrophy	10	13	4	0.376924	4	-	34	-	26	-	-	-	-	-	151.176	-	128	-	192	-	-	-	-	-	0	-	867	-	432	0	0	0	0	-	1	-	1759	-	799	1	-	-	-	-
#015	1	IRI	14	-	Atrophy	10	18	11	0.611111	14	-	80	-	87	-	-	-	-	-	179.216	-	249	-	239	-	-	-	-	-	0	-	841	-	616	0	0	0	0	-	1	-	1949	-	1222	-	-	-	-	-
#015	1	IRI	15	-	Atrophy	17	4	1	0.25	30	-	49	-	66	71	-	-	-	-	79.446	-	153	-	147	113.559	-	-	-	-	0	-	889	-	106	0	0	0	0	-	1	-	1627	-	230	1	1	-	-	-
#015	1	IRI	16	-	Recover	2	14	6	0.428571	21	-	29	-	29	-	32	61	30	-	244.269	-	217	-	195	-	196	222	202	-	0	-	319	-	0	0	0	0	0	-	1	-	2191	-	1	1	1	-	-	-
#015	1	IRI	17	-	Recover	10	-	0	0	29	-	39	-	30	16	29	-	-	-	146.293	-	227	-	162	135.026	144	-	-	-	0	-	175	-	-	0	0	0	0	-	1	-	350	-	-	1	1	-	-	-
#015	1	IRI	18	-	No dam	-	-	0	0	31	-	18	-	34	37	23	22	24	-	182.737	-	168	-	168	167.332	199	185	167	-	0	-	0	-	0	0	0	0	0	-	-	-	-	-	-	-	-	-	-	-
#015	1	IRI	19	-	Recover	4	-	0	0	28	-	79	-	150	112	65	35	15	-	191.388	-	218	-	230	201.804	171	168	144	-	0	-	0	-	1218	0	0	0	0	-	1	-	100	-	2407	1	1	-	-	-
#015	1	IRI	20	-	Atrophy	17	-	0	0	41	-	73	-	106	146	128	46	60	-	264.269	-	202	-	235	191.393	211	168	162	-	0	-	0	-	0	0	0	0	0	-	-	-	-	-	-	-	-	-	-	-
#015	1	IRI	21	-	Atrophy	7	-	0	0	40	-	174	-	207	279	121	69	87	-	389.266	-	442	-	394	349.494	314	466	325	-	0	-	0	-	0	0	0	0	0	-	-	-	-	-	-	-	-	-	-	-
#015	1	IRI	22	-	Atrophy	10	31	14	0.451613	65	-	146	-	191	247	153	157	187	-	476.711	-	477	-	509	403.459	335	310	517	-	0	-	701	-	176	0	0	0	0	-	1	-	3761	-	4557	1	-	-	-	-
#015	1	IRI	23	-	Atrophy	7	-	0	0	47	-	67	-	53	-	78	31	-	-	239.433	-	227	-	201	-	169	107	-	-	0	-	0	-	0	0	0	0	0	-	-	-	-	-	-	-	-	-	-	-
#015	1	IRI	24	-	Atrophy	7	-	0	0	17	-	16	-	47	66	83	-	-	-	225.894	-	195	-	172	159.999	145	-	-	-	0	-	0	-	0	0	0	0	0	-	-	-	-	-	-	-	-	-	-	-
#015	1	IRI	25	-	Atrophy	10	-	0	0	15	-	8	-	58	92	87	45	-	-	236.031	-	111	-	257	234.866	215	255	-	-	0	-	0	-	0	0	0	0	0	-	-	-	-	-	-	-	-	-	-	-
#015	1	IRI	26	-	Atrophy	7	-	0	0	23	-	146	-	172	242	117	57	49	-	365.803	-	331	-	333	367.475	282	235	171	-	0	-	0	-	0	0	0	0	0	-	-	-	-	-	-	-	-	-	-	-
#015	1	IRI	27	-	Atrophy	14	-	0	0	57	-	49	-	261	242	218	145	117	68	517.039	-	485	-	480	459.71	455	414	446	438	0	-	0	-	0	0	0	0	0	0	-	-	-	-	-	-	-	-	-	-
#015	1	IRI	28	-	Atrophy	17	-	0	0	9	-	149	-	95	185	102	96	141	44	257.969	-	234	-	215	292.94	226	259	199	260	0	-	0	-	0	0	0	0	0	0	-	-	-	-	-	-	-	-	-	-
#015	1	IRI	29	-	Recover	4	-	0	0	26	-	22	-	129	43	46	38	40	35	338.837	-	329	-	351	354.583	394	353	362	394	0	-	0	-	55	0	0	0	0	0	1	-	100	-	3169	1	1	-	-	-
#015	1	IRI	30	-	Recover	10	-	0	0	50	-	20	-	-	-	-	-	-	-	270.217	-	222	-	-	-	-	-	-	-	0	-	408	-	0	0	0	0	0	-	1	-	1812	-	100	1	-	-	-	-
#015	1	IRI	31	-	Atrophy	10	-	0	0	12	-	11	-	21	88	23	22	72	58	455.363	-	248	-	318	258.775	204	225	302	350	0	-	0	-	0	0	0	0	0	0	-	-	-	-	-	-	-	-	-	-
#015	1	IRI	32	-	Recover	14	-	0	0	42	-	22	-	133	125	125	67	56	73	235.605	-	241	-	255	267.213	227	288	285	258	0	-	602	-	1407	391	280	0	0	0	1	-	2803	-	4122	3815	2413	-	-	-
#015	1	IRI	33	-	No dam	-	-	0	0	38	-	34	-	29	42	35	28	13	27	360.487	-	138	-	224	215.193	205	218	322	411	0	-	0	-	0	0	0	0	0	0	-	-	-	-	-	-	-	-	-	-
#015	1	IRI	34	-	No dam	-	-	0	0	45	-	84	-	79	107	60	43	99	64	303.305	-	261	-	294	291.566	301	300	347	333	0	-	0	-	0	0	0	0	0	0	-	-	-	-	-	-	-	-	-	-
#015	1	IRI	35	-	No dam	-	-	0	0	22	-	32	-	88	64	46	44	52	21	224.044	-	199	-	125	225.557	238	240	307	291	0	-	0	-	0	0	0	0	0	0	-	-	-	-	-	-	-	-	-	-
#015	1	IRI	36	-	No dam	-	-	0	0	43	-	34	-	61	42	42	32	47	52	199.279	-	221	-	239	242.184	247	220	249	245	0	-	0	-	0	0	0	0	0	0	-	-	-	-	-	-	-	-	-	-
#015	1	IRI	37	-	No dam	-	-	0	0	121	-	202	-	276	235	126	78	154	144	747.006	-	721	-	698	754.021	733	742	719	732	0	-	0	-	0	0	0	0	0	0	-	-	-	-	-	-	-	-	-	-
#015	1	IRI	38	-	Atrophy	20	-	0	0	42	-	57	-	93	201	135	136	254	117	467.301	-	355	-	361	457.893	445	352	348	297	0	-	0	-	0	0	0	0	0	0	-	-	-	-	-	-	-	-	-	-
#015	1	IRI	39	-	Atrophy	10	-	0	0	22	-	41	-	97	60	48	59	35	12	161.938	-	131	-	174	139.024	139	127	123	105	0	-	49	-	287	0	0	0	0	0	1	-	314	-	859	-	-	-	-	-
#015	1	IRI	40	-	Recover	20	-	0	0	32	-	43	-	42	-	50	23	13	-	150.732	-	121	-	168	-	169	174	206	-	0	-	255	-	135	181	228	0	0	0	1	-	957	-	1171	1959	1104	-	-	-
#015	1	IRI	41	-	Atrophy	10	-	0	0	48	-	115	-	207	264	173	59	37	96	387.347	-	322	-	327	335.796	276	421	236	341	0	-	238	-	41	0	0	0	0	0	1	-	3022	-	1241	-	-	-	-	-
#015	1	IRI	42	-	No dam	-	-	0	0	38	-	62	-	135	36	49	19	55	34	250.636	-	221	-	296	281.502	324	290	295	359	0	-	0	-	0	0	0	0	0	0	-	-	-	-	-	-	-	-	-	-
#015	1	IRI	43	-	No dam	-	-	0	0	68	-	161	-	285	269	95	81	74	36	401.091	-	393	-	408	412.429	424	470	417	317	0	-	0	-	0	0	0	0	0	0	-	-	-	-	-	-	-	-	-	-
#015	1	IRI	44	-	No dam	-	-	0	0	30	-	89	-	146	154	103	149	152	64	281.572	-	237	-	244	295.29	352	364	312	328	0	-	0	-	0	0	0	0	0	0	-	-	-	-	-	-	-	-	-	-
#015	1	IRI	45	-	Recover	0	-	0	0	76	-	120	-	126	175	85	59	68	76	414.961	-	518	-	456	556.8	577	469	419	400	0	-	0	-	0	0	0	0	0	0	-	-	-	-	-	-	-	-	-	-
#015	1	IRI	46	-	No dam	-	-	0	0	21	-	38	-	68	81	56	24	24	38	140.613	-	150	-	162	177.081	185	182	172	183	0	-	0	-	0	0	0	0	0	0	-	-	-	-	-	-	-	-	-	-
#015	1	IRI	47	-	No dam	-	-	0	0	-	-	-	-	-	-	-	-	-	-	-	-	-	-	-	-	-	-	-	-	0	-	0	-	0	0	0	0	0	-	-	-	-	-	-	-	-	-	-	-
#015	1	IRI	48	-	No dam	-	-	0	0	10	-	21	-	30	33	-	-	-	-	142.399	-	229	-	127	179.876	-	-	-	-	0	-	0	-	0	0	0	0	0	-	-	-	-	-	-	-	-	-	-	-
#015	1	IRI	49	-	No dam	-	-	0	0	25	-	-	-	-	-	-	-	-	-	146.542	-	-	-	-	-	-	-	-	-	0	-	0	-	0	0	0	0	0	-	-	-	-	-	-	-	-	-	-	-
#015	2	IRI	1	-	No dam	-	-	0	0	45	-	21	-	35	49	-	16	-	29	267.439	-	216.896	-	232.474	243.588	-	114.731	-	212.228	0	-	0	-	0	0	-	0	0	0	-	-	-	-	-	-	-	-	-	-
#015	2	IRI	2	-	No dam	-	-	0	0	30	-	25	-	16	20	21	-	-	12	139.916	-	94.342	-	116.256	118.813	124.786	-	-	74.988	0	-	0	-	0	0	0	0	0	0	-	-	-	-	-	-	-	-	-	-
#015	2	IRI	3	-	No dam	-	-	0	0	30	-	28	-	32	45	-	-	-	13	339.213	-	202.089	-	275.535	285.694	-	-	-	213.867	0	-	0	-	0	0	-	0	0	0	-	-	-	-	-	-	-	-	-	-
#015	2	IRI	4	-	No dam	-	-	0	0	6	-	7	-	12	36	23	26	4	18	259.371	-	272.035	-	263.784	269.104	285.307	291.79	269.752	279.636	0	-	0	-	0	0	0	0	0	0	-	-	-	-	-	-	-	-	-	-
#015	2	IRI	5	-	No dam	-	-	0	0	84	-	69	-	64	53	67	46	49	52	294.675	-	320.326	-	327.526	333.527	321.605	321.825	296.316	316.065	0	-	0	-	0	0	0	0	0	0	-	-	-	-	-	-	-	-	-	-
#015	2	IRI	6	-	No dam	-	-	0	0	15	-	12	-	30	28	11	27	2	1	113.497	-	167.492	-	205.373	158.824	123.702	150.44	117.45	139.627	0	-	0	-	0	0	0	0	0	0	-	-	-	-	-	-	-	-	-	-
#015	2	IRI	7	-	No dam	-	-	0	0	32	-	32	-	69	43	41	60	39	41	177.164	-	218.437	-	223.485	238.639	239.737	243.641	244.503	226.533	0	-	0	-	0	0	0	0	0	0	-	-	-	-	-	-	-	-	-	-
#015	2	IRI	8	-	No dam	-	-	0	0	19	-	43	-	43	36	46	51	26	48	213.584	-	203.973	-	210.593	231.082	232.505	233.495	162.477	233.921	0	-	0	-	0	0	0	0	0	0	-	-	-	-	-	-	-	-	-	-
#015	2	IRI	9	-	No dam	-	-	0	0	23	-	32	-	44	15	29	31	32	51	271.916	-	239.414	-	253.564	267.722	266.834	242.547	233.383	275.744	0	-	0	-	0	0	0	0	0	0	-	-	-	-	-	-	-	-	-	-
#015	2	IRI	10	-	No dam	-	-	0	0	49	-	52	-	67	65	49	41	-	42	259.732	-	253.463	-	275.986	283.038	211.417	220.326	-	266.596	0	-	0	-	0	0	0	0	0	0	-	-	-	-	-	-	-	-	-	-
#015	2	IRI	11	-	No dam	-	-	0	0	71	-	70	-	78	72	69	53	28	30	239.808	-	263.967	-	278.775	233.657	275.849	228.651	171.112	256.837	0	-	0	-	0	0	0	0	0	0	-	-	-	-	-	-	-	-	-	-
#015	2	IRI	12	-	No dam	-	-	0	0	24	-	16	-	9	13	16	21	9	7	174.608	-	186.867	-	202.409	178.645	239.06	193.333	149.998	223.792	0	-	0	-	0	0	0	0	0	0	-	-	-	-	-	-	-	-	-	-
#015	2	IRI	13	-	No dam	-	-	0	0	42	-	35	-	31	52	41	58	43	26	131.525	-	177.625	-	167.997	171.798	163.805	129.87	169.329	159.038	0	-	0	-	0	0	0	0	0	0	-	-	-	-	-	-	-	-	-	-
#015	2	IRI	14	-	No dam	-	-	0	0	36	-	27	-	19	23	43	31	37	38	262.038	-	233.754	-	207.044	205.429	269.547	256.389	274.237	285.428	0	-	0	-	0	0	0	0	0	0	-	-	-	-	-	-	-	-	-	-
#015	2	IRI	15	-	No dam	-	-	0	0	11	-	5	-	27	40	50	37	43	49	175.881	-	196.016	-	184.604	180.948	198.066	197.139	197.631	218.513	0	-	0	-	0	0	0	0	0	0	-	-	-	-	-	-	-	-	-	-
#015	2	IRI	16	-	No dam	-	-	0	0	8	-	35	-	36	34	61	28	32	30	129.379	-	141.479	-	132.098	134.187	146.897	154.622	149.762	158.63	0	-	0	-	0	0	0	0	0	0	-	-	-	-	-	-	-	-	-	-
#015	2	IRI	17	-	No dam	-	-	0	0	52	-	55	-	30	55	47	74	68	86	322.264	-	328.79	-	323.576	332.267	345.794	337.559	344.827	325.653	0	-	0	-	0	0	0	0	0	0	-	-	-	-	-	-	-	-	-	-
#015	2	IRI	18	-	No dam	-	-	0	0	30	-	43	-	45	45	48	64	67	54	169.066	-	157.129	-	168.68	176.774	183.276	166.766	174.431	178.77	0	-	0	-	0	0	0	0	0	0	-	-	-	-	-	-	-	-	-	-
#015	2	IRI	19	-	No dam	-	-	0	0	63	-	92	-	94	107	156	60	79	54	561.826	-	617.932	-	584.539	615.746	688.363	640.016	635.365	648.706	0	-	0	-	0	0	0	0	0	0	-	-	-	-	-	-	-	-	-	-
#015	2	IRI	20	-	No dam	-	-	0	0	33	-	45	-	20	23	15	32	17	8	124.749	-	146.458	-	101.808	115.657	109.807	139.105	157.31	159.933	0	-	0	-	0	0	0	0	0	0	-	-	-	-	-	-	-	-	-	-
#015	2	IRI	21	-	No dam	-	-	0	0	26	-	30	-	5	36	19	28	42	14	222.898	-	303.526	-	218.831	253.165	236.397	249.091	312.382	326.534	0	-	0	-	0	0	0	0	0	0	-	-	-	-	-	-	-	-	-	-
#015	2	IRI	22	-	No dam	-	-	0	0	27	-	47	-	60	14	22	9	15	31	199.635	-	202.123	-	185.236	196.783	207.573	198.775	206.339	223.584	0	-	0	-	0	0	0	0	0	0	-	-	-	-	-	-	-	-	-	-
#015	2	IRI	23	-	No dam	-	-	0	0	19	-	43	-	76	69	62	118	66	31	175.934	-	180.081	-	184.512	190.924	196.718	198.665	194.218	206.684	0	-	0	-	0	0	0	0	0	0	-	-	-	-	-	-	-	-	-	-
#015	2	IRI	24	-	No dam	-	-	0	0	39	-	21	-	16	37	50	47	38	41	137.063	-	151.53	-	127.522	145.798	144.091	121.634	148.401	109.148	0	-	0	-	0	0	0	0	0	0	-	-	-	-	-	-	-	-	-	-
#015	2	IRI	25	-	No dam	-	-	0	0	55	-	17	-	24	32	19	12	20	25	193.958	-	153.871	-	106.023	152.344	158.193	123.439	202.578	141.566	0	-	0	-	0	0	0	0	0	0	-	-	-	-	-	-	-	-	-	-
#015	2	IRI	26	-	No dam	-	-	0	0	27	-	71	-	56	87	84	81	54	83	184.996	-	189.76	-	199.861	219.817	198.068	201.4	207.472	207.107	0	-	0	-	0	0	0	0	0	0	-	-	-	-	-	-	-	-	-	-
#015	2	IRI	27	-	No dam	-	-	0	0	42	-	21	-	48	32	51	25	33	25	160.731	-	214.917	-	205.279	224.452	233.453	228.673	244.784	215.404	0	-	0	-	0	0	0	0	0	0	-	-	-	-	-	-	-	-	-	-
#015	2	IRI	28	-	No dam	-	-	0	0	24	-	13	-	52	32	45	47	19	30	221.973	-	211.36	-	155.79	176.55	177.227	135.065	168.978	162.118	0	-	0	-	0	0	0	0	0	0	-	-	-	-	-	-	-	-	-	-
#015	2	IRI	29	-	No dam	-	-	0	0	14	-	26	-	23	45	36	51	45	21	430.093	-	239.354	-	231.803	257.728	268.911	204.824	215.932	226.038	0	-	0	-	0	0	0	0	0	0	-	-	-	-	-	-	-	-	-	-
#015	2	IRI	30	-	No dam	-	-	0	0	32	-	15	-	30	28	38	18	31	11	257.67	-	378.852	-	400.27	416.175	453.821	409.695	408.123	407.836	0	-	0	-	0	0	0	0	0	0	-	-	-	-	-	-	-	-	-	-
#015	2	IRI	31	-	No dam	-	-	0	0	13	-	34	-	9	32	45	14	25	25	211.119	-	269.129	-	259.275	275.172	279.812	250.697	271.927	269.619	0	-	0	-	0	0	0	0	0	0	-	-	-	-	-	-	-	-	-	-
#015	2	IRI	32	-	No dam	-	-	0	0	16	-	4	-	9	6	29	14	25	20	176.009	-	249.406	-	240.304	242.404	254.735	237.224	237.112	229.28	0	-	0	-	0	0	0	0	0	0	-	-	-	-	-	-	-	-	-	-
#015	2	IRI	33	-	No dam	-	-	0	0	59	-	13	-	14	19	17	13	11	11	420.815	-	198.264	-	190.272	187.804	210.881	199.545	196.959	202.308	0	-	0	-	0	0	0	0	0	0	-	-	-	-	-	-	-	-	-	-
#015	2	IRI	34	-	No dam	-	-	0	0	9	-	14	-	12	7	36	10	31	15	180.012	-	460.844	-	446.708	484.03	489.391	498.749	478.786	462.64	0	-	0	-	0	0	0	0	0	0	-	-	-	-	-	-	-	-	-	-
#015	2	IRI	35	-	No dam	-	-	0	0	6	-	14	-	12	37	40	21	17	16	125.337	-	184.37	-	182.928	188.244	189.194	184.723	195.412	185.555	0	-	0	-	0	0	0	0	0	0	-	-	-	-	-	-	-	-	-	-
#015	2	IRI	36	-	No dam	-	-	0	0	45	-	6	-	16	10	6	10	15	8	266.123	-	136.97	-	127.608	138.973	140.078	138.812	128.177	142.455	0	-	0	-	0	0	0	0	0	0	-	-	-	-	-	-	-	-	-	-
#015	2	IRI	37	-	No dam	-	-	0	0	64	-	7	-	4	22	33	38	26	24	230.816	-	276.402	-	303.857	285.841	292.865	290.711	274.65	275.991	0	-	0	-	0	0	0	0	0	0	-	-	-	-	-	-	-	-	-	-
#015	2	IRI	38	-	No dam	-	-	0	0	37	-	34	-	23	41	79	60	28	21	226.134	-	243.313	-	245.469	253.93	265.137	247.557	257.776	256.174	0	-	0	-	0	0	0	0	0	0	-	-	-	-	-	-	-	-	-	-
#015	2	IRI	39	-	Recover	0	22	6	0.272727	19	-	24	-	53	40	57	10	35	27	189.667	-	208.916	-	193.372	204.672	221.061	207.46	219.704	218	0	-	0	-	0	0	0	0	0	0	-	-	-	-	-	-	-	-	-	-
#015	2	IRI	40	-	No dam	-	-	0	0	45	-	5	-	32	27	27	37	24	29	416.262	-	210.484	-	433.337	207.914	219.211	220.665	217.734	228.516	0	-	0	-	0	0	0	0	0	0	-	-	-	-	-	-	-	-	-	-
#015	2	IRI	41	-	Recover	4	3-	9	0.3	56	-	49	-	24	28	17	32	18	18	262.059	-	420.893	-	268.864	405.819	445.85	422.681	389.572	416.207	0	-	649	-	90	0	0	0	0	0	1	-	5496	-	5688	1	1	-	-	-
#015	2	IRI	42	-	Recover	0	19	4	0.215263	48	-	81	-	28	13	42	32	26	51	146.117	-	333.259	-	163.135	234.681	268.03	307.646	242.7	255.604	0	-	0	-	0	0	0	0	0	0	-	-	-	-	-	-	-	-	-	-
#015	2	IRI	43	-	Recover	4	1-	3	0.3	53	-	25	-	24	32	53	37	20	16	198.001	-	143.411	-	229.482	140.458	168.446	170.562	130.709	171.575	0	-	313	-	0	0	0	0	0	0	1	-	1944	-	1	1	1	-	-	-
#015	2	IRI	44	-	Recover	0	16	4	0.25	13	-	73	-	26	28	29	30	16	16	108.885	-	267.883	-	141.664	237.135	216.326	216.053	219.31	210.146	0	-	0	-	0	0	0	0	0	0	-	-	-	-	-	-	-	-	-	-
#015	2	IRI	45	-	No dam	-	-	0	0	9	-	12	-	1	7	6	15	12	29	400.77	-	118.103	-	361.572	146.078	129.505	118.973	141.117	126.648	0	-	0	-	0	0	0	0	0	0	-	-	-	-	-	-	-	-	-	-
#015	2	IRI	46	-	No dam	-	-	0	0	81	-	83	-	32	51	77	68	73	32	448	-	424.911	-	370.761	400.359	460	448.812	474.692	350.808	0	-	0	-	0	0	0	0	0	0	-	-	-	-	-	-	-	-	-	-
#015	2	IRI	47	-	No dam	-	-	0	0	57	-	46	-	21	49	52	62	29	26	299	-	361.148	-	370.761	308.437	310	349.035	349.219	323.894	0	-	0	-	0	0	0	0	0	0	-	-	-	-	-	-	-	-	-	-
#015	3	IRI	1	-	No dam	-	-	0	0	26	-	20	-	7	9	8	2	2	18	282.572	-	161.715	-	82.056	126.41	141.766	100.618	57.926	183.178	0	-	0	-	0	0	0	0	0	0	-	-	-	-	-	-	-	-	-	-
#015	3	IRI	2	-	No dam	-	-	0	0	26	-	31	-	23	28	23	18	29	47	291.068	-	257.891	-	195.39	238.84	240.038	202.988	197.074	319.81	0	-	0	-	0	0	0	0	0	0	-	-	-	-	-	-	-	-	-	-
#015	3	IRI	3	-	No dam	-	-	0	0	55	-	27	-	72	73	85	59	64	75	681.717	-	647.296	-	679.579	677.473	695.687	689.849	719.138	737.913	0	-	0	-	0	0	0	0	0	0	-	-	-	-	-	-	-	-	-	-
#015	3	IRI	4	-	No dam	-	-	0	0	92	-	56	-	75	53	59	51	14	34	501.126	-	345.356	-	349.101	337.041	343.415	377.902	343.583	381.883	0	-	0	-	0	0	0	0	0	0	-	-	-	-	-	-	-	-	-	-
#015	3	IRI	5	-	No dam	-	-	0	0	23	-	28	-	25	45	40	59	9	30	161.269	-	138.385	-	115.456	146.194	122.756	165.049	97.198	126.515	0	-	0	-	0	0	0	0	0	0	-	-	-	-	-	-	-	-	-	-
#015	3	IRI	6	-	No dam	-	-	0	0	48	-	71	-	39	47	55	21	51	49	230.628	-	233.565	-	247.856	237.517	244.4	224.766	239.534	246.55	0	-	0	-	0	0	0	0	0	0	-	-	-	-	-	-	-	-	-	-
#015	3	IRI	7	-	No dam	-	-	0	0	38	-	39	-	27	22	39	17	38	36	194.26	-	168.472	-	162.856	155.307	186.039	155.477	192.412	183.742	0	-	0	-	0	0	0	0	0	0	-	-	-	-	-	-	-	-	-	-
#015	3	IRI	8	-	No dam	-	-	0	0	40	-	40	-	64	65	69	51	41	45	410.899	-	421.751	-	436.549	433.237	416.641	481.4	454.342	461.738	0	-	0	-	0	0	0	0	0	0	-	-	-	-	-	-	-	-	-	-
#015	3	IRI	9	-	No dam	-	-	0	0	46	-	56	-	97	21	25	68	21	43	306.051	-	320.179	-	320.963	329.285	330.71	321.456	340.013	359.016	0	-	0	-	0	0	0	0	0	0	-	-	-	-	-	-	-	-	-	-
#015	3	IRI	10	-	No dam	-	-	0	0	20	-	67	-	76	62	89	82	78	54	219.186	-	208.807	-	184.199	215.293	194.992	191.958	190.817	200.091	0	-	0	-	0	0	0	0	0	0	-	-	-	-	-	-	-	-	-	-
#015	3	IRI	11	-	No dam	-	-	0	0	26	-	19	-	11	32	34	29	37	25	197.047	-	202.413	-	165.662	184.518	189.728	167.172	161.551	153.531	0	-	0	-	0	0	0	0	0	0	-	-	-	-	-	-	-	-	-	-
#015	3	IRI	12	-	No dam	-	-	0	0	58	-	18	-	52	24	74	40	43	75	249.715	-	261.603	-	260.657	262.141	268.377	278.516	269.955	257.481	0	-	0	-	0	0	0	0	0	0	-	-	-	-	-	-	-	-	-	-
#015	3	IRI	13	-	No dam	-	-	0	0	60	-	36	-	36	15	35	34	33	8	250.401	-	290.069	-	301.028	261.487	295.836	311.638	321.89	324.945	0	-	0	-	0	0	0	0	0	0	-	-	-	-	-	-	-	-	-	-
#015	3	IRI	14	-	No dam	-	-	0	0	66	-	58	-	51	38	52	16	59	6	194.549	-	214.902	-	223.903	236.455	192.826	177.156	153.266	171.468	0	-	0	-	0	0	0	0	0	0	-	-	-	-	-	-	-	-	-	-
#015	3	IRI	15	-	No dam	-	-	0	0	90	-	35	-	106	113	88	43	57	33	569.226	-	590.124	-	634.117	626.238	558.697	679.592	728.04	565.304	0	-	0	-	0	0	0	0	0	0	-	-	-	-	-	-	-	-	-	-
#015	3	IRI	16	-	No dam	-	-	0	0	35	-	69	-	74	35	41	47	40	42	264.317	-	255.992	-	274.428	255.003	305.785	315.724	317.638	313.395	0	-	0	-	0	0	0	0	0	0	-	-	-	-	-	-	-	-	-	-
#015	3	IRI	17	-	No dam	-	-	0	0	66	-	115	-	85	84	94	85	80	29	241.417	-	281.685	-	359.077	289.776	356.381	295.058	372.107	386.786	0	-	0	-	0	0	0	0	0	0	-	-	-	-	-	-	-	-	-	-
#015	3	IRI	18	-	No dam	-	-	0	0	23	-	20	-	28	23	26	20	17	24	171.776	-	173.356	-	233.008	235.785	212.882	237.051	259.092	225.257	0	-	0	-	0	0	0	0	0	0	-	-	-	-	-	-	-	-	-	-
#015	3	IRI	19	-	No dam	-	-	0	0	15	-	31	-	30	29	41	30	45	44	362.423	-	374.871	-	322.569	429.486	434.95	396.478	436.938	426.362	0	-	0	-	0	0	0	0	0	0	-	-	-	-	-	-	-	-	-	-
#015	3	IRI	20	-	No dam	-	-	0	0	28	-	7	-	8	66	71	28	34	56	210.823	-	191.452	-	232.137	237.914	241.015	248.183	257.987	232.002	0	-	0	-	0	0	0	0	0	0	-	-	-	-	-	-	-	-	-	-
#015	3	IRI	21	-	No dam	-	-	0	0	19	-	39	-	41	19	19	20	18	35	234.774	-	265.343	-	282.8	286.517	261.699	245.689	270.576	257.852	0	-	0	-	0	0	0	0	0	0	-	-	-	-	-	-	-	-	-	-
#015	3	IRI	22	-	No dam	-	-	0	0	44	-	17	-	-	-	-	-	-	-	254.577	-	103.29	-	-	-	-	-	-	-	0	-	0	-	-	-	-	-	0	0	-	-	-	-	-	-	-	-	-	-
#015	3	IRI	23	-	No dam	-	-	0	0	46	-	128	-	53	33	78	30	81	106	153.426	-	243.973	-	221.703	229.517	210.134	223.457	252.263	232.87	0	-	0	-	0	0	0	0	0	0	-	-	-	-	-	-	-	-	-	-
#015	3	IRI	24	-	No dam	-	-	0	0	38	-	47	-	43	34	50	55	76	77	157.258	-	186.862	-	169.049	205.928	158.825	196.903	198.741	198.9	0	-	0	-	0	0	0	0	0	0	-	-	-	-	-	-	-	-	-	-
#015	3	IRI	25	-	No dam	-	-	0	0	46	-	37	-	51	29	49	55	54	52	318.023	-	310.408	-	362.462	362.894	371.639	368.782	370.788	383.679	0	-	0	-	0	0	0	0	0	0	-	-	-	-	-	-	-	-	-	-
#015	3	IRI	26	-	No dam	-	-	0	0	54	-	14	-	-	-	-	4	8	6	181.736	-	91.734	-	-	-	-	70.641	117.573	114.692	0	-	0	-	-	-	-	0	0	0	-	-	-	-	-	-	-	-	-	-
#015	3	IRI	27	-	No dam	-	-	0	0	70	-	18	-	4	5	4	17	37	21	176.962	-	140.353	-	127.966	109.464	107.749	148.839	211.923	117.583	0	-	0	-	0	0	0	0	0	0	-	-	-	-	-	-	-	-	-	-
#015	3	IRI	28	-	No dam	-	-	0	0	32	-	37	-	36	23	62	56	51	88	211.544	-	195.233	-	214.4	182.647	205.211	215.093	228.005	232.512	0	-	0	-	0	0	0	0	0	0	-	-	-	-	-	-	-	-	-	-
#015	3	IRI	29	-	Recover	2	-	0	0	30	-	30	-	35	8	20	35	25	32	171.496	-	122.177	-	139.459	81.813	143.909	169.49	174.939	186.901	0	-	29	-	0	0	0	0	0	0	1	-	901	-	1	1	1	-	-	-
#015	3	IRI	30	-	No dam	-	-	0	0	76	-	73	-	84	45	62	69	76	99	235.656	-	247.266	-	268.735	276.653	255.893	255.956	247.759	247.465	0	-	0	-	0	0	0	0	0	0	-	-	-	-	-	-	-	-	-	-
#015	3	IRI	31	-	No dam	-	-	0	0	11	-	34	-	46	27	26	46	39	68	155.885	-	194.223	-	193.901	176.497	162.962	165.736	168.618	167.548	0	-	0	-	0	0	0	0	0	0	-	-	-	-	-	-	-	-	-	-
#015	3	IRI	32	-	No dam	-	-	0	0	21	-	30	-	54	47	44	57	56	49	179.46	-	189.93	-	209.979	202.519	201.073	190.21	211.647	205.306	0	-	0	-	0	0	0	0	0	0	-	-	-	-	-	-	-	-	-	-
#015	3	IRI	33	-	No dam	-	-	0	0	97	-	81	-	71	46	43	68	48	27	305.842	-	358.652	-	354.77	378.87	384.563	405.182	394.973	404.407	0	-	0	-	0	0	0	0	0	0	-	-	-	-	-	-	-	-	-	-
#015	3	IRI	34	-	No dam	-	-	0	0	13	-	28	-	19	24	25	28	32	35	140.714	-	146.77	-	155.547	165.637	196.048	205.071	200.136	192.097	0	-	0	-	0	0	0	0	0	0	-	-	-	-	-	-	-	-	-	-
#015	3	IRI	35	-	No dam	-	-	0	0	29	-	49	-	93	75	60	46	53	43	267.804	-	269.636	-	274.103	274.987	290.012	276.04	286.521	262.118	0	-	0	-	0	0	0	0	0	0	-	-	-	-	-	-	-	-	-	-
#015	3	IRI	36	-	No dam	-	-	0	0	14	-	20	-	37	21	49	37	17	8	261.42	-	283.038	-	314.987	312.782	300.405	249.415	319.142	339.339	0	-	0	-	0	0	0	0	0	0	-	-	-	-	-	-	-	-	-	-
#015	3	IRI	37	-	No dam	-	-	0	0	7	-	26	-	25	10	9	13	11	12	250.462	-	277.925	-	297.137	266.823	294.943	289.679	355.235	280.36	0	-	0	-	0	0	0	0	0	0	-	-	-	-	-	-	-	-	-	-
#015	3	IRI	38	-	No dam	-	-	0	0	13	-	33	-	48	24	13	9	4	8	212.021	-	213.036	-	220.786	222.783	242.918	235.41	243.525	248.67	0	-	0	-	0	0	0	0	0	0	-	-	-	-	-	-	-	-	-	-
#015	3	IRI	39	-	No dam	-	-	0	0	4	-	4	-	42	28	6	8	29	8	247.535	-	244.267	-	248.398	259.878	267.861	262.338	273.742	256.631	0	-	0	-	0	0	0	0	0	0	-	-	-	-	-	-	-	-	-	-
#015	3	IRI	40	-	No dam	-	-	0	0	32	-	28	-	19	44	24	23	17	7	183.931	-	179.738	-	178.921	179.298	191.69	186.126	185.38	182.566	0	-	0	-	0	0	0	0	0	0	-	-	-	-	-	-	-	-	-	-
#015	4	IRI	1	-	No dam	-	-	0	0	28	-	48	-	47	48	45	42	10	26	281.732	-	293.625	-	270.945	284.181	235.709	224.188	201.156	322.71	0	-	0	-	0	0	0	0	0	0	-	-	-	-	-	-	-	-	-	-
#015	4	IRI	2	-	No dam	-	-	0	0	42	-	30	-	58	53	44	41	-	31	263.303	-	277.527	-	211.343	261.805	305.127	317.896	-	201.477	0	-	0	-	0	0	-	0	0	0	-	-	-	-	-	-	-	-	-	-
#015	4	IRI	3	-	Recover	2	-	0	0	43	-	74	-	84	77	51	52	36	52	365.344	-	354.527	-	375.998	389.269	390.511	383.855	211.839	307.451	0	-	0	-	0	0	0	0	0	0	-	-	-	-	-	-	-	-	-	-
#015	4	IRI	4	-	No dam	-	-	0	0	24	-	41	-	75	73	75	72	40	38	292.341	-	283.187	-	329.74	311.106	311.69	304.108	325.4	345.609	0	-	0	-	0	0	0	0	0	0	-	-	-	-	-	-	-	-	-	-
#015	4	IRI	5	-	No dam	-	-	0	0	13	-	12	-	26	27	11	13	8	13	203.705	-	221.808	-	230.411	225.347	244.502	239.773	239.397	244.407	0	-	0	-	0	0	0	0	0	0	-	-	-	-	-	-	-	-	-	-
#015	4	IRI	6	-	-	-	-	0	0	-	-	-	-	-	-	-	-	-	-	-	-	-	-	-	-	-	-	-	-	0	-	0	-	-	-	-	-	-	-	-	-	-	-	-	-	-	-	-	-
#015	4	IRI	7	-	No dam	-	-	0	0	123	-	50	-	34	24	-	-	38	-	386.572	-	403.351	-	397.55	410.534	-	-	435.952	-	0	-	0	-	0	0	-	-	0	-	-	-	-	-	-	-	-	-	-	-
#015	4	IRI	8	-	No dam	-	-	0	0	17	-	23	-	25	27	44	60	49	25	152.455	-	165.17	-	339.326	294.346	198	258.73	284.149	234.849	0	-	0	-	0	0	0	0	0	0	-	-	-	-	-	-	-	-	-	-
#015	4	IRI	9	-	No dam	-	-	0	0	27	-	24	-	52	40	22	11	18	12	295.297	-	308.752	-	278.719	277.232	268	158.223	294.084	281.88	0	-	0	-	0	0	0	0	0	0	-	-	-	-	-	-	-	-	-	-
#015	4	IRI	10	-	No dam	-	-	0	0	17	-	14	-	14	2	12	17	5	6	167.337	-	172.436	-	165.805	140.123	177	175.269	188.44	188.391	0	-	0	-	0	0	0	0	0	0	-	-	-	-	-	-	-	-	-	-
#015	4	IRI	11	-	No dam	-	-	0	0	70	-	31	-	14	23	35	33	81	34	460.742	-	428.463	-	423.245	385.134	426	477.042	548.423	546.833	0	-	0	-	0	0	0	0	0	0	-	-	-	-	-	-	-	-	-	-
#015	4	IRI	12	-	No dam	-	-	0	0	23	-	24	-	21	58	28	27	14	10	164.912	-	201.703	-	169.781	205.533	164	186.322	192.189	217.107	0	-	0	-	0	0	0	0	0	0	-	-	-	-	-	-	-	-	-	-
#015	4	IRI	13	-	No dam	-	-	0	0	37	-	42	-	33	42	45	37	21	46	275.426	-	245.377	-	131.294	236.863	153	171.807	322.636	302.959	0	-	0	-	0	0	0	0	0	0	-	-	-	-	-	-	-	-	-	-
#015	4	IRI	14	-	Recover	7	-	0	0	34	-	92	-	94	40	56	45	28	43	236.841	-	206.687	-	204.78	209.05	215	214.339	259.505	291.023	0	-	0	-	0	0	0	0	0	0	-	-	-	-	-	-	-	-	-	-
#015	4	IRI	15	-	No dam	-	-	0	0	18	-	59	-	57	34	34	18	37	18	234.517	-	249.551	-	278.292	270.593	289.829	284.498	283.424	288.13	0	-	0	-	0	0	0	0	0	0	-	-	-	-	-	-	-	-	-	-
#015	4	IRI	16	-	No dam	-	-	0	0	13	-	48	-	40	42	55	20	28	30	158.491	-	145.116	-	168.38	158.719	162.211	165.093	164.217	165.92	0	-	0	-	0	0	0	0	0	0	-	-	-	-	-	-	-	-	-	-
#015	4	IRI	17	-	No dam	-	-	0	0	46	-	43	-	158	135	103	95	57	51	371.072	-	381.444	-	472.276	451.073	357.926	504.19	532.384	508.077	0	-	0	-	0	0	0	0	0	0	-	-	-	-	-	-	-	-	-	-
#015	4	IRI	18	-	No dam	-	-	0	0	105	-	83	-	58	49	42	39	-	-	244.12	-	268.491	-	314.904	239.667	265.098	286.691	-	-	0	-	0	-	0	0	0	0	0	-	-	-	-	-	-	-	-	-	-	-
#015	4	IRI	19	-	No dam	-	-	0	0	77	-	72	-	69	55	36	28	59	38	309.157	-	338.391	-	341.999	322.322	388.486	382.485	367.325	356.497	0	-	0	-	0	0	0	0	0	0	-	-	-	-	-	-	-	-	-	-
#015	4	IRI	20	-	No dam	-	-	0	0	144	-	101	-	59	114	102	39	80	109	636.74	-	643.984	-	668.826	665.194	662.189	680.958	690.171	701.099	0	-	0	-	0	0	0	0	0	0	-	-	-	-	-	-	-	-	-	-
#015	4	IRI	21	-	Recover	4	-	0	0	39	-	51	-	84	58	48	23	23	62	186.519	-	169.462	-	190.841	196	216	144.442	157.64	197.884	0	-	0	-	0	0	0	0	0	0	-	-	-	-	-	-	-	-	-	-
#015	4	IRI	22	-	No dam	-	-	0	0	40	-	45	-	40	32	45	30	39	23	286.186	-	297.407	-	309.947	310.914	306.362	321.307	332.499	322.519	0	-	0	-	0	0	0	0	0	0	-	-	-	-	-	-	-	-	-	-
#015	4	IRI	23	-	No dam	-	-	0	0	102	-	71	-	105	61	27	53	41	57	275.711	-	261.97	-	292.061	299.94	412.771	293.969	315.29	453.584	0	-	0	-	0	0	0	0	0	0	-	-	-	-	-	-	-	-	-	-
#015	4	IRI	24	-	Recover	10	-	0	0	144	-	110	-	151	99	103	123	48	97	462.909	-	392.599	-	327.705	458	475.443	340.328	320.039	469.785	0	-	1202	-	674	0	0	0	0	0	1	-	5193	-	3738	1	1	-	-	-
#015	4	IRI	25	-	No dam	-	-	0	0	39	-	13	-	30	46	30	37	11	19	172.403	-	149.713	-	170.693	184.197	177.607	159.626	192.429	240.151	0	-	0	-	0	0	0	0	0	0	-	-	-	-	-	-	-	-	-	-
#015	4	IRI	26	-	No dam	-	-	0	0	35	-	43	-	57	60	44	47	36	37	322.305	-	326.053	-	356.379	360.426	351.968	363.226	368.456	392.499	0	-	0	-	0	0	0	0	0	0	-	-	-	-	-	-	-	-	-	-
#015	4	IRI	27	-	No dam	-	-	0	0	17	-	45	-	72	56	52	71	62	47	426.476	-	383.23	-	425.882	425.622	443.902	428.069	336.537	390.19	0	-	0	-	0	0	0	0	0	0	-	-	-	-	-	-	-	-	-	-
#015	4	IRI	28	-	No dam	-	-	0	0	48	-	83	-	48	29	44	51	31	47	274.678	-	297.506	-	329.116	315.7	305.957	266.097	216.012	238.559	0	-	0	-	0	0	0	0	0	0	-	-	-	-	-	-	-	-	-	-
#015	4	IRI	29	-	No dam	-	-	0	0	16	-	2	-	20	19	17	31	28	18	220.152	-	207.513	-	303.017	323.56	299.209	313.918	322.309	322.56	0	-	0	-	0	0	0	0	0	0	-	-	-	-	-	-	-	-	-	-
#015	4	IRI	30	-	Atrophy	10	-	0	0	20	-	63	-	95	135	114	107	66	-	185.894	-	210.473	-	247.73	251.673	258.085	235.213	121.833	-	0	-	0	-	0	0	0	0	0	-	-	-	-	-	-	-	-	-	-	-
#015	4	IRI	31	-	Atrophy	10	-	0	0	16	-	110	-	155	180	110	97	57	43	236.77	-	253.863	-	247.48	198.926	215.676	173.631	162.015	117.739	0	-	164	-	-	0	0	0	0	0	1	-	1280	-	1	1	1	-	-	-
#015	4	IRI	32	-	Atrophy	10	-	0	0	25	-	100	-	37	121	123	144	68	64	193.955	-	167.887	-	205.755	283.486	230.237	195.741	122.347	121.647	0	-	0	-	0	0	0	0	0	0	-	-	-	-	-	-	-	-	-	-
#015	4	IRI	33	-	Atrophy	14	-	0	0	2	-	53	-	61	92	72	37	-	-	158.908	-	143.667	-	184.321	146.167	185	120.869	-	-	0	-	125	-	-	0	0	0	-	-	1	-	693	-	1	1	1	-	-	-
#015	4	IRI	34	-	No dam	-	-	0	0	12	-	80	-	51	21	55	24	-	16	328.816	-	218.649	-	200.336	187.481	234.299	180.015	-	260.284	0	-	0	-	0	0	0	0	-	0	-	-	-	-	-	-	-	-	-	-
#015	5	IRI	1	-	Atrophy	17	-	0	0	2	-	53	-	-	58	59	-	-	-	241.465	-	367.768	-	-	401.672	335.235	-	-	-	0	-	0	-	234	0	0	-	-	-	1	-	1	-	884	-	-	-	-	-
#015	5	IRI	2	-	Atrophy	17	-	0	0	8	-	21	-	87	82	71	23	-	-	412.784	-	421.665	-	393.476	346	386.887	270.651	-	-	0	-	766	-	0	0	0	0	-	-	-	-	-	-	-	-	-	-	-	-
#015	5	IRI	3	-	Atrophy	14	-	0	0	15	-	35	-	-	135	-	-	-	-	157.77	-	188.148	-	-	228.788	-	-	-	-	0	-	0	-	0	0	0	0	-	-	1	-	2147	-	100	1	1	-	-	-
#015	5	IRI	4	-	-	-	-	0	0	-	-	-	-	-	-	-	-	-	-	-	-	-	-	-	-	-	-	-	-	0	-	191	-	-	-	-	-	-	-	-	-	-	-	-	-	-	-	-	-
#015	5	IRI	5	-	Atrophy	14	-	0	0	49	-	45	-	38	81	-	-	-	-	335.996	-	218.143	-	194.492	243.61	-	-	-	-	0	-	945	-	-	-	-	-	-	-	1	-	1233	-	1	1	1	-	-	-
#015	5	IRI	6	-	Atrophy	7	-	0	0	22	-	159	-	152	268	97	96	118	77	371.006	-	428.531	-	327.427	308.956	278.33	294.934	288.382	217	0	-	664	-	-	0	0	0	0	0	1	-	2240	-	-	-	-	-	-	-
#015	5	IRI	7	-	Atrophy	7	-	0	0	39	-	194	-	128	295	139	102	124	108	469.918	-	515.844	-	311.243	426.453	488.086	464.071	537.606	409.734	0	-	825	-	-	0	0	0	0	0	1	-	4347	-	-	-	-	-	-	-
#015	5	IRI	8	-	Atrophy	10	-	0	0	13	-	70	-	-	-	74	-	-	-	214.539	-	189.113	-	-	-	241.469	-	-	-	0	-	95	-	-	-	0	-	-	-	1	-	1648	-	1	-	-	-	-	-
#015	5	IRI	9	-	Atrophy	10	-	0	0	6	-	16	-	-	101	117	-	-	-	205.953	-	114.285	-	-	181.787	164.698	-	-	-	0	-	0	-	0	0	0	-	-	-	1	-	-	-	-	-	-	-	-	-
#015	5	IRI	10	-	Atrophy	17	-	0	0	19	-	258	-	290	265	85	113	108	75	731.631	-	739.486	-	714	646.3	648.262	541.841	563	681.266	0	-	0	-	0	0	0	0	0	0	1	-	8280	-	8256	-	-	-	-	-
#015	5	IRI	11	-	Recover	7	-	0	0	43	-	315	-	141	351	150	125	105	97	802.704	-	837.68	-	795.626	813.739	690.308	786.294	913.683	848.668	0	-	548	-	108	0	0	0	0	0	-	-	-	-	-	-	-	-	-	-
#015	5	IRI	12	-	Atrophy	10	-	0	0	12	-	14	-	-	18	-	-	-	-	123.156	-	110.773	-	-	60.087	-	-	-	-	0	-	0	-	-	-	-	-	-	-	1	-	931	-	153	1	-	-	-	-
#015	5	IRI	13	-	Recover	10	-	0	0	8	-	60	-	70	71	77	24	16	27	179.436	-	214.2	-	128	140.986	148.906	113.573	171.078	246.987	0	-	0	-	0	0	0	0	0	0	-	-	-	-	-	-	-	-	-	-
#015	5	IRI	14	-	No dam	-	-	0	0	19	-	59	-	62	56	24	70	63	65	225.424	-	233.929	-	336.699	369.405	402.997	384.579	387.152	387.743	0	-	0	-	0	0	0	0	0	0	-	-	-	-	-	-	-	-	-	-
#015	5	IRI	15	-	No dam	-	-	0	0	8	-	62	-	14	10	69	11	8	25	169.618	-	170.367	-	158.916	97.079	217.532	183.51	183.206	412.524	0	-	0	-	0	0	0	0	0	0	-	-	-	-	-	-	-	-	-	-
#015	5	IRI	16	-	No dam	-	-	0	0	40	-	53	-	79	105	126	59	57	78	169.157	-	175.309	-	188.855	173.614	170.865	198.098	202.217	203.467	0	-	0	-	0	0	0	0	0	0	-	-	-	-	-	-	-	-	-	-
#015	5	IRI	17	-	Atrophy	10	-	0	0	59	-	68	-	140	175	74	91	78	128	308.438	-	313.782	-	269.241	276.902	252.05	234.363	183.105	198.043	0	-	0	-	0	0	0	0	0	0	-	-	-	-	-	-	-	-	-	-
#015	5	IRI	18	-	Atrophy	10	-	0	0	89	-	142	-	177	167	70	90	89	45	342.017	-	323.468	-	352.805	318.134	214.411	234.523	315.594	285.562	0	-	0	-	0	0	0	0	0	0	-	-	-	-	-	-	-	-	-	-
#015	5	IRI	19	-	Atrophy	10	-	0	0	21	-	59	-	83	110	38	49	78	65	347.688	-	304.746	-	352.805	276.271	309.152	300.051	386	317.62	0	-	1972	-	-	0	0	0	0	0	-	-	-	-	-	-	-	-	-	-
#015	5	IRI	20	-	Recover	10	-	0	0	21	-	39	-	77	80	20	15	-	44	314.912	-	300.616	-	285.832	239.654	293.542	292.678	-	349.628	0	-	0	-	0	0	0	0	0	0	1	-	2776	-	-	1	-	-	-	-
#015	5	IRI	21	-	Atrophy	17	-	0	0	4	-	29	-	33	35	27	73	92	-	255.819	-	252.584	-	233.909	362.216	236.343	379.423	342.531	-	0	-	472	-	0	0	0	0	0	0	-	-	-	-	-	-	-	-	-	-
#015	5	IRI	22	-	Recover	4	-	0	0	11	-	46	-	37	16	79	14	44	27	215.82	-	212.638	-	180.997	201.277	212.273	207.323	284.696	222.311	0	-	0	-	0	0	0	0	0	0	1	-	1	-	1	-	1	-	-	-
#015	5	IRI	23	-	Recover	10	-	0	0	72	-	63	-	103	200	130	83	73	44	522.271	-	407.126	-	440.824	481.57	454.272	520.581	583.21	586.553	0	-	1301	-	946	0	0	0	0	0	1	-	4420	-	4078	-	1	-	-	-
#015	5	IRI	24	-	Recover	14	-	0	0	60	-	73	-	79	133	63	53	58	72	182.276	-	212.067	-	218.682	172.32	190.529	187.192	237.097	225.37	0	-	0	-	0	0	0	0	0	0	1	-	2646	-	2853	1	1	1	-	-
#015	5	IRI	25	-	-	-	-	0	0	-	-	-	-	-	-	-	-	-	-	-	-	-	-	-	-	-	-	-	-	0	-	0	-	0	-	-	0	0	0	-	-	-	-	-	-	-	-	-	-
#015	5	IRI	26	-	No dam	-	-	0	0	34	-	75	-	91	61	66	25	35	59	276.531	-	276.404	-	256.423	237.24	268	278.682	298.984	297.192	0	-	0	-	0	0	0	0	0	0	-	-	-	-	-	-	-	-	-	-
#015	5	IRI	27	-	Recover	4	-	0	0	32	-	70	-	86	118	128	108	37	28	299.885	-	289.183	-	254.325	271.122	410	292.687	349.487	339.935	0	-	0	-	0	0	0	0	0	0	-	-	-	-	-	-	-	-	-	-
#015	5	IRI	28	-	-	-	-	0	0	-	-	-	-	-	-	-	-	-	-	-	-	-	-	-	-	-	-	-	-	0	-	0	-	0	0	-	-	-	-	-	-	-	-	-	-	-	-	-	-
#015	5	IRI	29	-	Recover	7	-	0	0	20	-	29	-	32	105	-	89	34	9	192.51	-	180.335	-	172.43	177.528	-	194.637	219.889	179.384	0	-	0	-	0	0	-	-	0	0	1	-	1	-	1046	-	1	-	-	-
#015	5	IRI	30	-	Recover	2	-	0	0	13	-	29	-	40	59	43	52	30	12	135.079	-	153.394	-	154.609	171.816	201	173.721	254.333	108.129	0	-	0	-	0	0	0	0	0	0	-	-	-	-	-	-	-	-	-	-
#015	5	IRI	31	-	No dam	-	-	0	0	84	-	82	-	77	101	-	69	44	18	301.006	-	281.557	-	194.954	338.041	-	343.303	340.801	222.003	0	-	0	-	0	0	-	-	0	0	-	-	-	-	-	-	-	-	-	-
#015	5	IRI	32	-	Atrophy	17	-	0	0	58	-	25	-	109	200	201	204	90	-	303.343	-	311.572	-	294.786	331.406	314	304	239.156	-	0	-	0	-	0	0	0	0	0	-	-	-	-	-	-	-	-	-	-	-
#015	5	IRI	33	-	Atrophy	17	-	0	0	29	-	72	-	141	130	159	111	119	-	237.116	-	217.14	-	253.846	259.959	214	147.652	160.77	-	0	-	-	-	0	0	0	0	0	-	-	-	-	-	-	-	-	-	-	-
#015	5	IRI	34	-	Atrophy	10	-	0	0	18	-	105	-	43	76	34	47	60	-	154.475	-	158.852	-	165.236	152.576	120	147	182.011	-	0	-	0	-	0	0	0	0	0	-	1	-	1	-	1061	-	-	-	-	-
#015	5	IRI	35	-	Atrophy	10	-	0	0	31	-	35	-	70	83	71	98	64	-	145.298	-	160.095	-	141.302	153.418	144	128.284	101.802	-	0	-	0	-	0	0	0	0	0	-	-	-	-	-	-	-	-	-	-	-
#015	5	IRI	36	-	No dam	-	-	0	0	82	-	32	-	99	43	65	113	71	92	271.846	-	279.589	-	292.214	246.454	347	346.196	382.175	375.279	0	-	0	-	0	0	0	0	0	0	-	-	-	-	-	-	-	-	-	-
#015	5	IRI	37	-	No dam	-	-	0	0	18	-	41	-	40	37	18	29	42	41	183.36	-	269.852	-	242.541	261.143	287	303.551	333.003	328.59	0	-	0	-	0	0	0	0	0	0	-	-	-	-	-	-	-	-	-	-
#015	5	IRI	38	-	No dam	-	-	0	0	29	-	19	-	52	28	10	36	8	9	245.703	-	360.199	-	268.209	381.021	309	345.77	328.726	326.605	0	-	0	-	0	0	0	0	0	0	-	-	-	-	-	-	-	-	-	-
#015	5	IRI	39	-	Atrophy	17	-	0	0	7	-	35	-	59	166	263	-	-	-	257.675	-	154	-	189	255	263	-	-	-	0	-	0	-	0	0	0	-	-	-	-	-	-	-	-	-	-	-	-	-
#015	5	IRI	40	-	Atrophy	17	-	0	0	18	-	40	-	63	111	129	-	-	-	146.01	-	126	-	131	152	129	-	-	-	0	-	0	-	0	0	0	-	-	-	-	-	-	-	-	-	-	-	-	-
#016	1	IRI	1	-	Recover	4	-	0	0	44	-	53	-	57	38	30	32	41	26	459.958	-	410.004	-	329.868	274.103	284.952	278.216	253.095	177.408	0	-	0	-	266	0	0	0	0	0	1	-	1	-	4581	1	1	-	-	-
#016	1	IRI	2	-	Recover	2	22	3	0.136364	46	-	51	-	41	51	38	41	38	41	506.381	-	436.653	-	375.104	387.234	340.245	352.439	318.534	242.693	0	-	0	-	0	0	0	0	0	0	-	-	-	-	-	-	-	-	-	-
#016	1	IRI	3	S1	Recover	4	33	4	0.121212	32	-	50	-	78	86	53	70	68	70	406.372	-	417.34	-	462.078	397.121	427.381	501.084	445.743	292.985	0	-	0	-	93	0	0	0	0	0	1	-	1	-	6694	1	1	-	-	-
#016	1	IRI	4	S1	Recover	4	61	5	0.819672	122	-	122	-	83	155	122	75	102	103	857.082	-	719.046	-	718.462	835.814	851.497	856.787	800.527	502.38	0	-	0	-	426	0	0	0	0	0	1	-	1	-	9971	1	1	-	-	-
#016	1	IRI	5	S1	Recover	0	1-	3	0.3	42	-	16	-	49	51	42	44	37	21	140.821	-	136.434	-	132.852	136.277	134.397	135.779	173.373	97.86	0	-	0	-	0	0	0	0	0	0	-	-	-	-	-	-	-	-	-	-
#016	1	IRI	6	S1	Recover	4	27	2	0.747475	18	-	44	-	49	54	34	86	55	28	337.187	-	357.972	-	367.035	363.112	344.506	342.681	314.578	218.964	0	-	0	-	0	0	0	0	0	0	-	-	-	-	-	-	-	-	-	-
#016	1	IRI	7	-	No dam	-	-	0	0	14	-	20	-	18	19	33	28	61	58	137.674	-	160.67	-	172.849	135.467	166.428	162.69	179.321	178.736	0	-	0	-	0	0	0	0	0	0	-	-	-	-	-	-	-	-	-	-
#016	1	IRI	8	S1	Recover	4	19	2	0.152632	14	-	8	-	10	8	16	33	12	35	250.516	-	207.982	-	262	268	267.463	252.673	269.179	279.743	0	-	0	-	164	0	0	0	0	0	1	-	1	-	2831	1	1	-	-	-
#016	1	IRI	9	-	No dam	-	-	0	0	50	-	59	-	66	80	115	51	100	117	329.48	-	419.438	-	296	458	432.195	417.465	466.046	494.527	0	-	0	-	0	0	0	0	0	0	-	-	-	-	-	-	-	-	-	-
#016	1	IRI	10	-	Recover	4	16	2	0.125	27	-	44	-	41	45	34	28	63	67	265.041	-	294.77	-	326	294	279.449	295.929	297.95	277.736	0	-	0	-	0	0	0	0	0	0	-	-	-	-	-	-	-	-	-	-
#016	1	IRI	11	-	Recover	0	15	2	0.133333	37	-	30	-	33	30	46	61	114	76	287.224	-	282.127	-	254.644	280.278	310.148	298.135	312.734	319.61	0	-	0	-	0	0	0	0	0	0	-	-	-	-	-	-	-	-	-	-
#016	1	IRI	12	-	No dam	-	-	0	0	34	-	43	-	33	60	59	40	54	31	224.953	-	211.965	-	214.692	211.773	259.132	229.933	235.279	117.161	0	-	0	-	0	0	0	0	0	0	-	-	-	-	-	-	-	-	-	-
#016	1	IRI	13	S1	Recover	4	39	1	0.256413	59	-	52	-	48	83	85	73	180	86	518.386	-	526.039	-	550.077	541.628	550.867	547.826	559.281	563.794	0	-	0	-	0	0	0	0	0	0	-	-	-	-	-	-	-	-	-	-
#016	1	IRI	14	S1	Atrophy	17	-	0	0	42	-	31	-	80	190	129	137	221	157	404.696	-	379.769	-	452.671	412.256	275.633	242.637	306.675	170.846	0	-	0	-	0	0	0	0	0	0	-	-	-	-	-	-	-	-	-	-
#016	1	IRI	15	-	Atrophy	17	-	0	0	32	-	30	-	133	180	180	208	302	160	486.373	-	478.164	-	384.71	352.912	358.88	306.111	317.378	330.354	0	-	946	-	844	0	0	0	0	0	1	-	5947	-	7935	1	1	-	-	-
#016	1	IRI	16	-	Atrophy	17	-	0	0	50	-	18	-	99	117	89	65	123	146	285.281	-	244.029	-	253.873	229.522	201.319	170.025	210.636	263.146	0	-	0	-	0	0	0	0	0	0	-	-	-	-	-	-	-	-	-	-
#016	1	IRI	17	S1	Recover	4	-	0	0	36	-	24	-	35	61	52	43	62	89	311.03	-	278.007	-	351.798	292.217	231.289	254.678	292.759	332.263	0	-	0	-	0	0	0	0	0	0	-	-	-	-	-	-	-	-	-	-
#016	1	IRI	18	-	Recover	10	-	0	0	80	-	82	-	60	113	125	75	92	131	331.093	-	319.814	-	331.767	353.579	377.22	385.388	415.701	406.535	0	-	545	-	499	0	0	0	0	0	1	-	2828	-	3151	1	1	-	-	-
#016	1	IRI	19	S1	No dam	-	-	0	0	79	-	49	-	89	64	36	51	72	62	542.287	-	519.167	-	498.855	529.399	551.1	531.762	551.907	585.083	0	-	0	-	0	0	0	0	0	0	-	-	-	-	-	-	-	-	-	-
#016	1	IRI	20	-	No dam	-	-	0	0	29	-	20	-	23	14	9	35	30	28	189.717	-	150.778	-	148.429	168.011	179.712	184.547	175.376	180.266	0	-	0	-	0	0	0	0	0	0	-	-	-	-	-	-	-	-	-	-
#016	1	IRI	21	-	No dam	-	-	0	0	10	-	16	-	12	8	8	12	12	25	135.321	-	151.1	-	172.681	169.941	183.323	186.668	141.966	135.124	0	-	0	-	0	0	0	0	0	0	-	-	-	-	-	-	-	-	-	-
#016	1	IRI	22	-	No dam	-	-	0	0	61	-	59	-	61	51	47	43	52	31	260.995	-	226.405	-	226.208	233.93	256.874	255.786	246.593	263.572	0	-	0	-	0	0	0	0	0	0	-	-	-	-	-	-	-	-	-	-
#016	1	IRI	23	-	No dam	-	-	0	0	70	-	73	-	53	78	96	72	53	61	359.616	-	412.361	-	337.352	374.888	499.168	499.229	505.166	614.19	0	-	0	-	0	0	0	0	0	0	-	-	-	-	-	-	-	-	-	-
#016	1	IRI	24	-	No dam	-	-	0	0	14	-	12	-	10	13	15	16	19	21	186.517	-	362.537	-	191.795	184.296	201.506	156.048	211.767	236.186	0	-	0	-	0	0	0	0	0	0	-	-	-	-	-	-	-	-	-	-
#016	1	IRI	25	-	Atrophy	17	-	0	0	50	-	22	-	58	92	102	93	122	144	324.349	-	185.328	-	248.256	266.614	369.312	208.004	306.958	323.342	0	-	0	-	0	0	0	0	0	0	-	-	-	-	-	-	-	-	-	-
#016	1	IRI	26	-	Atrophy	17	1-	4	0.4	25	-	12	-	-	47	56	58	79	133	120.803	-	120.803	-	-	102.528	80.741	138.158	98.779	231.515	0	-	0	-	0	0	0	0	0	0	-	-	-	-	-	-	-	-	-	-
#016	2	IRI	1	-	Atrophy	20	-	0	0	32	-	47	-	67	42	97	130	64	73	348.481	-	381.3	-	257.106	300.5	443.225	433.479	120.319	266.566	0	-	355	-	0	0	0	0	0	0	1	-	3265	-	100	1	1	-	-	-
#016	2	IRI	2	S1	Atrophy	20	22	4	0.181818	23	-	71	-	49	146	152	85	115	131	475.194	-	531.924	-	517.481	525.541	648.67	541.611	120.319	363.294	0	-	0	-	0	0	0	0	0	0	-	-	-	-	-	-	-	-	-	-
#016	2	IRI	3	-	Atrophy	17	26	3	0.115385	52	-	34	-	89	146	150	98	117	89	358.019	-	370.72	-	402.206	384.057	330.824	335.654	386.684	269.535	0	-	195	-	0	0	0	0	0	0	1	-	2364	-	1	1	1	-	-	-
#016	2	IRI	4	S1	Atrophy	17	-	0	0	70	-	37	-	132	218	199	179	154	182	351.749	-	366.192	-	369.595	413.931	337.616	354.556	288.458	317.948	0	-	201	-	0	0	0	0	0	0	1	-	4504	-	1	1	1	-	-	-
#016	2	IRI	5	-	Atrophy	17	-	0	0	104	-	73	-	175	218	188	338	218	253	507.701	-	521.861	-	418.953	473.077	480.905	537.439	384.572	443.165	0	-	1689	-	0	0	0	0	0	0	1	-	4855	-	1	1	1	-	-	-
#016	2	IRI	6	-	Atrophy	14	16	5	0.3125	8	-	11	-	114	60	78	77	-	-	144.16	-	100.982	-	-	83.478	127.035	182.285	-	-	0	-	0	-	-	0	0	0	-	-	-	-	-	-	-	-	-	-	-	-
#016	2	IRI	7	-	Atrophy	17	24	6	0.25	72	-	35	-	-	105	-	-	-	-	284.371	-	241.223	-	-	221.704	-	-	-	-	0	-	0	-	-	0	0	0	-	-	-	-	-	-	-	-	-	-	-	-
#016	2	IRI	8	-	Atrophy	14	-	0	0	70	-	67	-	108	177	145	161	87	-	381.72	-	402.199	-	380.204	366.376	428.415	417.169	352.222	-	0	-	0	-	0	0	0	0	0	-	-	-	-	-	-	-	-	-	-	-
#016	2	IRI	9	-	Atrophy	17	-	0	0	133	-	65	-	-	155	149	247	94	-	330.769	-	351.675	-	-	212.516	349.215	354.322	267.277	-	0	-	0	-	0	0	0	0	0	-	-	-	-	-	-	-	-	-	-	-
#016	2	IRI	10	-	Atrophy	17	-	0	0	47	-	17	-	77	88	69	73	-	-	233.7	-	230.571	-	213.077	221.809	203.118	237.205	-	-	0	-	0	-	-	0	0	0	-	-	-	-	-	-	-	-	-	-	-	-
#016	2	IRI	11	S1	Recover	10	24	4	0.166667	24	-	35	-	59	102	45	67	82	65	286.121	-	332.773	-	327.12	436.281	342.14	425.767	280.523	286.15	0	-	0	-	0	0	0	0	0	0	-	-	-	-	-	-	-	-	-	-
#016	2	IRI	12	-	Recover	10	25	6	0.24	47	-	50	-	51	93	92	54	48	105	308.332	-	332.326	-	309.961	335.123	378.963	379.69	281.199	387.796	0	-	0	-	0	0	0	0	0	0	-	-	-	-	-	-	-	-	-	-
#016	2	IRI	13	-	Recover	10	16	2	0.125	85	-	60	-	164	161	158	97	145	94	424.092	-	442.165	-	427.774	437.606	473.087	480.892	465.497	321.509	0	-	0	-	0	0	0	0	0	0	-	-	-	-	-	-	-	-	-	-
#016	2	IRI	14	-	Atrophy	14	25	4	0.16	45	-	53	-	102	189	124	170	61	-	422.264	-	461.867	-	454.607	378.49	324.04	382.282	291.362	-	0	-	2132	-	1218	0	0	0	0	-	1	-	3205	-	8526	-	-	-	-	-
#016	2	IRI	15	-	Atrophy	14	29	5	0.172414	93	-	77	-	149	297	111	156	51	84	467.28	-	445.614	-	419.762	467.897	414.563	428.182	330.948	253.197	0	-	2104	-	957	0	0	0	0	0	1	-	4366	-	5383	-	-	-	-	-
#016	2	IRI	16	S1	Atrophy	14	-	0	0	60	-	62	-	175	187	-	-	-	-	439.928	-	523.869	-	453.052	445.742	-	-	-	-	0	-	0	-	0	0	0	-	-	-	-	-	-	-	-	-	-	-	-	-
#016	2	IRI	17	-	Atrophy	14	-	0	0	139	-	183	-	195	-	-	-	-	-	519.34	-	250.917	-	401.727	-	-	-	-	-	0	-	223	-	0	0	-	-	-	-	1	-	2448	-	100	-	-	-	-	-
#016	2	IRI	18	-	Atrophy	14	21	8	0.389524	36	-	86	-	39	80	-	-	-	-	270.119	-	266.635	-	238.141	156.951	-	-	-	-	0	-	0	-	667	0	-	-	-	-	1	-	100	-	4701	-	-	-	-	-
#016	2	IRI	19	-	Atrophy	14	-	0	0	28	-	30	-	-	60	-	-	-	-	314.884	-	266.635	-	-	201.736	-	-	-	-	0	-	0	-	-	0	-	-	-	-	-	-	-	-	-	-	-	-	-	-
#016	4	IRI	1	-	No dam	-	-	0	0	34	-	43	-	28	29	30	14	20	10	339.349	-	292.512	-	213.557	195.439	219.165	142.68	93.179	75.238	0	-	0	-	0	0	0	0	0	0	-	-	-	-	-	-	-	-	-	-
#016	4	IRI	2	-	No dam	-	-	0	0	75	-	31	-	52	47	23	41	42	69	415.133	-	407.207	-	395.296	383.092	206.433	284.676	350.303	294.6	0	-	0	-	0	0	0	0	0	0	-	-	-	-	-	-	-	-	-	-
#016	4	IRI	3	-	No dam	-	-	0	0	47	-	29	-	55	21	14	7	10	10	335.641	-	326.336	-	321.342	329.823	253.628	201.743	204.267	179.11	0	-	0	-	0	0	0	0	0	0	-	-	-	-	-	-	-	-	-	-
#016	4	IRI	4	-	No dam	-	-	0	0	143	-	119	-	186	151	62	59	80	62	465.386	-	477.317	-	550.374	558.359	367.585	294.537	383.86	282.283	0	-	0	-	0	0	0	0	0	0	-	-	-	-	-	-	-	-	-	-
#016	4	IRI	5	-	No dam	-	-	0	0	73	-	79	-	103	103	57	37	53	42	316.719	-	326.509	-	277.454	215.779	288.776	205.284	248.975	210.057	0	-	0	-	0	0	0	0	0	0	-	-	-	-	-	-	-	-	-	-
#016	4	IRI	6	S1	No dam	-	-	0	0	118	-	62	-	-	-	13	7	10	11	412.065	-	336.227	-	-	-	312.481	223.613	126.803	217.182	0	-	0	-	-	-	0	0	0	0	-	-	-	-	-	-	-	-	-	-
#016	4	IRI	7	-	Recover	10	-	0	0	53	-	114	-	66	89	74	44	69	78	351.867	-	299.187	-	257.974	183.426	346.392	344.952	269.424	311.745	0	-	0	-	0	0	0	0	0	0	-	-	-	-	-	-	-	-	-	-
#016	4	IRI	8	-	No dam	-	-	0	0	38	-	65	-	97	87	49	45	61	81	320.094	-	299.593	-	288.876	295.418	312.531	319.103	327.792	327.773	0	-	0	-	0	0	0	0	0	0	-	-	-	-	-	-	-	-	-	-
#016	4	IRI	9	S1	No dam	-	-	0	0	37	-	46	-	68	76	59	57	125	114	444.172	-	440.693	-	461.682	434.188	361	444.17	457.881	472.228	0	-	0	-	0	0	0	0	0	0	-	-	-	-	-	-	-	-	-	-
#016	4	IRI	10	S1	No dam	-	-	0	0	382	-	437	-	429	439	409	391	425	397	1404.85	-	1354.8	-	1423.72	1554.64	1360.38	1507.21	1493.53	1497.9	0	-	0	-	0	0	0	0	0	0	-	-	-	-	-	-	-	-	-	-
#016	4	IRI	11	-	Recover	0	34	4	0.117648	85	-	190	-	120	123	91	83	94	77	587.183	-	633.842	-	586.649	637.978	610.016	633.318	662.704	690.438	0	-	0	-	0	0	0	0	0	0	-	-	-	-	-	-	-	-	-	-
#016	4	IRI	12	-	Recover	0	24	2	0.833333	37	-	75	-	35	74	46	-	107	107	376.755	-	349.494	-	393	369.224	365.052	-	419.663	413.182	0	-	0	-	0	0	0	-	0	0	-	-	-	-	-	-	-	-	-	-
#016	4	IRI	13	-	No dam	-	-	0	0	25	-	60	-	-	-	-	-	-	-	209.587	-	221	-	-	-	-	-	-	-	0	-	0	-	-	-	-	-	-	-	-	-	-	-	-	-	-	-	-	-
#016	4	IRI	14	-	No dam	-	-	0	0	34	-	147	-	94	83	97	90	112	98	340.675	-	320.057	-	335.381	341.16	380.537	376.368	373.102	381.346	0	-	0	-	0	0	0	0	0	0	-	-	-	-	-	-	-	-	-	-
#016	4	IRI	15	-	No dam	-	-	0	0	17	-	27	-	28	37	29	9	35	25	211.526	-	197.745	-	222.706	218.225	226.684	216.254	277.126	279.522	0	-	0	-	0	0	0	0	0	0	-	-	-	-	-	-	-	-	-	-
#016	4	IRI	16	S1	No dam	-	-	0	0	42	-	144	-	82	83	113	100	172	102	836	-	815	-	703.384	746.304	857.62	870.895	846.259	923.707	0	-	0	-	0	0	0	0	0	0	-	-	-	-	-	-	-	-	-	-
#016	4	IRI	17	-	Recover	0	3-	2	0.666667	71	-	52	-	49	112	102	62	130	120	476.133	-	520.898	-	512.052	544.877	562.028	518.359	571.194	497.569	0	-	0	-	0	0	0	0	0	0	-	-	-	-	-	-	-	-	-	-
#016	4	IRI	18	-	Atrophy	10	-	0	0	23	-	49	-	94	101	116	107	113	81	216.108	-	150.071	-	213.706	178.991	227.694	348.79	201.113	186.041	0	-	289	-	480	0	0	0	0	0	1	-	1783	-	3225	1	-	-	-	-
#016	4	IRI	19	-	Atrophy	10	-	0	0	37	-	29	-	51	73	51	66	93	45	156.439	-	177.397	-	146.316	111.582	167.402	237	177.2	174	0	-	0	-	0	0	0	0	0	0	-	-	-	-	-	-	-	-	-	-
#016	4	IRI	20	-	Atrophy	10	-	0	0	13	-	20	-	29	38	30	-	-	-	125.46	-	51.238	-	80.427	56.447	88.499	-	-	-	0	-	0	-	0	0	0	-	-	-	-	-	-	-	-	-	-	-	-	-
#017	1	IRI	1	-	-	-	-	0	0	56	-	73	-	68	116	86	110	52	-	513.021	-	470.349	-	508.292	525.995	521.019	573.868	480.524	-	0	-	0	-	0	0	0	0	0	-	-	-	-	-	-	-	-	-	-	-
#017	1	IRI	2	-	-	-	-	0	0	35	-	37	-	42	42	45	40	51	-	219.375	-	233.63	-	285.796	309.499	300.687	287.612	296.074	-	0	-	0	-	0	0	0	0	0	-	-	-	-	-	-	-	-	-	-	-
#017	1	IRI	3	-	-	-	-	0	0	41	-	24	-	35	34	46	40	20	-	189.664	-	212.581	-	206.467	219.617	207.003	205.847	201.51	-	0	-	0	-	0	0	0	0	0	-	-	-	-	-	-	-	-	-	-	-
#017	1	IRI	4	-	-	-	-	0	0	63	-	88	-	75	83	68	58	59	-	458.659	-	461.742	-	460.969	449.073	372.025	437.464	439.751	-	0	-	0	-	0	0	0	0	0	-	-	-	-	-	-	-	-	-	-	-
#017	1	IRI	5	-	-	-	-	0	0	43	-	33	-	19	40	-	-	-	-	254.261	-	259.862	-	258.352	235.901	-	-	-	-	0	-	0	-	0	0	-	-	-	-	-	-	-	-	-	-	-	-	-	-
#017	1	IRI	6	-	-	-	-	0	0	39	-	40	-	27	39	-	-	-	-	213.713	-	196.313	-	182.558	174.489	-	-	-	-	0	-	0	-	0	0	-	-	-	-	-	-	-	-	-	-	-	-	-	-
#017	1	IRI	7	-	-	-	-	0	0	38	-	32	-	55	112	25	30	46	-	350.679	-	351.063	-	342.272	338.221	328.442	316.011	313.004	-	0	-	0	-	0	0	0	0	0	-	-	-	-	-	-	-	-	-	-	-
#017	1	IRI	8	-	-	-	13	1	0.769238	29	-	37	-	52	73	60	83	57	-	218.705	-	221.609	-	220.435	218.511	217.785	209.89	185.656	-	0	-	0	-	0	0	0	0	0	-	-	-	-	-	-	-	-	-	-	-
#017	1	IRI	9	-	-	-	1-	3	0.3	18	-	5	-	23	27	13	11	17	-	144.489	-	142.212	-	140.532	137.054	129.868	128.818	119.702	-	0	-	0	-	0	0	0	0	0	-	-	-	-	-	-	-	-	-	-	-
#017	1	IRI	10	-	-	-	41	4	0.975698	142	-	33	-	145	137	62	47	82	-	511.79	-	482.711	-	464.061	460.462	411.616	572.953	454.16	-	0	-	0	-	0	0	0	0	0	-	-	-	-	-	-	-	-	-	-	-
#017	1	IRI	11	-	-	-	31	5	0.161293	135	-	83	-	116	71	123	55	-	-	512.412	-	507.131	-	479.008	268	541.106	474.143	-	-	0	-	0	-	0	0	0	0	-	-	-	-	-	-	-	-	-	-	-	-
#017	1	IRI	12	-	-	-	-	0	0	77	-	63	-	60	71	66	74	-	-	444.164	-	428.179	-	438.638	446.558	443.519	442.937	-	-	0	-	0	-	0	0	0	0	-	-	-	-	-	-	-	-	-	-	-	-
#017	1	IRI	13	-	-	-	-	0	0	45	-	65	-	40	33	43	57	-	-	239.849	-	229.362	-	232.398	212.454	198.763	336.728	-	-	0	-	0	-	0	0	0	0	-	-	-	-	-	-	-	-	-	-	-	-
#017	1	IRI	14	-	-	-	-	0	0	16	-	10	-	88	91	-	-	-	-	190.39	-	201.242	-	221.192	214.636	-	-	-	-	0	-	0	-	0	0	-	0	-	-	-	-	-	-	-	-	-	-	-	-
#017	1	IRI	15	-	-	-	-	0	0	72	-	49	-	129	86	-	-	-	-	278.547	-	267.621	-	266.609	172.642	-	-	-	-	0	-	0	-	0	0	-	0	-	-	-	-	-	-	-	-	-	-	-	-
#017	1	IRI	16	-	-	-	-	0	0	47	-	24	-	30	18	-	-	-	-	157.098	-	144.872	-	139.781	111.171	-	-	-	-	0	-	0	-	0	0	-	0	-	-	-	-	-	-	-	-	-	-	-	-
#017	1	IRI	17	-	-	-	12	2	0.166667	45	-	28	-	28	37	-	-	-	-	183.644	-	189.865	-	184.183	167.893	-	-	-	-	0	-	0	-	0	0	-	-	-	-	-	-	-	-	-	-	-	-	-	-
#017	1	IRI	18	-	-	-	-	0	0	38	-	10	-	24	45	79	46	66	-	254.083	-	137.958	-	121.185	396.439	397.208	332.234	359.063	-	0	-	0	-	0	0	0	0	0	-	-	-	-	-	-	-	-	-	-	-
#017	1	IRI	19	-	-	-	-	0	0	66	-	21	-	43	43	65	122	-	-	262.161	-	280.777	-	244.159	266.456	234.266	234.266	-	-	0	-	0	-	0	0	0	0	-	-	-	-	-	-	-	-	-	-	-	-
#017	3	IRI	1	-	Atrophy	4	-	0	0	44	-	75	-	122	106	-	-	-	-	277.633	-	273.489	-	265.293	282.382	-	-	-	-	0	-	0	-	0	0	-	-	-	-	-	-	-	-	-	-	-	-	-	-
#017	3	IRI	2	-	-	-	-	0	0	86	-	76	-	75	66	75	125	-	-	545.804	-	585.823	-	637.639	611.754	629.156	595.864	-	-	0	-	0	-	0	0	0	0	-	-	-	-	-	-	-	-	-	-	-	-
#017	3	IRI	3	-	Atrophy	7	-	0	0	30	-	25	-	68	61	56	42	-	-	161.506	-	166	-	161.087	141.681	161.398	156.655	-	-	0	-	0	-	0	0	0	0	-	-	-	-	-	-	-	-	-	-	-	-
#017	3	IRI	4	-	-	-	-	0	0	41	-	58	-	72	84	91	122	-	-	384.653	-	424.046	-	470.433	419.07	446.158	431.995	-	-	0	-	0	-	0	0	0	0	-	-	-	-	-	-	-	-	-	-	-	-
#017	3	IRI	5	-	-	-	-	0	0	37	-	25	-	37	30	48	44	-	-	234.49	-	229.556	-	267.709	230.372	273.93	251.913	-	-	0	-	0	-	0	0	0	0	-	-	-	-	-	-	-	-	-	-	-	-
#017	3	IRI	6	-	-	-	-	0	0	5	-	21	-	20	14	47	59	-	-	239.868	-	244.717	-	292.649	252.745	276.023	288.535	-	-	0	-	0	-	0	0	0	0	-	-	-	-	-	-	-	-	-	-	-	-
#017	3	IRI	7	-	-	-	-	0	0	60	-	42	-	52	45	82	91	-	-	369.957	-	382.121	-	430.786	397.653	413.105	416.569	-	-	0	-	0	-	0	0	0	0	-	-	-	-	-	-	-	-	-	-	-	-
#017	3	IRI	8	-	-	-	-	0	0	22	-	28	-	60	45	61	62	-	-	101.39	-	189.93	-	148.443	153.859	186.858	174.186	-	-	0	-	0	-	0	0	0	0	-	-	-	-	-	-	-	-	-	-	-	-
#017	3	IRI	9	-	-	-	-	0	0	37	-	53	-	77	62	63	79	-	-	93.557	-	148.52	-	160.821	159.231	197.061	210.994	-	-	0	-	0	-	0	0	0	0	-	-	-	-	-	-	-	-	-	-	-	-
#017	3	IRI	10	-	-	-	-	0	0	37	-	21	-	28	26	34	39	-	-	178.436	-	186.082	-	226.653	203.193	201.965	201.774	-	-	0	-	0	-	0	0	0	0	-	-	-	-	-	-	-	-	-	-	-	-
#017	3	IRI	11	-	-	-	-	0	0	58	-	51	-	33	34	20	49	-	-	191.941	-	162.528	-	174.613	179.617	175.562	197.247	-	-	0	-	0	-	0	0	0	0	-	-	-	-	-	-	-	-	-	-	-	-
#017	3	IRI	12	-	-	-	-	0	0	44	-	40	-	35	27	55	31	-	-	177.615	-	121.107	-	184.08	130.783	179.624	179.379	-	-	0	-	0	-	0	0	0	0	-	-	-	-	-	-	-	-	-	-	-	-
#017	3	IRI	13	-	-	-	-	0	0	50	-	34	-	41	72	46	36	-	-	278.569	-	245.986	-	261.082	273.041	243.062	248.18	-	-	0	-	0	-	0	0	0	0	-	-	-	-	-	-	-	-	-	-	-	-
#017	3	IRI	14	-	-	-	-	0	0	46	-	114	-	131	117	137	134	-	-	450.085	-	406.742	-	422.813	438.318	408.919	450.575	-	-	0	-	0	-	0	0	0	0	-	-	-	-	-	-	-	-	-	-	-	-
#017	3	IRI	15	-	-	-	-	0	0	57	-	83	-	72	115	148	101	-	-	629.614	-	629.878	-	734.477	671.832	668.857	710.727	-	-	0	-	0	-	0	0	0	0	-	-	-	-	-	-	-	-	-	-	-	-
#017	3	IRI	16	-	-	-	-	0	0	13	-	16	-	16	13	8	40	-	-	134.615	-	141.922	-	172.362	152.231	149.835	157.021	-	-	0	-	0	-	0	0	0	0	-	-	-	-	-	-	-	-	-	-	-	-
#017	3	IRI	17	-	-	-	-	0	0	33	-	8	-	29	67	27	77	-	-	184.92	-	168.761	-	244.682	244.529	236.404	253.481	-	-	0	-	0	-	0	0	0	0	-	-	-	-	-	-	-	-	-	-	-	-
#017	3	IRI	18	-	-	-	-	0	0	4	-	32	-	33	32	68	95	-	-	115.095	-	134.052	-	140.276	151.865	172.627	175.024	-	-	0	-	0	-	0	0	0	0	-	-	-	-	-	-	-	-	-	-	-	-
#017	3	IRI	19	-	-	-	-	0	0	67	-	107	-	87	94	31	61	-	-	311.039	-	295.369	-	321.67	317.67	319.015	306.635	-	-	0	-	0	-	0	0	0	0	-	-	-	-	-	-	-	-	-	-	-	-
#017	3	IRI	20	-	-	-	-	0	0	29	-	29	-	89	64	51	90	-	-	287	-	277.093	-	285.711	294.856	302.643	283.839	-	-	0	-	0	-	0	0	0	0	-	-	-	-	-	-	-	-	-	-	-	-
#017	3	IRI	21	-	-	-	-	0	0	47	-	33	-	33	30	8	-	-	-	557	-	382.569	-	282.183	273.077	74.824	-	-	-	0	-	0	-	0	0	0	0	-	-	-	-	-	-	-	-	-	-	-	-
#017	3	IRI	22	-	Atrophy	15	-	0	0	37	-	39	-	61	56	59	53	-	-	376	-	315.4	-	387.82	409.457	325.02	306.28	-	-	0	-	0	-	0	0	0	0	-	-	-	-	-	-	-	-	-	-	-	-
#017	3	IRI	23	-	-	-	-	0	0	28	-	15	-	38	14	25	27	-	-	136	-	128.362	-	164.812	154.732	133.267	135.217	-	-	0	-	0	-	0	0	0	0	-	-	-	-	-	-	-	-	-	-	-	-
#017	3	IRI	24	-	-	-	-	0	0	31	-	37	-	51	18	51	22	-	-	188	-	188.567	-	226.345	212.55	198.282	189.82	-	-	0	-	0	-	0	0	0	0	-	-	-	-	-	-	-	-	-	-	-	-
#017	3	IRI	25	-	-	-	-	0	0	32	-	37	-	36	24	39	33	-	-	273	-	301.83	-	344.663	297.004	310.564	293.756	-	-	0	-	0	-	0	0	0	0	-	-	-	-	-	-	-	-	-	-	-	-
#017	3	IRI	26	-	-	-	-	0	0	67	-	89	-	97	66	56	81	-	-	309	-	251.557	-	271.807	272.095	267.018	246.405	-	-	0	-	0	-	0	0	0	0	-	-	-	-	-	-	-	-	-	-	-	-
#017	3	IRI	27	-	-	-	-	0	0	36	-	29	-	42	34	24	26	-	-	187	-	196	-	212	199	202	187	-	-	0	-	0	-	0	0	0	0	-	-	-	-	-	-	-	-	-	-	-	-
#017	3	IRI	28	-	-	-	-	0	0	51	-	65	-	113	-	-	-	-	-	-	-	-	-	-	-	-	-	-	-	0	-	0	-	0	0	0	0	-	-	-	-	-	-	-	-	-	-	-	-
#CFIN002	1	IRI	1	-	-	-	-	0	0	16	31	16	16	-	-	-	-	-	-	98	233.155	128.965	142.483	-	-	-	-	-	-	0	0	42	669	-	-	-	-	-	-	1	1	2941	1925	-	-	-	-	-	-
#CFIN002	1	IRI	2	-	-	-	-	0	0	61	81	46	115	-	-	-	-	-	-	349	314.312	346.441	310.698	-	-	-	-	-	-	0	346	519	2629	-	-	-	-	-	-	1	4690	5367	4310	-	-	-	-	-	-
#CFIN002	1	IRI	3	-	-	-	-	0	0	32	29	40	51	-	-	-	-	-	-	284	299.196	353.251	341.692	-	-	-	-	-	-	0	0	0	0	-	-	-	-	-	-	-	-	-	-	-	-	-	-	-	-
#CFIN002	1	IRI	4	-	-	-	-	0	0	90	149	118	258	-	-	-	-	-	-	1017	899.056	1003.21	935.731	-	-	-	-	-	-	0	0	5118	4343	-	-	-	-	-	-	1	1	18261	16293	-	-	-	-	-	-
#CFIN002	1	IRI	5	-	-	-	-	0	0	11	22	12	36	-	-	-	-	-	-	241	271.872	286.205	281.68	-	-	-	-	-	-	0	0	0	0	-	-	-	-	-	-	-	-	-	-	-	-	-	-	-	-
#CFIN002	1	IRI	6	-	-	-	14	5	0.357143	14	7	1	8	-	-	-	-	-	-	201	232.631	218.994	189.589	-	-	-	-	-	-	0	0	0	0	-	-	-	-	-	-	-	-	-	-	-	-	-	-	-	-
#CFIN002	1	IRI	7	-	-	-	13	3	0.237692	20	34	47	55	-	-	-	-	-	-	224	214.814	241.284	257.974	-	-	-	-	-	-	0	0	853	804	-	-	-	-	-	-	1	1	3555	2773	-	-	-	-	-	-
#CFIN002	1	IRI	8	-	-	-	58	57	0.982759	27	24	80	154	-	-	-	-	-	-	715	687.197	647.113	665.802	-	-	-	-	-	-	0	0	0	10264	-	-	-	-	-	-	1	1	1	12447	-	-	-	-	-	-
#CFIN002	1	IRI	9	-	-	-	9	9	1	1	1	10	53	-	-	-	-	-	-	100	104.585	106.967	129.159	-	-	-	-	-	-	0	0	702	601	-	-	-	-	-	-	1	1	1312	1088	-	-	-	-	-	-
#CFIN002	1	IRI	10	-	-	-	15	15	1	1	1	1	71	-	-	-	-	-	-	250	294.449	159.923	134.17	-	-	-	-	-	-	0	0	3447	1783	-	-	-	-	-	-	1	1	4306	2475	-	-	-	-	-	-
#CFIN002	1	IRI	11	-	-	-	23	2	0.869565	11	13	37	36	-	-	-	-	-	-	228	248.644	214.255	215.064	-	-	-	-	-	-	0	0	2777	2482	-	-	-	-	-	-	1	1	4641	3064	-	-	-	-	-	-
#CFIN002	1	IRI	12	-	-	-	11	5	0.454545	3	3	3	12	-	-	-	-	-	-	189	210.389	115.601	100.181	-	-	-	-	-	-	0	1067	0	41	-	-	-	-	-	-	1	2735	1	389	-	-	-	-	-	-
#CFIN002	1	IRI	13	-	-	-	41	3	0.731773	1	76	14	12	-	-	-	-	-	-	94	127.757	88.349	66.624	-	-	-	-	-	-	0	0	0	0	-	-	-	-	-	-	-	-	-	-	-	-	-	-	-	-
#CFIN002	1	IRI	14	-	-	-	-	0	0	53	62	80	96	-	-	-	-	-	-	373	382.241	365.093	357.501	-	-	-	-	-	-	0	190	0	0	-	-	-	-	-	-	1	1624	1	1	-	-	-	-	-	-
#CFIN002	1	IRI	15	-	-	-	13	2	0.153846	1	1	5	26	-	-	-	-	-	-	113	143.256	80.315	125.808	-	-	-	-	-	-	0	2116	981	1133	-	-	-	-	-	-	1	4888	2649	1729	-	-	-	-	-	-
#CFIN002	2	IRI	1	-	-	-	-	0	0	61	84	75	67	-	-	-	-	-	-	264.167	222.473	247.666	272.85	-	-	-	-	-	-	0	0	0	0	-	-	-	-	-	-	-	-	-	-	-	-	-	-	-	-
#CFIN002	2	IRI	2	-	-	-	-	0	0	89	160	188	261	-	-	-	-	-	-	1040.98	999.615	1003.59	964.316	-	-	-	-	-	-	0	151	262	91	-	-	-	-	-	-	1	17516	16525	15875	-	-	-	-	-	-
#CFIN002	2	IRI	3	-	-	-	-	0	0	56	66	105	105	-	-	-	-	-	-	310.992	304.88	335.017	247.961	-	-	-	-	-	-	0	0	80	79	-	-	-	-	-	-	1	1	4143	2477	-	-	-	-	-	-
#CFIN002	2	IRI	4	-	-	-	-	0	0	143	184	188	266	-	-	-	-	-	-	1044.47	984.059	1062.29	980.751	-	-	-	-	-	-	0	5238	5771	6700	-	-	-	-	-	-	1	21073	21421	17586	-	-	-	-	-	-
#CFIN002	2	IRI	5	-	-	-	9	3	0.333333	18	40	92	85	-	-	-	-	-	-	219.588	222.505	200.877	224.364	-	-	-	-	-	-	0	0	912	785	-	-	-	-	-	-	1	1	2609	2469	-	-	-	-	-	-
#CFIN002	2	IRI	6	-	-	-	-	0	0	21	10	29	24	-	-	-	-	-	-	209.708	195.786	228.729	166.549	-	-	-	-	-	-	0	121	76	195	-	-	-	-	-	-	1	2315	2131	1725	-	-	-	-	-	-
#CFIN002	2	IRI	7	-	-	-	-	0	0	25	31	50	88	-	-	-	-	-	-	220.404	239.251	234.416	251.687	-	-	-	-	-	-	0	1407	928	1231	-	-	-	-	-	-	1	4500	3910	4606	-	-	-	-	-	-
#CFIN002	2	IRI	8	-	-	-	-	0	0	18	6	18	26	-	-	-	-	-	-	173.897	238.929	243.891	217.75	-	-	-	-	-	-	0	2070	126	1662	-	-	-	-	-	-	1	4871	4329	3511	-	-	-	-	-	-
#CFIN002	2	IRI	9	-	-	-	8	4	0.5	3	21	1	2	-	-	-	-	-	-	179.588	178	189	249	-	-	-	-	-	-	0	0	1546	2204	-	-	-	-	-	-	1	1	3059	4696	-	-	-	-	-	-
#CFIN002	2	IRI	10	-	-	-	45	12	0.266667	29	54	120	230	-	-	-	-	-	-	855.83	915.38	828.16	804.289	-	-	-	-	-	-	0	3451	3825	4535	-	-	-	-	-	-	1	15845	16595	13717	-	-	-	-	-	-
#CFIN002	2	IRI	11	-	-	-	11	8	0.727273	1	1	50	42	-	-	-	-	-	-	157.22	201.443	168.344	119.413	-	-	-	-	-	-	0	0	2546	597	-	-	-	-	-	-	1	1	2704	1143	-	-	-	-	-	-
#CFIN002	2	IRI	12	-	-	-	4-	14	0.35	23	50	131	142	-	-	-	-	-	-	490.63	507.965	517.265	301.678	-	-	-	-	-	-	0	1961	1982	947	-	-	-	-	-	-	1	7947	8220	6457	-	-	-	-	-	-
#020	1	IRI	1	-	Atrophy	7	-	0	0	75	130	61	173	134	137	54	-	-	-	426.654	469.846	463.041	451.679	278.304	158.793	94.669	-	-	-	0	0	0	-	2419	0	0	-	-	-	1	1	1	-	2585	-	-	-	-	-
#020	1	IRI	2	-	Atrophy	7	-	0	0	30	47	26	60	46	89	53	-	-	-	322.253	280.533	306.725	353	260.662	211.551	127.926	-	-	-	0	0	0	-	1869	0	0	-	-	-	1	1	1	-	2163	-	-	-	-	-
#020	1	IRI	3	-	Atrophy	7	-	0	0	36	40	44	57	80	90	56	-	-	-	370.133	397.134	405.386	380.927	443.595	424.862	234.533	-	-	-	0	0	0	0	0	0	0	-	-	-	-	-	-	-	-	-	-	-	-	-
#020	1	IRI	4	-	Atrophy	10	-	0	0	10	10	15	30	40	34	95	-	-	-	243.148	252.379	264.544	261.405	275.455	295.7	225.004	-	-	-	0	0	0	-	102	0	0	-	-	-	1	1	1	-	2531	-	-	-	-	-
#020	1	IRI	5	-	Atrophy	14	-	0	0	92	49	70	110	100	209	163	-	-	-	237.037	272.866	264.365	259.433	255.328	244.808	270.11	-	-	-	0	0	0	0	0	0	0	-	-	-	-	-	-	-	-	-	-	-	-	-
#020	1	IRI	6	-	Atrophy	7	-	0	0	63	40	81	90	126	138	128	-	-	-	168.337	252.523	252.476	206.42	274.454	221.738	266.796	-	-	-	0	114	70	522	1988	0	0	-	-	-	1	2030	2872	1718	2114	-	-	-	-	-
#020	1	IRI	7	-	No dam	-	-	0	0	20	10	5	57	68	120	87	-	-	-	86.039	137.028	145.027	172.154	162.603	178.002	130.063	-	-	-	0	0	0	0	0	0	0	-	-	-	-	-	-	-	-	-	-	-	-	-
#020	1	IRI	8	-	Atrophy	14	-	0	0	44	60	74	81	96	220	222	-	-	-	802.423	606.112	850.596	748.69	867.519	959.531	783.659	-	-	-	0	0	0	0	0	0	0	-	-	-	-	-	-	-	-	-	-	-	-	-
#020	1	IRI	9	-	Atrophy	14	-	0	0	22	7	12	19	30	25	60	-	-	-	171.341	169.02	194.419	206.174	233.975	231.505	191.52	-	-	-	0	0	0	0	0	0	0	-	-	-	-	-	-	-	-	-	-	-	-	-
#020	1	IRI	10	-	Atrophy	14	43	4	0.932326	90	78	110	183	172	293	351	-	-	-	636.944	677.645	656.653	625.278	683.559	685.732	608.894	-	-	-	0	819	534	1231	255	0	0	-	-	-	1	5385	8068	5343	8325	-	-	-	-	-
#020	1	IRI	11	-	Atrophy	14	-	0	0	63	22	41	100	129	132	123	-	-	-	189.303	211.273	202.758	273.37	262.671	253.525	233.436	-	-	-	0	0	0	0	65	0	0	-	-	-	1	1	1	1	1812	1	-	-	-	-
#020	1	IRI	12	-	Atrophy	14	-	0	0	36	16	43	55	91	167	172	-	-	-	335.519	377.772	326.572	360.517	317.841	303.801	303.251	-	-	-	0	0	0	0	0	0	0	-	-	-	-	-	-	-	-	-	-	-	-	-
#020	1	IRI	13	-	Recover	10	-	0	0	78	159	144	114	170	112	-	-	-	-	596.179	578.543	612.055	589.454	625.956	644.985	16.55	-	-	-	0	0	0	383	0	0	0	-	-	-	1	1	1	6759	1	-	1	-	-	-
#020	1	IRI	14	-	No dam	-	-	0	0	51	29	13	40	28	67	49	-	-	-	190.537	164.256	170.102	185.471	232.053	197.368	206.112	-	-	-	0	0	0	0	0	0	0	-	-	-	-	-	-	-	-	-	-	-	-	-
#020	1	IRI	15	-	Recover	7	-	0	0	91	99	141	175	255	242	172	-	-	-	527.963	522.27	521.333	498.076	553.566	568.556	556.285	-	-	-	0	0	0	1128	0	5600	0	-	-	-	1	1	1	6479	1	6387	1	-	-	-
#020	1	IRI	16	-	Recover	7	-	0	0	115	27	45	56	56	366	250	-	-	-	561.727	243.407	215.27	191.606	248.806	664.108	710.994	-	-	-	0	0	0	227	0	487	0	-	-	-	1	1	1	2326	1	2879	1	-	-	-
#020	1	IRI	17	-	Recover	7	-	0	0	16	17	15	9	28	11	14	-	-	-	287.829	292.105	280.875	273.708	273.302	298.76	300.116	-	-	-	0	0	0	0	0	0	0	-	-	-	-	-	-	-	-	-	-	-	-	-
#020	1	IRI	18	-	Atrophy	10	-	0	0	11	16	18	18	33	39	15	-	-	-	134.12	135.471	134.805	127.395	146.53	158.387	151.032	-	-	-	0	0	0	0	0	0	0	-	-	-	-	-	-	-	-	-	-	-	-	-
#020	1	IRI	19	-	Recover	7	-	0	0	9	8	9	21	40	44	12	-	-	-	177.479	176.119	175.273	189.301	183.536	201.115	169.418	-	-	-	0	0	0	0	0	0	0	-	-	-	-	-	-	-	-	-	-	-	-	-
#020	1	IRI	20	-	Atrophy	14	-	0	0	6	27	45	28	32	131	89	-	-	-	186.381	181.236	211.217	191.285	197.628	185.274	239.549	-	-	-	0	0	0	0	0	0	0	-	-	-	-	-	-	-	-	-	-	-	-	-
#020	1	IRI	21	-	Atrophy	14	-	0	0	23	21	31	68	62	75	83	-	-	-	258.562	168.179	182.473	160.616	172.77	187.173	222.067	-	-	-	0	0	0	0	0	0	0	-	-	-	-	-	-	-	-	-	-	-	-	-
#020	1	IRI	22	-	Atrophy	14	-	0	0	34	45	42	70	69	46	-	-	-	-	198.369	210.4	207.9	208.512	204.37	187.268	-	-	-	-	0	0	0	0	0	0	-	-	-	-	-	-	-	-	-	-	-	-	-	-
#020	1	IRI	23	-	Atrophy	14	-	0	0	69	50	67	83	91	80	-	-	-	-	197.364	209.567	244.528	197.753	230.189	235.207	-	-	-	-	0	0	0	0	106	0	-	-	-	-	1	1	1	1	2601	1	1	-	-	-
#020	1	IRI	24	-	Atrophy	14	-	0	0	26	12	86	67	77	54	-	-	-	-	195.349	128.549	222.355	175.495	174.587	180.731	-	-	-	-	0	0	0	0	0	0	-	-	-	-	-	-	-	-	-	-	-	-	-	-
#020	1	IRI	25	-	Atrophy	14	49	3	0.612245	59	60	194	122	188	235	-	-	-	-	479	513.521	461.591	423.694	357.337	385.443	-	-	-	-	0	260	475	453	487	-	-	-	-	-	1	3234	2696	2568	2879	1	1	-	-	-
#020	2	IRI	1	-	Atrophy	14	12	7	0.583333	16	6	14	46	-	-	-	47	-	-	234.096	201.091	162.184	151.581	-	-	-	82.84	-	-	0	1156	909	1167	0	0	0	0	-	-	1	1989	1528	2369	1	1	1	-	-	-
#020	2	IRI	2	-	Recover	2	14	4	0.285714	4	36	46	67	72	73	35	59	-	-	225.074	223.106	199.424	250.118	196.221	146.234	231.209	271.833	-	-	0	0	179	0	0	0	0	0	-	-	1	1	1854	1	1	1	1	-	-	-
#020	2	IRI	3	-	Recover	4	1-	2	0.2	19	14	29	18	-	-	-	22	-	-	161.094	117.937	171.524	175.963	-	-	-	100.321	-	-	0	0	521	409	0	0	-	0	-	-	1	1	1507	1391	1	1	1	-	-	-
#020	2	IRI	4	-	Recover	4	-	0	0	31	21	96	51	60	52	121	52	-	-	230.204	185.142	214.412	211.124	180.023	156.974	223.6	270.398	-	-	0	142	0	0	0	0	0	0	-	-	1	1693	1	1	1	1	1	-	-	-
#020	2	IRI	5	-	Atrophy	14	-	0	0	43	38	61	57	97	137	109	-	-	-	303.805	310.535	294.825	275.54	292.184	297.648	317.383	-	-	-	0	0	0	0	0	0	0	0	-	-	-	-	-	-	-	-	-	-	-	-
#020	2	IRI	6	-	Recover	7	2-	4	0.2	20	7	63	45	93	90	93	60	-	-	188.957	194.675	207.75	197.836	204.344	190.737	256.407	181.351	-	-	0	824	637	399	52	0	0	0	-	-	1	2099	2683	2058	1849	1	1	-	-	-
#020	2	IRI	7	-	Recover	7	26	7	0.269238	38	38	108	97	96	126	58	104	-	-	265.321	320.848	300.148	296.898	263.398	239.954	302.223	294.097	-	-	0	549	633	229	413	0	0	0	-	-	1	2985	3732	2113	3131	1	1	-	-	-
#020	2	IRI	8	-	Recover	7	26	3	0.115385	80	34	60	64	69	105	77	56	-	-	321.785	316.903	340.502	324.377	298.226	307.737	335.705	330.381	-	-	0	434	177	0	0	0	0	0	-	-	1	3068	3292	1	1	1	1	-	-	-
#020	2	IRI	9	-	Recover	7	-	0	0	19	8	6	15	8	25	16	18	-	-	151.615	162.388	182.618	170.575	156.687	191.325	161.986	184.136	-	-	0	359	34	45	45	0	0	0	-	-	1	1225	1125	1124	1144	1	1	-	-	-
#020	2	IRI	10	-	Recover	7	23	4	0.173913	69	57	36	102	108	97	85	76	-	-	492.487	495.189	368.798	340.286	333.111	381.752	387.529	430.551	-	-	0	912	1022	1846	1010	0	0	0	-	-	1	4498	4435	3928	2988	1	1	-	-	-
#020	2	IRI	11	-	Atrophy	10	-	0	0	43	38	91	114	193	295	197	120	-	-	432.922	288.764	412.26	314.362	418.032	400.621	341.779	305.896	-	-	0	0	1672	2085	2280	-	0	0	-	-	1	1	5460	4346	5315	1	-	-	-	-
#020	2	IRI	12	-	Recover	3	31	1	0.322586	2	2	17	99	116	110	84	49	-	-	400.125	444.348	399.762	363.739	413.177	426.212	445.881	428.93	-	-	0	1522	2263	689	0	0	0	0	-	-	1	5209	4917	4144	1	1	1	-	-	-
#020	2	IRI	13	-	Atrophy	14	2-	12	0.6	26	25	29	63	52	125	75	-	-	-	274.076	264.671	413.693	382.072	266.195	318.449	275.98	-	-	-	0	1049	1083	1639	1277	126	0	-	-	-	1	2566	3670	2545	2600	2989	1	-	-	-
#020	2	IRI	14	-	Recover	4	12	3	0.25	54	58	79	82	68	79	122	-	-	-	230.216	232.827	234.755	200.852	216.242	203.352	246.333	-	-	-	0	340	198	198	811	0	0	-	-	-	1	1249	2556	1648	2059	1	1	-	-	-
#020	2	IRI	15	-	Atrophy	10	-	0	0	39	52	54	134	76	199	131	-	-	-	276.625	294.033	273.999	272.611	242.773	243.929	203.831	-	-	-	0	0	197	0	0	0	0	-	-	-	1	1	1824	-	-	-	-	-	-	-
#020	2	IRI	16	-	Atrophy	10	-	0	0	11	20	32	64	42	77	54	-	-	-	190.547	203.317	201.344	227.359	195.904	197.367	216.079	-	-	-	0	0	0	0	0	0	0	-	-	-	-	-	-	-	-	-	-	-	-	-
#020	2	IRI	17	-	Atrophy	14	-	0	0	19	22	44	74	93	137	48	-	-	-	291.983	341.592	280.952	309.593	265.461	259.616	347.362	-	-	-	0	102	67	3210	1376	-	0	-	-	-	1	2393	2752	5012	2249	-	-	-	-	-
#020	2	IRI	18	-	Atrophy	14	-	0	0	17	34	60	96	126	162	93	-	-	-	328.09	337.911	315.973	334.233	325.259	386.196	310.043	-	-	-	0	236	254	1229	937	438	0	-	-	-	1	2713	1716	2488	2948	3610	1	-	-	-
#020	2	IRI	19	-	Atrophy	10	-	0	0	14	13	34	39	26	64	40	-	-	-	235.317	237.916	245.919	254.218	253.711	209.557	185.755	-	-	-	0	0	0	0	0	0	0	-	-	-	-	-	-	-	-	-	-	-	-	-
#020	2	IRI	20	-	Recover	7	43	12	0.279698	20	38	55	65	133	186	108	-	-	-	506.388	500.09	508.871	508.379	404.437	439.317	439.032	-	-	-	0	1842	1507	841	581	0	0	-	-	-	1	6178	5857	4652	6304	1	1	-	-	-
#020	2	IRI	21	-	Recover	10	34	7	0.258824	10	17	16	82	175	182	146	-	-	-	487.334	479.626	466.816	470.12	507.262	413.176	275.718	-	-	-	0	1018	1685	868	945	0	0	-	-	-	1	5182	4148	3868	5554	-	1	-	-	-
#020	2	IRI	22	-	Atrophy	10	19	4	0.215263	22	21	20	42	116	202	85	130	-	-	485.139	452.691	502.98	486.723	453.282	314	253.631	288	-	-	0	112	1092	1929	1099	-	0	0	-	-	1	4482	5990	5099	3804	-	-	-	-	-
#020	2	IRI	23	-	Recover	7	24	4	0.166667	8	5	13	37	66	40	22	-	-	-	275.901	281.483	313.574	298.69	289.888	298.719	325.036	-	-	-	0	549	1225	1629	1587	0	0	-	-	-	1	3804	3268	3512	4499	1	1	-	-	-
#020	2	IRI	24	-	Recover	7	45	7	0.155556	68	36	38	109	310	287	133	90	-	-	549.045	419.968	476.306	482.683	500.728	530.243	530.243	618	-	-	0	1528	2319	2220	2512	0	0	0	-	-	1	5363	6654	6688	6705	1	1	-	-	-
#020	3	IRI	1	-	Atrophy	7	-	0	0	38	47	52	68	116	78	-	-	-	-	235.715	151.488	128.631	180.297	283.814	210.959	-	-	-	-	0	471	623	511	0	0	-	-	-	-	1	1492	1391	957	-	-	-	-	-	-
#020	3	IRI	2	-	-	-	-	0	0	65	73	66	56	157	142	96	-	-	-	838.724	660.696	540.187	585.271	780.802	626.001	256.418	-	-	-	0	2143	203	211	0	0	0	-	-	-	1	7203	5095	6479	-	-	-	-	-	-
#020	3	IRI	3	-	Recover	7	-	0	0	12	27	8	28	40	90	35	-	-	-	267.713	264.699	172.869	191.868	225.468	166.058	126.976	-	-	-	0	86	0	0	0	0	0	-	-	-	1	2473	1	1	1	1	1	-	-	-
#020	3	IRI	4	-	Recover	7	-	0	0	35	41	31	75	136	136	89	63	-	-	402.15	436.287	402.011	382.022	396.692	333.017	300.509	401.574	-	-	0	1091	861	853	0	0	0	0	-	-	1	4567	4510	3978	-	-	-	-	-	-
#020	3	IRI	5	-	Recover	2	-	0	0	62	72	74	115	172	327	160	112	-	-	523.887	523.042	493.244	395.958	512.176	531.955	414.775	572.615	-	-	0	0	0	0	0	0	0	0	-	-	-	-	-	-	-	-	-	-	-	-
#020	3	IRI	6	-	-	-	-	0	0	119	56	137	111	194	170	211	142	-	-	428.985	450.087	453.679	425.498	522.188	528.524	534.125	500.333	-	-	0	1287	868	0	0	0	0	0	-	-	1	3570	2531	-	-	-	-	-	-	-
#020	3	IRI	7	-	-	-	-	0	0	69	36	98	66	120	92	122	154	-	-	443.3	467.945	399.403	484.576	485.589	492.67	626.783	336.312	-	-	0	867	528	0	0	0	0	0	-	-	1	1779	1832	-	-	-	-	-	-	-
#020	3	IRI	8	-	-	-	-	0	0	52	89	43	123	186	137	138	210	-	-	463.321	455.546	450.626	457.106	485.85	525.065	505.243	488.425	-	-	0	1222	203	0	0	0	0	0	-	-	1	3481	3012	-	-	-	-	-	-	-
#020	3	IRI	9	-	No dam	-	-	0	0	199	136	213	284	242	425	185	-	-	-	685.736	739.199	701.015	641.939	903.934	774.801	836.093	-	-	-	0	0	0	0	0	0	0	-	-	-	-	-	-	-	-	-	-	-	-	-
#020	3	IRI	10	-	No dam	-	-	0	0	71	84	167	196	173	213	-	-	-	-	628.717	648.794	599.732	580.314	439.453	450.706	-	-	-	-	0	0	0	0	0	0	0	-	-	-	-	-	-	-	-	-	-	-	-	-
#020	3	IRI	11	-	No dam	-	-	0	0	52	90	59	68	164	114	71	75	-	-	696.659	727.425	710.313	668.044	716.063	623.237	667.081	634.782	-	-	0	0	0	0	0	0	0	0	-	-	-	-	-	-	-	-	-	-	-	-
#020	3	IRI	12	-	No dam	-	-	0	0	66	73	71	81	91	71	106	-	-	-	305.405	309.921	278.366	290.598	324.22	307.39	306.562	-	-	-	0	0	0	0	0	0	0	-	-	-	-	-	-	-	-	-	-	-	-	-
#020	3	IRI	13	-	No dam	-	-	0	0	36	49	55	26	55	38	30	-	-	-	124.324	107.824	142.66	113.418	140.008	137.482	145.74	-	-	-	0	0	0	0	0	0	0	-	-	-	-	-	-	-	-	-	-	-	-	-
#020	3	IRI	14	-	Recover	-	-	0	0	60	53	93	107	148	108	64	96	-	-	595.522	599.424	569.972	611.656	680.783	684.547	697.536	678.379	-	-	0	0	32	0	0	0	0	0	-	-	1	1	6397	1	1	-	-	-	-	-
#020	3	IRI	15	-	No dam	-	-	0	0	57	77	97	94	111	94	81	46	-	-	239.197	229.672	242.618	305.496	273.94	280.519	251.749	304.406	-	-	0	0	0	0	0	0	0	0	-	-	-	-	-	-	-	-	-	-	-	-
#020	3	IRI	16	-	No dam	-	-	0	0	60	55	84	73	66	42	55	43	-	-	231.48	259.136	254.284	269.192	273.223	296.982	294.499	274.572	-	-	0	0	0	0	0	0	0	0	-	-	-	-	-	-	-	-	-	-	-	-
#020	3	IRI	17	-	No dam	-	-	0	0	56	25	24	42	71	79	46	36	-	-	419.38	315.321	449.62	470.666	453.162	528.773	395.991	534.266	-	-	0	0	0	0	0	0	0	0	-	-	-	-	-	-	-	-	-	-	-	-
#020	3	IRI	18	-	No dam	-	-	0	0	67	42	24	75	31	25	16	39	-	-	410.711	407.521	503.433	451.47	535.771	550.432	564.97	550.255	-	-	0	0	0	0	0	0	0	0	-	-	-	-	-	-	-	-	-	-	-	-
#020	3	IRI	19	-	No dam	-	-	0	0	73	57	58	86	74	96	34	37	-	-	300.717	323.86	311.81	302.995	321.744	339.427	343.354	366.169	-	-	0	0	0	0	0	0	0	0	-	-	-	-	-	-	-	-	-	-	-	-
#020	3	IRI	20	-	No dam	-	-	0	0	47	67	64	155	172	172	147	164	-	-	588.053	559.384	562	540.226	576.549	618.319	629.207	606.866	-	-	0	0	0	0	0	0	0	0	-	-	-	-	-	-	-	-	-	-	-	-
#020	3	IRI	21	-	No dam	-	-	0	0	22	20	63	36	86	70	66	60	-	-	404.02	420.475	402.167	430.444	452.375	397.947	474.715	478.644	-	-	0	0	0	0	0	0	0	0	-	-	-	-	-	-	-	-	-	-	-	-
SHAM#1449	1	Sham	1	S1	Sham	-	-	0	0	-	19	-	-	-	-	-	-	-	-	-	166.391	-	-	-	-	-	-	-	-	-	-	-	-	-	-	-	-	-	-	-	-	-	-	-	-	-	-	-	-
SHAM#1449	1	Sham	2	S1	Sham	-	-	0	0	-	7	-	-	1	-	-	-	-	-	-	279.789	-	-	139.738	-	-	-	-	-	-	-	-	-	-	-	-	-	-	-	-	-	-	-	-	-	-	-	-	-
SHAM#1449	1	Sham	3	-	Sham	-	-	0	0	77	21	-	-	26	-	-	34	-	26	458.406	359.649	-	-	278.344	-	-	210.033	-	177.005	-	-	-	-	-	-	-	-	-	-	-	-	-	-	-	-	-	-	-	-
SHAM#1449	1	Sham	4	-	Sham	-	-	0	0	-	53	-	-	9	-	-	-	-	-	-	332.792	-	-	131.338	-	-	-	-	-	-	-	-	-	-	-	-	-	-	-	-	-	-	-	-	-	-	-	-	-
SHAM#1449	1	Sham	5	-	Sham	-	-	0	0	12	57	-	-	38	-	-	22	-	-	111.865	280.78	-	-	293.45	-	-	190.443	-	-	-	-	-	-	-	-	-	-	-	-	-	-	-	-	-	-	-	-	-	-
SHAM#1449	1	Sham	6	-	Sham	-	-	0	0	17	39	-	-	22	11	12	24	-	-	277.425	256.606	-	-	278.38	202.558	199.986	265.737	-	-	-	-	-	-	-	-	-	-	-	-	-	-	-	-	-	-	-	-	-	-
SHAM#1449	1	Sham	7	-	Sham	-	-	0	0	62	58	-	-	58	26	31	44	50	88	719.212	725.496	-	-	718.346	633.478	610.122	787.412	496.194	704.798	-	-	-	-	-	-	-	-	-	-	-	-	-	-	-	-	-	-	-	-
SHAM#1449	1	Sham	8	-	Sham	-	-	0	0	27	17	-	-	15	7	10	22	18	22	176.276	164.233	-	-	160.82	157.207	163.068	203.026	121.388	178.155	-	-	-	-	-	-	-	-	-	-	-	-	-	-	-	-	-	-	-	-
SHAM#1449	1	Sham	9	S1	Sham	-	-	0	0	42	35	-	-	-	38	31	-	-	-	383.06	132.057	-	-	-	281.35	291.218	-	-	-	-	-	-	-	-	-	-	-	-	-	-	-	-	-	-	-	-	-	-	-
SHAM#1449	1	Sham	10	-	Sham	-	-	0	0	62	36	-	-	-	47	41	21	45	56	247.182	288.976	-	-	-	252.46	240.444	274.961	183.583	267.665	-	-	-	-	-	-	-	-	-	-	-	-	-	-	-	-	-	-	-	-
SHAM#1449	1	Sham	11	-	Sham	-	-	0	0	45	51	-	-	49	35	19	42	12	37	235.144	225.081	-	-	241.089	240.205	238.085	239.857	233.741	246.909	-	-	-	-	-	-	-	-	-	-	-	-	-	-	-	-	-	-	-	-
SHAM#1449	1	Sham	12	-	Sham	-	-	0	0	22	3	-	-	17	9	22	10	22	21	252.939	248.24	-	-	252.156	252.568	271.215	295.063	283.332	258.628	-	-	-	-	-	-	-	-	-	-	-	-	-	-	-	-	-	-	-	-
SHAM#1449	1	Sham	13	S1	Sham	-	-	0	0	23	21	-	-	35	12	6	16	16	20	166.555	164.27	-	-	154.08	166.423	142.213	145.487	161.234	167.09	-	-	-	-	-	-	-	-	-	-	-	-	-	-	-	-	-	-	-	-
SHAM#1449	1	Sham	14	S1	Sham	-	-	0	0	9	6	-	-	8	8	6	4	6	7	136.583	131.527	-	-	147.448	133.929	141.01	125.316	152.302	158.108	-	-	-	-	-	-	-	-	-	-	-	-	-	-	-	-	-	-	-	-
SHAM#1449	1	Sham	15	S1	Sham	-	-	0	0	43	19	-	-	9	36	19	14	21	16	212.639	105.747	-	-	49.725	218.425	218.42	75.213	230.119	239.498	-	-	-	-	-	-	-	-	-	-	-	-	-	-	-	-	-	-	-	-
SHAM#1449	1	Sham	16	-	Sham	-	-	0	0	25	22	-	-	31	21	17	21	16	28	223.365	242.881	-	-	242.442	237.039	243.208	253.321	244.999	266.907	-	-	-	-	-	-	-	-	-	-	-	-	-	-	-	-	-	-	-	-
SHAM#1449	1	Sham	17	-	Sham	-	-	0	0	49	67	-	-	49	47	45	19	33	44	154.293	148.03	-	-	164.571	151.504	149.03	174.888	157.818	184.845	-	-	-	-	-	-	-	-	-	-	-	-	-	-	-	-	-	-	-	-
SHAM#1449	1	Sham	18	S1	Sham	-	-	0	0	13	10	-	-	12	9	17	17	16	14	142.824	147.031	-	-	148.077	165.22	148.729	145.394	142.609	175.156	-	-	-	-	-	-	-	-	-	-	-	-	-	-	-	-	-	-	-	-
SHAM#1449	1	Sham	19	-	Sham	-	-	0	0	39	48	-	-	41	31	36	34	35	31	221.284	202.959	-	-	221.528	213.257	212.174	212.657	209.66	236.398	-	-	-	-	-	-	-	-	-	-	-	-	-	-	-	-	-	-	-	-
SHAM#1449	1	Sham	20	-	Sham	-	-	0	0	21	16	-	-	16	20	18	18	22	25	325.294	304.061	-	-	311.785	304.998	309.408	327.274	318.69	345.891	-	-	-	-	-	-	-	-	-	-	-	-	-	-	-	-	-	-	-	-
SHAM#1449	1	Sham	21	S1	Sham	-	-	0	0	36	13	-	-	5	7	6	10	11	10	274.76	259.471	-	-	171.145	276.666	274.268	225.847	290.573	334.59	-	-	-	-	-	-	-	-	-	-	-	-	-	-	-	-	-	-	-	-
SHAM#1449	1	Sham	22	-	Sham	-	-	0	0	61	23	-	-	-	25	33	1	21	12	209.434	142.444	-	-	-	208.342	199.777	90.662	239.051	194.642	-	-	-	-	-	-	-	-	-	-	-	-	-	-	-	-	-	-	-	-
SHAM#1449	1	Sham	23	-	Sham	-	-	0	0	87	23	-	-	20	39	73	7	13	13	338.652	273.762	-	-	181.966	437.465	707.665	211.605	438.525	363.261	-	-	-	-	-	-	-	-	-	-	-	-	-	-	-	-	-	-	-	-
SHAM#1449	1	Sham	24	S1	Sham	-	-	0	0	61	58	-	-	12	39	41	21	19	13	403.367	390.104	-	-	330.631	420.246	417.517	357.065	429.695	460.624	-	-	-	-	-	-	-	-	-	-	-	-	-	-	-	-	-	-	-	-
SHAM#1449	1	Sham	25	-	Sham	-	-	0	0	34	27	-	-	28	-	8	4	-	-	133.55	284.508	-	-	213.683	-	76.837	141.749	-	-	-	-	-	-	-	-	-	-	-	-	-	-	-	-	-	-	-	-	-	-
SHAM#1449	1	Sham	26	S1	Sham	-	-	0	0	40	62	-	-	31	27	35	87	13	1	673.105	918.213	-	-	751.002	300.975	691.004	1042.21	252.549	218.069	-	-	-	-	-	-	-	-	-	-	-	-	-	-	-	-	-	-	-	-
SHAM#1449	1	Sham	27	-	Sham	-	-	0	0	10	37	-	-	5	21	11	4	-	-	86.305	175.959	-	-	122.758	202.085	151.824	62.659	-	-	-	-	-	-	-	-	-	-	-	-	-	-	-	-	-	-	-	-	-	-
SHAM#1449	1	Sham	28	S1	Sham	-	-	0	0	18	22	-	-	5	5	9	-	-	-	91.569	234.773	-	-	80.552	111.717	115.031	-	-	-	-	-	-	-	-	-	-	-	-	-	-	-	-	-	-	-	-	-	-	-
SHAM#1449	1	Sham	29	S1	Sham	-	-	0	0	36	40	-	-	71	33	19	48	32	32	349.381	343.223	-	-	376.265	338.146	343.922	334.561	362.411	411.342	-	-	-	-	-	-	-	-	-	-	-	-	-	-	-	-	-	-	-	-
SHAM#1449	1	Sham	30	S1	Sham	-	-	0	0	27	4	-	-	-	6	9	-	9	-	69.842	99.277	-	-	-	85.941	85.189	-	87.076	-	-	-	-	-	-	-	-	-	-	-	-	-	-	-	-	-	-	-	-	-
SHAM#1449	1	Sham	31	S1	Sham	-	-	0	0	33	41	-	-	4	14	29	-	8	-	154.913	218.435	-	-	71.329	146.063	304.954	-	104.78	-	-	-	-	-	-	-	-	-	-	-	-	-	-	-	-	-	-	-	-	-
SHAM#1449	1	Sham	32	-	Sham	-	-	0	0	22	6	-	-	7	11	16	14	30	1	195.25	199.989	-	-	162.24	173.765	187.724	187.378	179.055	239.253	-	-	-	-	-	-	-	-	-	-	-	-	-	-	-	-	-	-	-	-
SHAM#1449	1	Sham	33	-	Sham	-	-	0	0	16	40	-	-	9	13	17	28	17	30	123.869	139.202	-	-	112.38	122.377	102.83	134.914	130.967	147.028	-	-	-	-	-	-	-	-	-	-	-	-	-	-	-	-	-	-	-	-
SHAM#1449	1	Sham	34	-	Sham	-	-	0	0	64	118	-	-	74	41	56	-	54	67	847.057	819.138	-	-	857.256	919.281	882.151	-	903.912	896.113	-	-	-	-	-	-	-	-	-	-	-	-	-	-	-	-	-	-	-	-
SHAM#1449	1	Sham	35	S1	Sham	-	-	0	0	96	52	-	-	51	36	29	24	52	21	408.432	413.433	-	-	384.312	440.143	398.947	439.888	364.446	361.456	-	-	-	-	-	-	-	-	-	-	-	-	-	-	-	-	-	-	-	-
SHAM#1449	1	Sham	36	-	Sham	-	-	0	0	12	12	-	-	32	15	11	7	16	10	198.765	194.843	-	-	194.771	205.103	199.799	199.119	180.799	224.742	-	-	-	-	-	-	-	-	-	-	-	-	-	-	-	-	-	-	-	-
SHAM#1449	1	Sham	37	S1	Sham	-	-	0	0	47	54	-	-	30	37	29	21	28	39	308.96	294.585	-	-	294.92	307.869	301.702	281.145	286.772	299.45	-	-	-	-	-	-	-	-	-	-	-	-	-	-	-	-	-	-	-	-
SHAM#1449	1	Sham	38	-	Sham	-	-	0	0	-	25	-	-	29	25	9	-	38	-	-	66.623	-	-	118.582	130.733	124.114	-	125.209	-	-	-	-	-	-	-	-	-	-	-	-	-	-	-	-	-	-	-	-	-
SHAM#1449	1	Sham	39	-	Sham	-	-	0	0	-	19	-	-	14	-	-	-	-	-	-	159.091	-	-	179.752	-	-	-	-	-	-	-	-	-	-	-	-	-	-	-	-	-	-	-	-	-	-	-	-	-
SHAM#1449	1	Sham	40	S1	Sham	-	-	0	0	36	12	-	-	20	26	43	32	37	18	213.795	221.146	-	-	233.33	233.092	220.668	220.034	242.302	252.83	-	-	-	-	-	-	-	-	-	-	-	-	-	-	-	-	-	-	-	-
SHAM#1449	1	Sham	41	S1	Sham	-	-	0	0	53	34	-	-	15	19	13	18	26	17	386.379	387.005	-	-	419.334	398.086	423.319	416.894	423.755	422.429	-	-	-	-	-	-	-	-	-	-	-	-	-	-	-	-	-	-	-	-
SHAM#1449	1	Sham	42	-	Sham	-	-	0	0	35	57	-	-	53	34	17	42	18	12	247.911	234.448	-	-	225.816	220.715	237.41	230.543	242.033	271.9	-	-	-	-	-	-	-	-	-	-	-	-	-	-	-	-	-	-	-	-
SHAM#1449	1	Sham	43	-	Sham	-	-	0	0	102	79	-	-	85	81	75	68	61	62	348.739	347.041	-	-	388.06	356.259	352.812	358.721	349.002	357.874	-	-	-	-	-	-	-	-	-	-	-	-	-	-	-	-	-	-	-	-
SHAM#1449	1	Sham	44	-	Sham	-	-	0	0	57	105	-	-	67	99	42	67	99	43	282.719	321.806	-	-	296.839	312.817	207.867	306.998	296.914	333.357	-	-	-	-	-	-	-	-	-	-	-	-	-	-	-	-	-	-	-	-
SHAM#1449	1	Sham	45	-	Sham	-	-	0	0	197	137	-	-	288	135	137	145	149	168	1019.17	1027.9	-	-	1007.05	1067.26	1072.48	1047.18	1035.87	1068.26	-	-	-	-	-	-	-	-	-	-	-	-	-	-	-	-	-	-	-	-
SHAM#1449	1	Sham	46	-	Sham	-	-	0	0	54	56	-	-	33	41	37	33	67	92	358.65	381.439	-	-	344.552	467.9	431.542	355.861	378.907	365.533	-	-	-	-	-	-	-	-	-	-	-	-	-	-	-	-	-	-	-	-
SHAM#1449	1	Sham	47	-	Sham	-	-	0	0	37	47	-	-	32	35	25	45	45	23	310.92	303.297	-	-	317.377	321.665	323.177	332.076	294.859	322.594	-	-	-	-	-	-	-	-	-	-	-	-	-	-	-	-	-	-	-	-
SHAM#1449	1	Sham	48	-	Sham	-	-	0	0	64	20	-	-	13	16	37	34	36	90	316.486	282.755	-	-	310.528	327.064	325.38	323.401	305.076	318.592	-	-	-	-	-	-	-	-	-	-	-	-	-	-	-	-	-	-	-	-
SHAM#1449	1	Sham	49	-	Sham	-	-	0	0	34	16	-	-	16	14	4	-	-	-	156.172	76.702	-	-	113.271	98.297	42.586	-	-	-	-	-	-	-	-	-	-	-	-	-	-	-	-	-	-	-	-	-	-	-
SHAM#1449	1	Sham	50	-	Sham	-	-	0	0	68	52	-	-	62	47	62	51	49	65	238.517	231	-	-	260.146	256.576	248.624	279.438	270.297	294.488	-	-	-	-	-	-	-	-	-	-	-	-	-	-	-	-	-	-	-	-
SHAM#1449	1	Sham	51	-	Sham	-	-	0	0	4	58	-	-	44	28	75	51	48	62	153.803	164.707	-	-	168.306	169.444	176.949	175.693	159.476	167.656	-	-	-	-	-	-	-	-	-	-	-	-	-	-	-	-	-	-	-	-
SHAM#1449	1	Sham	52	S1	Sham	-	-	0	0	15	1	-	-	1	1	5	7	1	1	163.555	152.51	-	-	164.552	154.81	155.206	162.963	158.475	185.728	-	-	-	-	-	-	-	-	-	-	-	-	-	-	-	-	-	-	-	-
SHAM#1449	1	Sham	53	-	Sham	-	-	0	0	28	9	-	-	15	6	5	8	11	19	175.184	157.264	-	-	169.178	173.099	161.834	183.539	183.652	213.89	-	-	-	-	-	-	-	-	-	-	-	-	-	-	-	-	-	-	-	-
SHAM#1449	1	Sham	54	S1	Sham	-	-	0	0	22	37	-	-	19	36	45	20	15	59	277.072	267.136	-	-	256.282	256.339	256.418	260.928	271.055	304.602	-	-	-	-	-	-	-	-	-	-	-	-	-	-	-	-	-	-	-	-
SHAM#1449	1	Sham	55	S1	Sham	-	-	0	0	35	30	-	-	28	11	48	44	41	57	467.327	447.856	-	-	471.528	459.577	450.609	480.025	513.806	496.192	-	-	-	-	-	-	-	-	-	-	-	-	-	-	-	-	-	-	-	-
SHAM#1449	1	Sham	56	-	Sham	-	-	0	0	14	18	-	-	37	30	29	14	-	13	327.883	338.583	-	-	138.305	294.741	151.041	79.165	-	74.857	-	-	-	-	-	-	-	-	-	-	-	-	-	-	-	-	-	-	-	-
SHAM#1449	1	Sham	57	S1	Sham	-	-	0	0	102	13	-	-	19	13	10	16	21	11	204.256	196.317	-	-	199.135	204.303	188.174	217.849	201.2	246.127	-	-	-	-	-	-	-	-	-	-	-	-	-	-	-	-	-	-	-	-
SHAM#1449	1	Sham	58	S1	Sham	-	-	0	0	74	57	-	-	44	98	49	129	87	137	713.046	709.669	-	-	728.968	684.317	695.652	676.745	744.289	783.413	-	-	-	-	-	-	-	-	-	-	-	-	-	-	-	-	-	-	-	-
SHAM#1449	1	Sham	59	S1	Sham	-	-	0	0	25	111	-	-	129	73	76	152	102	93	514.295	522.449	-	-	590.133	547.175	555.396	593.186	601.385	633.166	-	-	-	-	-	-	-	-	-	-	-	-	-	-	-	-	-	-	-	-
SHAM#1449	1	Sham	60	S1	Sham	-	-	0	0	37	76	-	-	68	27	52	35	39	89	389.313	402.951	-	-	404.145	377.616	436.76	447.057	433.959	455.712	-	-	-	-	-	-	-	-	-	-	-	-	-	-	-	-	-	-	-	-
SHAM#1449	1	Sham	61	S1	Sham	-	-	0	0	86	89	-	-	61	37	81	103	112	65	336.938	348.535	-	-	358.561	349.868	340.401	371.857	360.087	391.218	-	-	-	-	-	-	-	-	-	-	-	-	-	-	-	-	-	-	-	-
SHAM#1449	1	Sham	62	-	Sham	-	-	0	0	111	53	-	-	63	40	113	84	47	65	535.726	518.882	-	-	529.144	538.207	528.443	559.074	582.654	613.357	-	-	-	-	-	-	-	-	-	-	-	-	-	-	-	-	-	-	-	-
SHAM#1449	1	Sham	63	S1	Sham	-	-	0	0	49	28	-	-	28	28	49	86	12	17	789.829	790.962	-	-	642.59	800.575	816.09	516.744	289.572	530.227	-	-	-	-	-	-	-	-	-	-	-	-	-	-	-	-	-	-	-	-
SHAM#1449	1	Sham	64	S1	Sham	-	-	0	0	17	51	-	-	32	-	8	11	-	2	259.34	296.743	-	-	276.733	-	178.135	208.117	-	214.519	-	-	-	-	-	-	-	-	-	-	-	-	-	-	-	-	-	-	-	-
SHAM#1449	1	Sham	65	-	Sham	-	-	0	0	8	2	-	-	-	11	18	-	-	-	101.56	89.757	-	-	-	123.741	167.848	-	-	-	-	-	-	-	-	-	-	-	-	-	-	-	-	-	-	-	-	-	-	-
SHAM#1449	1	Sham	66	-	Sham	-	-	0	0	13	13	-	-	-	13	9	-	-	-	154.493	128.463	-	-	-	188.874	138.62	-	-	-	-	-	-	-	-	-	-	-	-	-	-	-	-	-	-	-	-	-	-	-
SHAM#1449	1	Sham	67	-	Sham	-	-	0	0	-	18	-	-	-	-	-	-	-	-	-	122.401	-	-	-	-	-	-	-	-	-	-	-	-	-	-	-	-	-	-	-	-	-	-	-	-	-	-	-	-
SHAM#1449	1	Sham	68	-	Sham	-	-	0	0	-	36	-	-	-	-	-	-	-	-	-	99.692	-	-	-	-	-	-	-	-	-	-	-	-	-	-	-	-	-	-	-	-	-	-	-	-	-	-	-	-
SHAM#1449	1	Sham	69	-	Sham	-	-	0	0	-	9	-	-	-	-	-	-	-	-	-	235.873	-	-	-	-	-	-	-	-	-	-	-	-	-	-	-	-	-	-	-	-	-	-	-	-	-	-	-	-
SHAM#1449	1	Sham	70	-	Sham	-	-	0	0	-	25	-	-	18	-	-	-	-	-	-	152.77	-	-	131.992	-	-	-	-	-	-	-	-	-	-	-	-	-	-	-	-	-	-	-	-	-	-	-	-	-
SHAM#1449	1	Sham	71	S1	Sham	-	-	0	0	-	30	-	-	30	-	-	-	-	-	-	216.26	-	-	171.301	-	-	-	-	-	-	-	-	-	-	-	-	-	-	-	-	-	-	-	-	-	-	-	-	-
SHAM#1449	1	Sham	72	-	Sham	-	-	0	0	-	19	-	-	39	-	-	-	-	-	-	191.164	-	-	215.169	-	-	-	-	-	-	-	-	-	-	-	-	-	-	-	-	-	-	-	-	-	-	-	-	-
SHAM#1449	1	Sham	73	-	Sham	-	-	0	0	22	55	-	-	61	11	28	81	13	49	167.374	433.899	-	-	454.82	173.884	209.958	276.01	99.02	253.08	-	-	-	-	-	-	-	-	-	-	-	-	-	-	-	-	-	-	-	-
SHAM#1449	1	Sham	74	-	Sham	-	-	0	0	-	26	-	-	43	-	-	14	-	-	-	211.539	-	-	304.98	-	-	113.677	-	-	-	-	-	-	-	-	-	-	-	-	-	-	-	-	-	-	-	-	-	-
SHAM#1449	1	Sham	75	-	Sham	-	-	0	0	-	30	-	-	26	-	-	59	-	-	-	224.108	-	-	222.512	-	-	194.718	-	-	-	-	-	-	-	-	-	-	-	-	-	-	-	-	-	-	-	-	-	-
SHAM#1449	1	Sham	76	S1	Sham	-	-	0	0	17	37	-	-	44	9	10	51	17	12	143.059	309.429	-	-	319.822	162.936	160.304	300.971	96.384	195.66	-	-	-	-	-	-	-	-	-	-	-	-	-	-	-	-	-	-	-	-
SHAM#1449	1	Sham	77	-	Sham	-	-	0	0	-	39	-	-	16	-	-	-	-	-	-	169.896	-	-	196.544	-	-	-	-	-	-	-	-	-	-	-	-	-	-	-	-	-	-	-	-	-	-	-	-	-
SHAM#1449	1	Sham	78	S1	Sham	-	-	0	0	95	44	-	-	50	60	62	90	56	100	667.833	674.095	-	-	694.553	695.936	706.737	672.549	627.29	742.269	-	-	-	-	-	-	-	-	-	-	-	-	-	-	-	-	-	-	-	-
SHAM#1449	1	Sham	79	-	Sham	-	-	0	0	-	17	-	-	9	-	-	-	-	-	-	391.68	-	-	403.312	-	-	-	-	-	-	-	-	-	-	-	-	-	-	-	-	-	-	-	-	-	-	-	-	-
SHAM#1449	1	Sham	80	S1	Sham	-	-	0	0	-	25	-	-	11	-	-	-	19	-	-	189.076	-	-	195.876	-	-	-	87.391	-	-	-	-	-	-	-	-	-	-	-	-	-	-	-	-	-	-	-	-	-
SHAM#1449	1	Sham	81	S1	Sham	-	-	0	0	18	24	-	-	9	10	-	-	58	36	127.92	117.925	-	-	133.184	129.102	-	-	123.197	161.726	-	-	-	-	-	-	-	-	-	-	-	-	-	-	-	-	-	-	-	-
SHAM#1449	1	Sham	82	S1	Sham	-	-	0	0	23	18	-	-	31	8	-	27	43	45	180.066	192.696	-	-	184.297	191.202	-	163.902	189.879	220.56	-	-	-	-	-	-	-	-	-	-	-	-	-	-	-	-	-	-	-	-
SHAM#1449	1	Sham	83	-	Sham	-	-	0	0	29	47	-	-	30	21	27	15	17	34	298.136	310.375	-	-	303.467	312.625	301.742	311.794	324.127	356.422	-	-	-	-	-	-	-	-	-	-	-	-	-	-	-	-	-	-	-	-
SHAM#1449	1	Sham	84	-	Sham	-	-	0	0	86	29	-	-	28	38	35	36	59	41	433.126	393.023	-	-	354.133	441.128	427.329	478.274	488.843	496.978	-	-	-	-	-	-	-	-	-	-	-	-	-	-	-	-	-	-	-	-
SHAM#1449	1	Sham	85	-	Sham	-	-	0	0	15	22	-	-	11	8	18	30	30	51	278.57	276.861	-	-	284.638	290.151	283.424	294.897	303.374	329.631	-	-	-	-	-	-	-	-	-	-	-	-	-	-	-	-	-	-	-	-
SHAM#1449	1	Sham	86	-	Sham	-	-	0	0	37	24	-	-	17	18	17	26	18	35	238.375	209.862	-	-	221.541	235.556	230.824	238.988	236.659	280.32	-	-	-	-	-	-	-	-	-	-	-	-	-	-	-	-	-	-	-	-
SHAM#1449	1	Sham	87	-	Sham	-	-	0	0	44	26	-	-	34	10	18	11	10	13	138.682	144.133	-	-	151.449	145.404	150.677	151.445	151.258	173.587	-	-	-	-	-	-	-	-	-	-	-	-	-	-	-	-	-	-	-	-
SHAM#1449	1	Sham	88	S1	Sham	-	-	0	0	34	23	-	-	12	8	26	6	8	12	223.923	193.995	-	-	199.068	215.804	200.098	198.441	215.85	238.594	-	-	-	-	-	-	-	-	-	-	-	-	-	-	-	-	-	-	-	-
SHAM#1449	1	Sham	89	S1	Sham	-	-	0	0	158	143	-	-	55	169	68	69	58	110	938.224	900.37	-	-	912.538	961.652	925.82	991.779	1011.61	965.009	-	-	-	-	-	-	-	-	-	-	-	-	-	-	-	-	-	-	-	-
SHAM#1449	1	Sham	90	S1	Sham	-	-	0	0	50	42	-	-	43	35	52	68	43	58	201.01	197.373	-	-	195.487	194.02	193.986	185.145	200.032	227.133	-	-	-	-	-	-	-	-	-	-	-	-	-	-	-	-	-	-	-	-
SHAM#1449	1	Sham	91	-	Sham	-	-	0	0	21	20	-	-	13	13	19	27	21	25	160.771	139.878	-	-	148.905	148.335	155.761	161.268	160.522	185.388	-	-	-	-	-	-	-	-	-	-	-	-	-	-	-	-	-	-	-	-
SHAM#1449	1	Sham	92	-	Sham	-	-	0	0	80	119	-	-	80	82	49	-	25	45	642.24	779.859	-	-	813.451	747.632	776.25	-	611.131	719.189	-	-	-	-	-	-	-	-	-	-	-	-	-	-	-	-	-	-	-	-
SHAM#1449	1	Sham	93	-	Sham	-	-	0	0	-	15	-	-	1	-	-	-	-	-	-	178.952	-	-	219.879	-	-	-	-	-	-	-	-	-	-	-	-	-	-	-	-	-	-	-	-	-	-	-	-	-
SHAM#1449	1	Sham	94	-	Sham	-	-	0	0	14	16	-	-	22	22	32	-	-	16	75.561	109.207	-	-	122.457	111.504	106.186	-	-	115.801	-	-	-	-	-	-	-	-	-	-	-	-	-	-	-	-	-	-	-	-
SHAM#1449	1	Sham	95	S1	Sham	-	-	0	0	38	76	-	-	43	33	27	38	45	46	429.02	435.369	-	-	458.547	464.603	435.539	430.265	459.017	513.492	-	-	-	-	-	-	-	-	-	-	-	-	-	-	-	-	-	-	-	-
SHAM#1449	1	Sham	96	S1	Sham	-	-	0	0	25	63	-	-	47	7	7	52	12	26	126.289	266.037	-	-	264.008	134.865	183.387	240.263	103.463	120.863	-	-	-	-	-	-	-	-	-	-	-	-	-	-	-	-	-	-	-	-
SHAM#1449	1	Sham	97	-	Sham	-	-	0	0	112	71	-	-	74	73	56	47	75	85	381.162	373.627	-	-	401.631	414.346	403.92	444.441	438.051	475.214	-	-	-	-	-	-	-	-	-	-	-	-	-	-	-	-	-	-	-	-
SHAM#1449	1	Sham	98	S1	Sham	-	-	0	0	58	52	-	-	56	63	73	78	178	97	355.748	362.669	-	-	386.098	372.53	386.776	398.456	409.83	430.096	-	-	-	-	-	-	-	-	-	-	-	-	-	-	-	-	-	-	-	-
SHAM#1449	1	Sham	99	-	Sham	-	-	0	0	10	14	-	-	5	7	14	23	34	11	87.69	94.99	-	-	107.128	118.623	113.47	106.936	95.479	131.455	-	-	-	-	-	-	-	-	-	-	-	-	-	-	-	-	-	-	-	-
SHAM#1449	1	Sham	100	-	Sham	-	-	0	0	73	62	-	-	76	69	64	79	31	43	220.272	285.693	-	-	245.304	249.865	238.015	259.43	248.471	304.853	-	-	-	-	-	-	-	-	-	-	-	-	-	-	-	-	-	-	-	-
SHAM#1449	1	Sham	101	-	Sham	-	-	0	0	43	32	-	-	49	35	37	40	27	52	240.29	220.982	-	-	271.879	258.27	229.447	246.989	254.168	195.082	-	-	-	-	-	-	-	-	-	-	-	-	-	-	-	-	-	-	-	-
SHAM#1449	1	Sham	102	-	Sham	-	-	0	0	25	33	-	-	12	24	31	23	24	10	213.172	200.374	-	-	198.806	229.897	211.037	235.84	261.152	267.306	-	-	-	-	-	-	-	-	-	-	-	-	-	-	-	-	-	-	-	-
SHAM#1449	1	Sham	103	-	Sham	-	-	0	0	19	19	-	-	36	41	45	32	26	9	169.734	163.424	-	-	189.953	188.235	164.814	164.67	203.306	198.317	-	-	-	-	-	-	-	-	-	-	-	-	-	-	-	-	-	-	-	-
SHAM#1449	1	Sham	104	-	Sham	-	-	0	0	14	7	-	-	31	51	51	41	32	26	144.887	148.07	-	-	132.863	182.758	132.958	163.495	177.287	177.464	-	-	-	-	-	-	-	-	-	-	-	-	-	-	-	-	-	-	-	-
SHAM#1449	1	Sham	105	-	Sham	-	-	0	0	26	44	-	-	36	35	49	32	33	27	231.714	246.038	-	-	256.055	264.657	250.199	277.136	296.449	310.604	-	-	-	-	-	-	-	-	-	-	-	-	-	-	-	-	-	-	-	-
SHAM#1449	1	Sham	106	-	Sham	-	-	0	0	31	39	-	-	23	50	42	24	40	61	392.575	360.418	-	-	384.486	370.804	405.342	356.781	396.573	398.043	-	-	-	-	-	-	-	-	-	-	-	-	-	-	-	-	-	-	-	-
SHAM#1449	1	Sham	107	S1	Sham	-	-	0	0	31	74	-	-	59	72	74	78	70	82	334.118	357.092	-	-	341.52	342.379	336.444	343.816	346.297	375.162	-	-	-	-	-	-	-	-	-	-	-	-	-	-	-	-	-	-	-	-
SHAM#1449	1	Sham	108	S1	Sham	-	-	0	0	21	18	-	-	18	18	18	49	24	30	251.024	255.76	-	-	261.644	255.097	265.985	245.359	266.009	286.399	-	-	-	-	-	-	-	-	-	-	-	-	-	-	-	-	-	-	-	-
SHAM#1449	1	Sham	109	-	Sham	-	-	0	0	35	28	-	-	35	20	46	50	45	22	378.889	359.316	-	-	487.288	355.718	364.193	375.246	351.603	437.387	-	-	-	-	-	-	-	-	-	-	-	-	-	-	-	-	-	-	-	-
SHAM#1449	1	Sham	110	-	Sham	-	-	0	0	29	71	-	-	65	38	42	46	26	3	400.996	443.008	-	-	490.58	446.794	467.149	443.682	396.296	363.158	-	-	-	-	-	-	-	-	-	-	-	-	-	-	-	-	-	-	-	-
SHAM#1449	1	Sham	111	-	Sham	-	-	0	0	51	65	-	-	47	20	13	21	45	37	167.641	181.878	-	-	154.713	176.629	160.97	164.579	177.219	218.117	-	-	-	-	-	-	-	-	-	-	-	-	-	-	-	-	-	-	-	-
SHAM#1449	1	Sham	112	-	Sham	-	-	0	0	31	17	-	-	48	34	33	23	27	37	166.255	163.56	-	-	160.786	167.541	163.535	180.822	168.257	197.573	-	-	-	-	-	-	-	-	-	-	-	-	-	-	-	-	-	-	-	-
SHAM#1449	1	Sham	113	-	Sham	-	-	0	0	21	32	-	-	23	7	3	25	10	20	228.965	217.841	-	-	203.836	223.328	228.039	202.75	215.415	242.047	-	-	-	-	-	-	-	-	-	-	-	-	-	-	-	-	-	-	-	-
SHAM#1449	1	Sham	114	-	Sham	-	-	0	0	43	75	-	-	60	46	63	48	37	35	511.361	493.855	-	-	519.509	534.514	500.497	526.663	564.967	600.779	-	-	-	-	-	-	-	-	-	-	-	-	-	-	-	-	-	-	-	-
SHAM#1449	1	Sham	115	-	Sham	-	-	0	0	40	60	-	-	75	35	77	87	57	35	609.895	613.397	-	-	618.669	655.125	679.53	614.828	680.016	770.227	-	-	-	-	-	-	-	-	-	-	-	-	-	-	-	-	-	-	-	-
SHAM#1449	1	Sham	116	S1	Sham	-	-	0	0	22	40	-	-	36	31	27	-	26	23	289.277	309.074	-	-	325.531	317.331	313.028	-	314.833	303.164	-	-	-	-	-	-	-	-	-	-	-	-	-	-	-	-	-	-	-	-
SHAM#1449	1	Sham	117	-	Sham	-	-	0	0	-	53	-	-	34	-	21	-	-	-	-	330.407	-	-	267.991	-	94.822	-	-	-	-	-	-	-	-	-	-	-	-	-	-	-	-	-	-	-	-	-	-	-
SHAM#1449	1	Sham	118	S1	Sham	-	-	0	0	-	12	-	-	95	20	8	-	21	-	-	135.383	-	-	346.553	103.082	160.773	-	102.042	-	-	-	-	-	-	-	-	-	-	-	-	-	-	-	-	-	-	-	-	-
SHAM#1449	1	Sham	119	-	Sham	-	-	0	0	16	40	-	-	32	35	44	30	22	19	175.807	228.45	-	-	222.448	239.592	233.9	174.221	243.496	212.304	-	-	-	-	-	-	-	-	-	-	-	-	-	-	-	-	-	-	-	-
SHAM#1449	1	Sham	120	-	Sham	-	-	0	0	25	75	-	-	126	39	48	66	72	49	584.546	563.403	-	-	545.613	582.751	573.412	611.743	595.429	704.104	-	-	-	-	-	-	-	-	-	-	-	-	-	-	-	-	-	-	-	-
SHAM#1449	1	Sham	121	-	Sham	-	-	0	0	9	8	-	-	13	23	19	35	37	23	189.15	192.229	-	-	195.663	205.142	194.291	199.353	188.704	226.061	-	-	-	-	-	-	-	-	-	-	-	-	-	-	-	-	-	-	-	-
SHAM#1449	1	Sham	122	S1	Sham	-	-	0	0	43	40	-	-	45	35	60	40	85	74	503.881	507.693	-	-	486.172	506.274	507.581	492.219	506.647	542.125	-	-	-	-	-	-	-	-	-	-	-	-	-	-	-	-	-	-	-	-
SHAM#1449	1	Sham	123	-	Sham	-	-	0	0	11	18	-	-	13	14	15	17	18	6	142.814	150.617	-	-	159.069	157.608	158.622	188.393	149.91	180.12	-	-	-	-	-	-	-	-	-	-	-	-	-	-	-	-	-	-	-	-
SHAM#1449	1	Sham	124	-	Sham	-	-	0	0	45	62	-	-	38	45	37	78	51	54	263.484	247.522	-	-	261.719	278.375	275.167	286.288	258.437	304.631	-	-	-	-	-	-	-	-	-	-	-	-	-	-	-	-	-	-	-	-
SHAM#1449	1	Sham	125	-	Sham	-	-	0	0	12	71	-	-	41	36	38	39	41	21	268.686	390.228	-	-	470.123	427.644	560.07	266.449	454.808	226.862	-	-	-	-	-	-	-	-	-	-	-	-	-	-	-	-	-	-	-	-
SHAM#1449	1	Sham	126	-	Sham	-	-	0	0	-	19	-	-	21	25	21	-	26	-	-	99.001	-	-	162.638	118.619	246.397	-	115.405	-	-	-	-	-	-	-	-	-	-	-	-	-	-	-	-	-	-	-	-	-
SHAM#1449	1	Sham	127	-	Sham	-	-	0	0	74	79	-	-	53	45	43	-	76	50	577.912	546.045	-	-	579.258	568.137	561.743	-	570.899	574.985	-	-	-	-	-	-	-	-	-	-	-	-	-	-	-	-	-	-	-	-
SHAM#1449	1	Sham	128	S1	Sham	-	-	0	0	32	29	-	-	26	22	15	36	36	15	124.161	125.194	-	-	144.229	135.492	170.213	96.079	137.31	145.118	-	-	-	-	-	-	-	-	-	-	-	-	-	-	-	-	-	-	-	-
SHAM#1449	1	Sham	129	-	Sham	-	-	0	0	39	42	-	-	15	37	16	57	28	44	223.811	226.088	-	-	231.218	229.136	219.04	232.319	236.7	263.327	-	-	-	-	-	-	-	-	-	-	-	-	-	-	-	-	-	-	-	-
SHAM#1449	1	Sham	130	S1	Sham	-	-	0	0	22	35	-	-	24	29	6	46	24	37	224.486	199.339	-	-	203.335	191.854	62.255	206.02	114.175	255.827	-	-	-	-	-	-	-	-	-	-	-	-	-	-	-	-	-	-	-	-
SHAM#1449	1	Sham	131	-	Sham	-	-	0	0	11	24	-	-	50	37	-	12	-	13	121.183	182.892	-	-	191.544	108.241	-	125.746	-	159.462	-	-	-	-	-	-	-	-	-	-	-	-	-	-	-	-	-	-	-	-
SHAM#1449	1	Sham	132	-	Sham	-	-	0	0	12	18	-	-	23	23	-	31	24	45	135.486	140.962	-	-	186.329	136.244	-	208.34	102.062	238.639	-	-	-	-	-	-	-	-	-	-	-	-	-	-	-	-	-	-	-	-
SHAM#1449	1	Sham	133	-	Sham	-	-	0	0	34	32	-	-	27	58	23	44	36	71	243.288	231.652	-	-	246.767	254.223	197.359	279.674	263.258	307.526	-	-	-	-	-	-	-	-	-	-	-	-	-	-	-	-	-	-	-	-
SHAM#1449	1	Sham	134	S1	Sham	-	-	0	0	62	82	-	-	63	65	55	79	50	63	322.81	304.427	-	-	321.066	337.576	308.417	335.193	320.103	351.754	-	-	-	-	-	-	-	-	-	-	-	-	-	-	-	-	-	-	-	-
SHAM#1449	1	Sham	135	S1	Sham	-	-	0	0	23	46	-	-	27	26	12	19	33	23	203.984	210.551	-	-	227.348	214.108	213.974	216.541	215.432	239.577	-	-	-	-	-	-	-	-	-	-	-	-	-	-	-	-	-	-	-	-
SHAM#1449	1	Sham	136	S1	Sham	-	-	0	0	59	40	-	-	20	43	39	38	37	65	462.964	431.946	-	-	456.942	447.573	437.188	434.573	463.974	456.159	-	-	-	-	-	-	-	-	-	-	-	-	-	-	-	-	-	-	-	-
SHAM#1449	1	Sham	137	S1	Sham	-	-	0	0	24	30	-	-	47	42	65	51	61	43	422.516	338.474	-	-	481.336	487.384	471.747	484.653	513.32	511.121	-	-	-	-	-	-	-	-	-	-	-	-	-	-	-	-	-	-	-	-
SHAM#1449	1	Sham	138	-	Sham	-	-	0	0	43	57	-	-	61	55	14	50	94	35	525.155	349.982	-	-	491.368	532.772	530.598	567.161	562.852	574.373	-	-	-	-	-	-	-	-	-	-	-	-	-	-	-	-	-	-	-	-
SHAM#1449	1	Sham	139	S1	Sham	-	-	0	0	48	53	-	-	39	39	27	48	74	64	325.573	308.096	-	-	321.791	310.055	321.007	308.11	328.734	313.234	-	-	-	-	-	-	-	-	-	-	-	-	-	-	-	-	-	-	-	-
SHAM#1449	1	Sham	140	S1	Sham	-	-	0	0	37	43	-	-	41	53	57	29	34	42	232.471	236.163	-	-	253.661	248.471	251.686	256.05	274.776	296.182	-	-	-	-	-	-	-	-	-	-	-	-	-	-	-	-	-	-	-	-
SHAM#1449	1	Sham	141	-	Sham	-	-	0	0	8	35	-	-	25	27	27	29	33	31	102.3	120.853	-	-	126.711	112.95	117.773	142.049	135.018	119.513	-	-	-	-	-	-	-	-	-	-	-	-	-	-	-	-	-	-	-	-
SHAM#1449	1	Sham	142	-	Sham	-	-	0	0	17	39	-	-	9	26	1	14	10	17	75.295	145.822	-	-	80.241	63.48	70.651	82.941	84.284	104.216	-	-	-	-	-	-	-	-	-	-	-	-	-	-	-	-	-	-	-	-
SHAM#1449	1	Sham	143	S1	Sham	-	-	0	0	88	90	-	-	68	69	82	79	65	60	550.729	515.001	-	-	527.819	522.22	540.409	517.872	543.304	601.211	-	-	-	-	-	-	-	-	-	-	-	-	-	-	-	-	-	-	-	-
SHAM#1449	1	Sham	144	S1	Sham	-	-	0	0	37	31	-	-	14	36	28	60	36	53	531.629	499.479	-	-	514.556	512.204	502.251	503.728	531.088	540.749	-	-	-	-	-	-	-	-	-	-	-	-	-	-	-	-	-	-	-	-
SHAM#1449	1	Sham	145	-	Sham	-	-	0	0	68	69	-	-	50	83	44	54	79	47	718.299	696.384	-	-	696.602	695.932	723.663	758.81	724.583	745.093	-	-	-	-	-	-	-	-	-	-	-	-	-	-	-	-	-	-	-	-
SHAM#1449	1	Sham	146	-	Sham	-	-	0	0	16	17	-	-	13	7	7	2	23	9	186.478	187.757	-	-	197.055	183.565	193.182	212.659	183.687	195.504	-	-	-	-	-	-	-	-	-	-	-	-	-	-	-	-	-	-	-	-
SHAM#1449	1	Sham	147	-	Sham	-	-	0	0	50	53	-	-	73	44	26	29	26	45	419.069	414.457	-	-	405.234	413.365	432.324	438.302	413.797	489.637	-	-	-	-	-	-	-	-	-	-	-	-	-	-	-	-	-	-	-	-
SHAM#1449	1	Sham	148	-	Sham	-	-	0	0	81	57	-	-	25	55	37	76	46	40	356.043	347.339	-	-	346.636	347.064	313.602	342.61	341.285	359.195	-	-	-	-	-	-	-	-	-	-	-	-	-	-	-	-	-	-	-	-
SHAM#1449	1	Sham	149	-	Sham	-	-	0	0	76	77	-	-	57	44	39	64	71	45	278.815	310.721	-	-	337.709	310.335	294.782	293.28	309.103	335.346	-	-	-	-	-	-	-	-	-	-	-	-	-	-	-	-	-	-	-	-
SHAM#1449	1	Sham	150	-	Sham	-	-	0	0	69	57	-	-	41	66	43	43	38	55	274.982	196.708	-	-	271.14	261.924	267.818	290.815	287.431	293.883	-	-	-	-	-	-	-	-	-	-	-	-	-	-	-	-	-	-	-	-
SHAM#1449	1	Sham	151	-	Sham	-	-	0	0	18	21	-	-	34	34	15	38	21	45	76.847	100.404	-	-	130.768	100.402	83.076	103.91	81.936	105.313	-	-	-	-	-	-	-	-	-	-	-	-	-	-	-	-	-	-	-	-
SHAM#1449	1	Sham	152	-	Sham	-	-	0	0	39	35	-	-	23	70	77	73	81	24	248.025	252.41	-	-	246.238	229.334	268.852	249.245	267.642	290.317	-	-	-	-	-	-	-	-	-	-	-	-	-	-	-	-	-	-	-	-
SHAM#1449	1	Sham	153	S1	Sham	-	-	0	0	88	27	-	-	31	17	36	23	22	15	209.232	188.478	-	-	212.66	209.2	220.158	221.952	237.631	248.858	-	-	-	-	-	-	-	-	-	-	-	-	-	-	-	-	-	-	-	-
SHAM#1449	1	Sham	154	S1	Sham	-	-	0	0	60	71	-	-	32	45	48	52	39	42	285.363	281.974	-	-	307.597	297.095	276.996	285.054	320.27	301.566	-	-	-	-	-	-	-	-	-	-	-	-	-	-	-	-	-	-	-	-
SHAM#1449	1	Sham	155	S1	Sham	-	-	0	0	2	8	-	-	7	22	13	16	12	14	169.804	160.381	-	-	165.233	142.813	152.755	158.136	158.601	175.707	-	-	-	-	-	-	-	-	-	-	-	-	-	-	-	-	-	-	-	-
SHAM#1449	1	Sham	156	-	Sham	-	-	0	0	3	11	-	-	14	11	12	12	15	17	202.841	211.116	-	-	214.763	203.146	220.439	201.014	179.535	257.459	-	-	-	-	-	-	-	-	-	-	-	-	-	-	-	-	-	-	-	-
SHAM#1449	1	Sham	157	S1	Sham	-	-	0	0	73	86	-	-	41	56	42	81	64	77	410.334	403.645	-	-	445.866	439.621	446.113	425.493	437.118	477.272	-	-	-	-	-	-	-	-	-	-	-	-	-	-	-	-	-	-	-	-
SHAM#1449	1	Sham	158	S1	Sham	-	-	0	0	28	46	-	-	22	32	32	41	27	45	485.251	501.433	-	-	479.9	478.647	513.16	496.416	520.896	501.856	-	-	-	-	-	-	-	-	-	-	-	-	-	-	-	-	-	-	-	-
SHAM#1449	1	Sham	159	S1	Sham	-	-	0	0	122	52	-	-	68	109	71	62	77	95	1146.5	1140.32	-	-	1088.64	1147.17	1142.47	1187.32	1220.49	1196.23	-	-	-	-	-	-	-	-	-	-	-	-	-	-	-	-	-	-	-	-
SHAM#1449	1	Sham	160	-	Sham	-	-	0	0	62	59	-	-	78	48	45	35	52	30	321.941	301.811	-	-	280.564	303.434	291.546	326.288	293.753	341.019	-	-	-	-	-	-	-	-	-	-	-	-	-	-	-	-	-	-	-	-
SHAM#1449	1	Sham	161	-	Sham	-	-	0	0	51	47	-	-	46	28	27	31	12	6	172.921	208.791	-	-	207.921	212.078	205.103	199.885	226.948	211.278	-	-	-	-	-	-	-	-	-	-	-	-	-	-	-	-	-	-	-	-
SHAM#1449	1	Sham	162	-	Sham	-	-	0	0	28	33	-	-	29	54	39	21	44	50	265.412	211.886	-	-	271.186	268.266	272.761	285.275	275.51	299.754	-	-	-	-	-	-	-	-	-	-	-	-	-	-	-	-	-	-	-	-
SHAM#1449	1	Sham	163	-	Sham	-	-	0	0	62	23	-	-	58	67	55	58	57	48	372.95	101.397	-	-	205.716	256.871	282.659	250.37	283.786	307.602	-	-	-	-	-	-	-	-	-	-	-	-	-	-	-	-	-	-	-	-
SHAM#1449	1	Sham	164	-	Sham	-	-	0	0	42	52	-	-	30	52	32	41	47	52	185.509	200.264	-	-	164.569	191.548	192.678	205.732	203.884	238.328	-	-	-	-	-	-	-	-	-	-	-	-	-	-	-	-	-	-	-	-
SHAM#1449	1	Sham	165	-	Sham	-	-	0	0	16	51	-	-	16	39	20	9	25	25	163.051	162.574	-	-	165.19	172.479	180.444	188.97	166.738	194.316	-	-	-	-	-	-	-	-	-	-	-	-	-	-	-	-	-	-	-	-
SHAM#1449	1	Sham	166	-	Sham	-	-	0	0	35	23	-	-	15	17	27	8	14	30	177.042	189.232	-	-	171.588	160.839	179.587	186.083	176.237	204.68	-	-	-	-	-	-	-	-	-	-	-	-	-	-	-	-	-	-	-	-
SHAM#1449	1	Sham	167	S1	Sham	-	-	0	0	22	30	-	-	13	22	23	16	20	36	325.775	336.335	-	-	373.605	346.512	335.28	330.172	348.062	346.221	-	-	-	-	-	-	-	-	-	-	-	-	-	-	-	-	-	-	-	-
SHAM#1449	1	Sham	168	S1	Sham	-	-	0	0	42	13	-	-	46	33	87	44	52	41	325.532	445.518	-	-	345.386	375.42	355.319	364.675	371.987	347.621	-	-	-	-	-	-	-	-	-	-	-	-	-	-	-	-	-	-	-	-
SHAM#1449	1	Sham	169	-	Sham	-	-	0	0	72	30	-	-	16	35	25	14	12	27	183.684	160.039	-	-	186.087	177.966	177.469	190.94	183.027	189.527	-	-	-	-	-	-	-	-	-	-	-	-	-	-	-	-	-	-	-	-
SHAM#1449	1	Sham	170	-	Sham	-	-	0	0	19	45	-	-	78	53	71	53	45	44	156.092	186.79	-	-	167.898	171.074	151.839	187.812	178.455	184.742	-	-	-	-	-	-	-	-	-	-	-	-	-	-	-	-	-	-	-	-
SHAM#1449	1	Sham	171	-	Sham	-	-	0	0	39	24	-	-	28	52	38	29	24	42	167.499	180.202	-	-	157.014	164.473	152.663	150.823	164.618	170.473	-	-	-	-	-	-	-	-	-	-	-	-	-	-	-	-	-	-	-	-
SHAM#1449	1	Sham	172	S1	Sham	-	-	0	0	37	33	-	-	20	37	42	42	65	22	754.873	177.322	-	-	172.453	276.679	241.026	303.94	272	136.888	-	-	-	-	-	-	-	-	-	-	-	-	-	-	-	-	-	-	-	-
SHAM#1449	1	Sham	173	-	Sham	-	-	0	0	57	1	-	-	24	27	-	14	-	-	141.713	121.126	-	-	281.602	184.059	-	53.011	-	-	-	-	-	-	-	-	-	-	-	-	-	-	-	-	-	-	-	-	-	-
SHAM#1449	1	Sham	174	-	Sham	-	-	0	0	13	33	-	-	12	10	26	9	-	27	189.139	168.198	-	-	94.845	87.443	86.908	100.537	-	119.792	-	-	-	-	-	-	-	-	-	-	-	-	-	-	-	-	-	-	-	-
SHAM#1449	1	Sham	175	-	Sham	-	-	0	0	30	56	-	-	25	34	15	22	-	-	181.525	199.916	-	-	173.837	199.071	102.974	205.285	-	-	-	-	-	-	-	-	-	-	-	-	-	-	-	-	-	-	-	-	-	-
SHAM#1449	1	Sham	176	-	Sham	-	-	0	0	32	39	-	-	51	43	53	64	52	74	588.3	544.244	-	-	548.24	571.485	573.525	589.352	509.701	581.528	-	-	-	-	-	-	-	-	-	-	-	-	-	-	-	-	-	-	-	-
SHAM#1449	1	Sham	177	-	Sham	-	-	0	0	83	55	-	-	64	34	38	104	36	55	561.462	555.482	-	-	563.304	580.883	601.361	562.811	586.633	608.107	-	-	-	-	-	-	-	-	-	-	-	-	-	-	-	-	-	-	-	-
SHAM#1449	1	Sham	178	S1	Sham	-	-	0	0	26	42	-	-	35	33	24	26	30	27	215.498	225.085	-	-	223.362	223.774	216.335	222.259	235.371	236.199	-	-	-	-	-	-	-	-	-	-	-	-	-	-	-	-	-	-	-	-
SHAM#1449	1	Sham	179	-	Sham	-	-	0	0	5	12	-	-	15	21	31	37	27	20	185.441	179.726	-	-	192.429	177.609	168.574	188.532	201.409	207.575	-	-	-	-	-	-	-	-	-	-	-	-	-	-	-	-	-	-	-	-
SHAM#1449	1	Sham	180	-	Sham	-	-	0	0	33	33	-	-	54	72	31	43	56	55	283.317	275.387	-	-	271.764	270.867	281.095	278.514	311.628	301.279	-	-	-	-	-	-	-	-	-	-	-	-	-	-	-	-	-	-	-	-
SHAM#1449	1	Sham	181	S1	Sham	-	-	0	0	60	61	-	-	40	41	34	28	33	54	180.391	175.926	-	-	177.598	177.036	176.228	171.513	194.78	195.544	-	-	-	-	-	-	-	-	-	-	-	-	-	-	-	-	-	-	-	-
SHAM#1449	1	Sham	182	S1	Sham	-	-	0	0	42	10	-	-	25	38	53	55	39	53	181.475	164.299	-	-	163.482	165.805	157.254	171.248	147.66	178.647	-	-	-	-	-	-	-	-	-	-	-	-	-	-	-	-	-	-	-	-
SHAM#1449	1	Sham	183	S1	Sham	-	-	0	0	26	41	-	-	42	47	47	24	41	34	183.819	181.062	-	-	169.813	172.795	167.899	166.274	178.065	198.126	-	-	-	-	-	-	-	-	-	-	-	-	-	-	-	-	-	-	-	-
SHAM#1449	1	Sham	184	-	Sham	-	-	0	0	35	53	-	-	8	13	35	24	4	23	285.315	198.61	-	-	70.013	190.837	138.774	143.014	80.628	128.09	-	-	-	-	-	-	-	-	-	-	-	-	-	-	-	-	-	-	-	-
SHAM#1449	1	Sham	185	S1	Sham	-	-	0	0	31	101	-	-	78	42	48	67	46	123	369.243	358.659	-	-	357.138	358.48	278.255	355.309	402.153	396.234	-	-	-	-	-	-	-	-	-	-	-	-	-	-	-	-	-	-	-	-
SHAM#1449	1	Sham	186	-	Sham	-	-	0	0	60	104	-	-	105	109	111	142	122	93	325.835	301.895	-	-	308.85	342.072	312.645	346.512	328.006	376.137	-	-	-	-	-	-	-	-	-	-	-	-	-	-	-	-	-	-	-	-
SHAM#1449	1	Sham	187	-	Sham	-	-	0	0	71	76	-	-	76	51	61	58	59	41	219.185	201.222	-	-	211.494	212.844	181.498	225.844	186.87	241.07	-	-	-	-	-	-	-	-	-	-	-	-	-	-	-	-	-	-	-	-
SHAM#1449	1	Sham	188	-	Sham	-	-	0	0	42	19	-	-	2	17	18	6	-	-	218.645	129.5	-	-	50.1213	120.806	64.419	94.252	-	-	-	-	-	-	-	-	-	-	-	-	-	-	-	-	-	-	-	-	-	-
SHAM#1449	1	Sham	189	-	Sham	-	-	0	0	22	35	-	-	50	51	71	50	40	70	593.563	547.652	-	-	438.563	592.449	563.248	517.525	503.209	497.154	-	-	-	-	-	-	-	-	-	-	-	-	-	-	-	-	-	-	-	-
SHAM#1449	1	Sham	190	S1	Sham	-	-	0	0	39	62	-	-	36	38	61	50	64	53	235.671	212.646	-	-	221.857	182.413	236.043	222.697	258.51	236.393	-	-	-	-	-	-	-	-	-	-	-	-	-	-	-	-	-	-	-	-
SHAM#1449	1	Sham	191	-	Sham	-	-	0	0	10	18	-	-	16	6	44	14	17	35	184.066	182.991	-	-	178.074	161.425	152.587	202.096	200.696	209.432	-	-	-	-	-	-	-	-	-	-	-	-	-	-	-	-	-	-	-	-
SHAM#1449	1	Sham	192	S1	Sham	-	-	0	0	45	24	-	-	12	88	125	42	73	99	650.53	559.885	-	-	428.067	642.879	629.15	487.658	609.08	586.869	-	-	-	-	-	-	-	-	-	-	-	-	-	-	-	-	-	-	-	-
SHAM#1449	1	Sham	193	-	Sham	-	-	0	0	23	3	-	-	-	26	15	17	7	3	427.205	114.503	-	-	-	171.979	146.399	83.792	56.402	95.741	-	-	-	-	-	-	-	-	-	-	-	-	-	-	-	-	-	-	-	-
SHAM#1449	1	Sham	194	-	Sham	-	-	0	0	58	41	-	-	40	21	44	40	25	49	241.966	235.075	-	-	261.408	246.974	246.042	264.949	264.289	282.547	-	-	-	-	-	-	-	-	-	-	-	-	-	-	-	-	-	-	-	-
SHAM#1449	1	Sham	195	S1	Sham	-	-	0	0	12	32	-	-	37	13	41	64	23	14	311.262	291.193	-	-	289.056	300.23	292.251	301.191	323.265	324.396	-	-	-	-	-	-	-	-	-	-	-	-	-	-	-	-	-	-	-	-
SHAM#1449	1	Sham	196	S1	Sham	-	-	0	0	67	177	-	-	82	71	82	99	82	109	1044.77	1067.47	-	-	1101.93	1070.74	1068.73	1134.32	1137.32	1112.73	-	-	-	-	-	-	-	-	-	-	-	-	-	-	-	-	-	-	-	-
SHAM#1449	1	Sham	197	S1	Sham	-	-	0	0	49	116	-	-	114	86	91	47	78	61	613.588	600.739	-	-	616.014	617.967	617.402	613.278	630.395	651.416	-	-	-	-	-	-	-	-	-	-	-	-	-	-	-	-	-	-	-	-
SHAM#1449	1	Sham	198	-	Sham	-	-	0	0	29	29	-	-	21	26	18	24	30	23	235.455	200.675	-	-	218.432	187.953	200.448	245.454	189.726	259.582	-	-	-	-	-	-	-	-	-	-	-	-	-	-	-	-	-	-	-	-
SHAM#1449	1	Sham	199	-	Sham	-	-	0	0	10	33	-	-	25	25	18	48	14	49	282.357	296.918	-	-	334.323	282.385	269.465	331.529	258.684	338.932	-	-	-	-	-	-	-	-	-	-	-	-	-	-	-	-	-	-	-	-
SHAM#1449	1	Sham	200	-	Sham	-	-	0	0	60	40	-	-	78	49	94	32	39	38	488.57	470.363	-	-	463.882	487.637	478.372	509.691	490.917	497.878	-	-	-	-	-	-	-	-	-	-	-	-	-	-	-	-	-	-	-	-
SHAM#1449	1	Sham	201	-	Sham	-	-	0	0	15	34	-	-	35	13	17	13	11	22	185.734	149.487	-	-	160.737	192.161	190.963	208.09	192.031	237.384	-	-	-	-	-	-	-	-	-	-	-	-	-	-	-	-	-	-	-	-
SHAM#1597	1	Sham	1	S1	Sham	-	-	0	0	76	-	-	-	101	80	98	109	125	78	887.737	-	-	-	951.721	994.441	1030.47	966.547	955.717	867.069	-	-	-	-	-	-	-	-	-	-	-	-	-	-	-	-	-	-	-	-
SHAM#1597	1	Sham	2	-	Sham	-	-	0	0	-	-	-	-	6	-	-	34	-	43	-	-	-	-	275.887	-	-	180.364	-	356.165	-	-	-	-	-	-	-	-	-	-	-	-	-	-	-	-	-	-	-	-
SHAM#1597	1	Sham	3	-	Sham	-	-	0	0	-	-	-	-	17	20	31	-	29	-	-	-	-	-	196.169	163.763	235.003	-	236.976	-	-	-	-	-	-	-	-	-	-	-	-	-	-	-	-	-	-	-	-	-
SHAM#1597	1	Sham	4	S1	Sham	-	-	0	0	4	-	-	-	4	16	3	4	9	18	65.453	-	-	-	177.305	153.043	140.049	127.018	135.095	209.706	-	-	-	-	-	-	-	-	-	-	-	-	-	-	-	-	-	-	-	-
SHAM#1597	1	Sham	5	-	Sham	-	-	0	0	-	-	-	-	3	16	9	21	14	36	-	-	-	-	128.002	64.855	119.575	192.616	166.599	338.879	-	-	-	-	-	-	-	-	-	-	-	-	-	-	-	-	-	-	-	-
SHAM#1597	1	Sham	6	-	Sham	-	-	0	0	45	-	-	-	50	42	37	78	40	26	306.513	-	-	-	298.928	302.669	298.065	310.73	246.721	264.258	-	-	-	-	-	-	-	-	-	-	-	-	-	-	-	-	-	-	-	-
SHAM#1597	1	Sham	7	-	Sham	-	-	0	0	41	-	-	-	56	46	42	42	56	46	200.547	-	-	-	171.892	149.691	180.066	181.493	175.436	182.117	-	-	-	-	-	-	-	-	-	-	-	-	-	-	-	-	-	-	-	-
SHAM#1597	1	Sham	8	-	Sham	-	-	0	0	24	-	-	-	49	48	50	56	52	-	172.686	-	-	-	237.921	222.387	326.069	189.72	280.895	-	-	-	-	-	-	-	-	-	-	-	-	-	-	-	-	-	-	-	-	-
SHAM#1597	1	Sham	9	-	Sham	-	-	0	0	5	-	-	-	12	13	18	14	21	-	80.538	-	-	-	162.414	114.932	188.317	103.188	205.34	-	-	-	-	-	-	-	-	-	-	-	-	-	-	-	-	-	-	-	-	-
SHAM#1597	1	Sham	10	S1	Sham	-	-	0	0	20	-	-	-	17	34	44	-	-	-	296.067	-	-	-	328.314	337.272	334.078	-	-	-	-	-	-	-	-	-	-	-	-	-	-	-	-	-	-	-	-	-	-	-
SHAM#1597	1	Sham	11	-	Sham	-	-	0	0	50	-	-	-	38	55	41	64	48	48	246.526	-	-	-	260.427	233.712	248.853	266.727	263.649	258.735	-	-	-	-	-	-	-	-	-	-	-	-	-	-	-	-	-	-	-	-
SHAM#1597	1	Sham	12	-	Sham	-	-	0	0	27	-	-	-	19	21	12	42	50	45	210.27	-	-	-	211.829	218.894	235.614	234.706	238.771	238.589	-	-	-	-	-	-	-	-	-	-	-	-	-	-	-	-	-	-	-	-
SHAM#1597	1	Sham	13	-	Sham	-	-	0	0	8	-	-	-	17	13	4	17	18	18	162.849	-	-	-	170.403	174.696	165.812	177.976	179.356	172.358	-	-	-	-	-	-	-	-	-	-	-	-	-	-	-	-	-	-	-	-
SHAM#1597	1	Sham	14	-	Sham	-	-	0	0	18	-	-	-	65	37	5	112	22	86	208.224	-	-	-	620.279	576.469	176.86	667.638	208.488	705.862	-	-	-	-	-	-	-	-	-	-	-	-	-	-	-	-	-	-	-	-
SHAM#1597	1	Sham	15	-	Sham	-	-	0	0	58	-	-	-	37	39	38	62	73	28	351.704	-	-	-	325.367	338.606	345.234	373.496	333.903	393.537	-	-	-	-	-	-	-	-	-	-	-	-	-	-	-	-	-	-	-	-
SHAM#1597	1	Sham	16	-	Sham	-	-	0	0	31	-	-	-	54	39	26	43	20	62	276.402	-	-	-	325.959	355.195	197.237	331.625	228.854	336.463	-	-	-	-	-	-	-	-	-	-	-	-	-	-	-	-	-	-	-	-
SHAM#1597	1	Sham	17	-	Sham	-	-	0	0	8	-	-	-	32	16	1	56	4	20	71.717	-	-	-	272.876	257.804	111.527	250.602	134.798	217.019	-	-	-	-	-	-	-	-	-	-	-	-	-	-	-	-	-	-	-	-
SHAM#1597	1	Sham	18	-	Sham	-	-	0	0	-	-	-	-	24	26	5	73	3	-	-	-	-	-	426.017	467.312	314.842	489.22	139.309	-	-	-	-	-	-	-	-	-	-	-	-	-	-	-	-	-	-	-	-	-
SHAM#1597	1	Sham	19	-	Sham	-	-	0	0	9	-	-	-	24	17	15	7	10	20	129.696	-	-	-	167.839	147.694	154.557	159.972	170.915	174.01	-	-	-	-	-	-	-	-	-	-	-	-	-	-	-	-	-	-	-	-
SHAM#1597	1	Sham	20	-	Sham	-	-	0	0	-	-	-	-	12	7	-	31	-	60	-	-	-	-	99.031	65.897	-	134.577	-	113.466	-	-	-	-	-	-	-	-	-	-	-	-	-	-	-	-	-	-	-	-
SHAM#1597	1	Sham	21	S1	Sham	-	-	0	0	59	-	-	-	56	35	45	66	64	36	160.355	-	-	-	157.286	153.12	154.035	164.578	155.823	154.098	-	-	-	-	-	-	-	-	-	-	-	-	-	-	-	-	-	-	-	-
SHAM#1597	1	Sham	22	S1	Sham	-	-	0	0	32	-	-	-	58	64	53	43	48	35	167.792	-	-	-	178.472	156.438	178.949	181.729	170.541	180.157	-	-	-	-	-	-	-	-	-	-	-	-	-	-	-	-	-	-	-	-
SHAM#1597	1	Sham	23	-	Sham	-	-	0	0	49	-	-	-	38	40	68	91	87	84	374.271	-	-	-	373.485	367.615	431.671	431.173	438.99	438.102	-	-	-	-	-	-	-	-	-	-	-	-	-	-	-	-	-	-	-	-
SHAM#1597	1	Sham	24	S1	Sham	-	-	0	0	34	-	-	-	46	49	43	61	63	57	178.983	-	-	-	176.091	182.175	172.805	170.471	176.733	181.822	-	-	-	-	-	-	-	-	-	-	-	-	-	-	-	-	-	-	-	-
SHAM#1597	1	Sham	25	S1	Sham	-	-	0	0	48	-	-	-	31	28	32	55	66	49	288.83	-	-	-	305.267	307.358	287.616	310.209	305.134	324.13	-	-	-	-	-	-	-	-	-	-	-	-	-	-	-	-	-	-	-	-
SHAM#1597	1	Sham	26	S1	Sham	-	-	0	0	3	-	-	-	6	4	3	25	15	21	75.604	-	-	-	145.464	151.667	142.201	140.823	140.79	124.774	-	-	-	-	-	-	-	-	-	-	-	-	-	-	-	-	-	-	-	-
SHAM#1597	1	Sham	27	S1	Sham	-	-	0	0	40	-	-	-	4	26	41	34	46	28	113.825	-	-	-	166.892	150.768	157.729	157.441	162.454	157.086	-	-	-	-	-	-	-	-	-	-	-	-	-	-	-	-	-	-	-	-
SHAM#1597	1	Sham	28	-	Sham	-	-	0	0	-	-	-	-	31	27	40	46	13	4	-	-	-	-	255.365	272.512	282.976	292.611	171.651	56.016	-	-	-	-	-	-	-	-	-	-	-	-	-	-	-	-	-	-	-	-
SHAM#1597	1	Sham	29	-	Sham	-	-	0	0	-	-	-	-	9	17	1	50	-	-	-	-	-	-	336.875	336.109	79.16	347.468	-	-	-	-	-	-	-	-	-	-	-	-	-	-	-	-	-	-	-	-	-	-
SHAM#1597	1	Sham	30	-	Sham	-	-	0	0	-	-	-	-	29	18	14	19	-	-	-	-	-	-	215.281	196.149	178.599	188.395	-	-	-	-	-	-	-	-	-	-	-	-	-	-	-	-	-	-	-	-	-	-
SHAM#1597	1	Sham	31	-	Sham	-	-	0	0	13	-	-	-	18	11	24	20	25	14	72.521	-	-	-	80.675	82.705	112.257	104.401	104.103	108.981	-	-	-	-	-	-	-	-	-	-	-	-	-	-	-	-	-	-	-	-
SHAM#1597	1	Sham	32	S1	Sham	-	-	0	0	21	-	-	-	23	16	16	17	28	6	139.312	-	-	-	147.46	152.387	144.202	153.973	162.183	162.732	-	-	-	-	-	-	-	-	-	-	-	-	-	-	-	-	-	-	-	-
SHAM#1597	1	Sham	33	-	Sham	-	-	0	0	86	-	-	-	83	92	137	94	139	96	549.277	-	-	-	557.804	555.729	554.76	549.776	548.432	553.573	-	-	-	-	-	-	-	-	-	-	-	-	-	-	-	-	-	-	-	-
SHAM#1597	1	Sham	34	-	Sham	-	-	0	0	40	-	-	-	44	47	61	56	39	53	232.78	-	-	-	219.253	201.733	214.999	222.764	203.928	228.547	-	-	-	-	-	-	-	-	-	-	-	-	-	-	-	-	-	-	-	-
SHAM#1597	1	Sham	35	-	Sham	-	-	0	0	-	-	-	-	-	-	-	-	-	-	-	-	-	-	-	-	-	-	-	-	-	-	-	-	-	-	-	-	-	-	-	-	-	-	-	-	-	-	-	-
SHAM#1597	1	Sham	36	-	Sham	-	-	0	0	57	-	-	-	41	46	55	30	30	-	234.411	-	-	-	211.382	213.08	216.001	193.651	201.255	-	-	-	-	-	-	-	-	-	-	-	-	-	-	-	-	-	-	-	-	-
SHAM#1597	1	Sham	37	S1	Sham	-	-	0	0	70	-	-	-	33	49	47	-	-	-	315.982	-	-	-	330.63	355.001	271.73	-	-	-	-	-	-	-	-	-	-	-	-	-	-	-	-	-	-	-	-	-	-	-
SHAM#1597	1	Sham	38	-	Sham	-	-	0	0	4	-	-	-	49	28	-	-	-	-	48.678	-	-	-	327.369	230.067	-	-	-	-	-	-	-	-	-	-	-	-	-	-	-	-	-	-	-	-	-	-	-	-
SHAM#1597	1	Sham	39	-	Sham	-	-	0	0	-	-	-	-	-	-	-	-	-	-	-	-	-	-	-	-	-	-	-	-	-	-	-	-	-	-	-	-	-	-	-	-	-	-	-	-	-	-	-	-
SHAM#1597	1	Sham	40	-	Sham	-	-	0	0	-	-	-	-	-	-	-	-	-	-	-	-	-	-	-	-	-	-	-	-	-	-	-	-	-	-	-	-	-	-	-	-	-	-	-	-	-	-	-	-
SHAM#1597	1	Sham	41	-	Sham	-	-	0	0	-	-	-	-	-	-	-	-	-	-	-	-	-	-	-	-	-	-	-	-	-	-	-	-	-	-	-	-	-	-	-	-	-	-	-	-	-	-	-	-
SHAM#1597	1	Sham	42	-	Sham	-	-	0	0	-	-	-	-	-	-	-	-	-	-	-	-	-	-	-	-	-	-	-	-	-	-	-	-	-	-	-	-	-	-	-	-	-	-	-	-	-	-	-	-
SHAM#1597	1	Sham	43	-	Sham	-	-	0	0	-	-	-	-	-	-	-	-	-	-	-	-	-	-	-	-	-	-	-	-	-	-	-	-	-	-	-	-	-	-	-	-	-	-	-	-	-	-	-	-
SHAM#1597	1	Sham	44	-	Sham	-	-	0	0	-	-	-	-	-	-	-	-	-	-	-	-	-	-	-	-	-	-	-	-	-	-	-	-	-	-	-	-	-	-	-	-	-	-	-	-	-	-	-	-
SHAM#1597	1	Sham	45	-	Sham	-	-	0	0	-	-	-	-	-	-	-	-	-	-	-	-	-	-	-	-	-	-	-	-	-	-	-	-	-	-	-	-	-	-	-	-	-	-	-	-	-	-	-	-
SHAM#1597	1	Sham	46	-	Sham	-	-	0	0	-	-	-	-	43	28	46	-	-	-	-	-	-	-	312.138	284.076	289.244	-	-	-	-	-	-	-	-	-	-	-	-	-	-	-	-	-	-	-	-	-	-	-
SHAM#1597	1	Sham	47	-	Sham	-	-	0	0	42	-	-	-	27	19	40	-	-	-	182.395	-	-	-	391.781	422.6	388.498	-	-	-	-	-	-	-	-	-	-	-	-	-	-	-	-	-	-	-	-	-	-	-
SHAM#1597	1	Sham	48	-	Sham	-	-	0	0	-	-	-	-	-	-	-	-	-	-	-	-	-	-	-	-	-	-	-	-	-	-	-	-	-	-	-	-	-	-	-	-	-	-	-	-	-	-	-	-
SHAM#1597	1	Sham	49	-	Sham	-	-	0	0	14	-	-	-	75	42	79	-	-	-	104.44	-	-	-	411.631	370.137	455.342	-	-	-	-	-	-	-	-	-	-	-	-	-	-	-	-	-	-	-	-	-	-	-
SHAM#1597	1	Sham	50	-	Sham	-	-	0	0	27	-	-	-	27	24	22	-	-	-	204.942	-	-	-	178.851	181.106	172.458	-	-	-	-	-	-	-	-	-	-	-	-	-	-	-	-	-	-	-	-	-	-	-
SHAM#1597	1	Sham	51	-	Sham	-	-	0	0	41	-	-	-	47	33	56	-	-	35	167.146	-	-	-	164.02	162.144	159.63	-	-	149.199	-	-	-	-	-	-	-	-	-	-	-	-	-	-	-	-	-	-	-	-
SHAM#1597	1	Sham	52	-	Sham	-	-	0	0	110	-	-	-	31	37	55	72	70	-	297.297	-	-	-	273.539	290.806	290.302	289.917	292.15	-	-	-	-	-	-	-	-	-	-	-	-	-	-	-	-	-	-	-	-	-
SHAM#1597	1	Sham	53	S1	Sham	-	-	0	0	34	-	-	-	22	29	32	-	-	-	160.034	-	-	-	230.464	233.43	239.654	-	-	-	-	-	-	-	-	-	-	-	-	-	-	-	-	-	-	-	-	-	-	-
SHAM#1597	1	Sham	54	-	Sham	-	-	0	0	54	-	-	-	42	79	81	63	85	-	305.48	-	-	-	362.589	373.291	413.373	290.204	307.506	-	-	-	-	-	-	-	-	-	-	-	-	-	-	-	-	-	-	-	-	-
SHAM#1597	1	Sham	55	S1	Sham	-	-	0	0	14	-	-	-	35	24	53	52	47	-	170.642	-	-	-	283.566	323.656	296.355	164.545	307.329	-	-	-	-	-	-	-	-	-	-	-	-	-	-	-	-	-	-	-	-	-
SHAM#1597	1	Sham	56	-	Sham	-	-	0	0	-	-	-	-	41	45	35	46	19	-	-	-	-	-	155.645	147.957	141.804	274.374	123.238	-	-	-	-	-	-	-	-	-	-	-	-	-	-	-	-	-	-	-	-	-
SHAM#1597	1	Sham	57	-	Sham	-	-	0	0	-	-	-	-	54	37	31	32	-	-	-	-	-	-	241.285	258.439	179.613	104.641	-	-	-	-	-	-	-	-	-	-	-	-	-	-	-	-	-	-	-	-	-	-
SHAM#1597	1	Sham	58	-	Sham	-	-	0	0	-	-	-	-	22	14	4	-	-	-	-	-	-	-	151.749	149.035	85.437	-	-	-	-	-	-	-	-	-	-	-	-	-	-	-	-	-	-	-	-	-	-	-
SHAM#1597	1	Sham	59	-	Sham	-	-	0	0	-	-	-	-	13	17	-	-	-	-	-	-	-	-	147.656	155.561	-	-	-	-	-	-	-	-	-	-	-	-	-	-	-	-	-	-	-	-	-	-	-	-
SHAM#1597	1	Sham	60	-	Sham	-	-	0	0	-	-	-	-	29	21	-	14	-	-	-	-	-	-	109.876	110.449	-	189.077	-	-	-	-	-	-	-	-	-	-	-	-	-	-	-	-	-	-	-	-	-	-
SHAM#1597	1	Sham	61	-	Sham	-	-	0	0	-	-	-	-	39	28	-	27	-	-	-	-	-	-	179.074	175.428	-	168.449	-	-	-	-	-	-	-	-	-	-	-	-	-	-	-	-	-	-	-	-	-	-
SHAM#1597	1	Sham	62	-	Sham	-	-	0	0	-	-	-	-	8	5	-	22	7	61	-	-	-	-	154.454	64.788	-	206.508	84.195	251.556	-	-	-	-	-	-	-	-	-	-	-	-	-	-	-	-	-	-	-	-
SHAM#1597	1	Sham	63	-	Sham	-	-	0	0	-	-	-	-	8	3	-	19	-	11	-	-	-	-	86.144	58.697	-	255.411	-	165.788	-	-	-	-	-	-	-	-	-	-	-	-	-	-	-	-	-	-	-	-
SHAM#1597	1	Sham	64	-	Sham	-	-	0	0	-	-	-	-	14	57	-	73	-	65	-	-	-	-	198.456	82.897	-	187.662	-	132.272	-	-	-	-	-	-	-	-	-	-	-	-	-	-	-	-	-	-	-	-
SHAM#1597	1	Sham	65	-	Sham	-	-	0	0	-	-	-	-	1	1	-	50	-	-	-	-	-	-	84.698	52.986	-	174.011	-	-	-	-	-	-	-	-	-	-	-	-	-	-	-	-	-	-	-	-	-	-
SHAM#1597	1	Sham	66	-	Sham	-	-	0	0	-	-	-	-	20	1	-	-	-	-	-	-	-	-	127.644	108.084	-	-	-	-	-	-	-	-	-	-	-	-	-	-	-	-	-	-	-	-	-	-	-	-
SHAM#1597	1	Sham	67	-	Sham	-	-	0	0	-	-	-	-	-	-	-	-	-	-	-	-	-	-	-	-	-	-	-	-	-	-	-	-	-	-	-	-	-	-	-	-	-	-	-	-	-	-	-	-
SHAM#1597	1	Sham	68	-	Sham	-	-	0	0	-	-	-	-	-	-	-	-	-	-	-	-	-	-	-	-	-	-	-	-	-	-	-	-	-	-	-	-	-	-	-	-	-	-	-	-	-	-	-	-
SHAM#1597	1	Sham	69	-	Sham	-	-	0	0	-	-	-	-	-	-	-	-	-	-	-	-	-	-	-	-	-	-	-	-	-	-	-	-	-	-	-	-	-	-	-	-	-	-	-	-	-	-	-	-
SHAM#1597	1	Sham	70	-	Sham	-	-	0	0	-	-	-	-	-	-	-	-	-	-	-	-	-	-	-	-	-	-	-	-	-	-	-	-	-	-	-	-	-	-	-	-	-	-	-	-	-	-	-	-
SHAM#3	1	Sham	1	-	Sham	-	-	0	0	18	-	49	-	-	26	-	-	-	20	239.075	-	236.141	-	-	244.872	-	-	-	244.593	-	-	-	-	-	-	-	-	-	-	-	-	-	-	-	-	-	-	-	-
SHAM#3	1	Sham	2	-	Sham	-	-	0	0	8	-	14	-	-	6	-	-	-	5	175.779	-	195.89	-	-	203.713	-	-	-	204.542	-	-	-	-	-	-	-	-	-	-	-	-	-	-	-	-	-	-	-	-
SHAM#3	1	Sham	3	-	Sham	-	-	0	0	53	-	72	-	-	49	-	-	-	46	459.99	-	511.3	-	-	479.198	-	-	-	488.364	-	-	-	-	-	-	-	-	-	-	-	-	-	-	-	-	-	-	-	-
SHAM#3	1	Sham	4	S1	Sham	-	-	0	0	23	-	38	-	-	32	-	-	-	59	245.76	-	259.184	-	-	260.643	-	-	-	261.057	-	-	-	-	-	-	-	-	-	-	-	-	-	-	-	-	-	-	-	-
SHAM#3	1	Sham	5	-	Sham	-	-	0	0	49	-	38	-	-	22	-	-	-	10	328.02	-	330.923	-	-	281.526	-	-	-	254.602	-	-	-	-	-	-	-	-	-	-	-	-	-	-	-	-	-	-	-	-
SHAM#3	1	Sham	6	-	Sham	-	-	0	0	27	-	55	-	-	25	-	-	-	27	284.384	-	344.848	-	-	309.073	-	-	-	286.616	-	-	-	-	-	-	-	-	-	-	-	-	-	-	-	-	-	-	-	-
SHAM#3	1	Sham	7	S1	Sham	-	-	0	0	16	-	7	-	-	15	-	-	-	3	314.247	-	435.08	-	-	333.906	-	-	-	248.607	-	-	-	-	-	-	-	-	-	-	-	-	-	-	-	-	-	-	-	-
SHAM#3	1	Sham	8	S1	Sham	-	-	0	0	12	-	5	-	-	21	-	-	-	23	296.05	-	323.551	-	-	309.446	-	-	-	317.772	-	-	-	-	-	-	-	-	-	-	-	-	-	-	-	-	-	-	-	-
SHAM#3	1	Sham	9	S1	Sham	-	-	0	0	21	-	29	-	-	22	-	-	-	11	376.698	-	448.21	-	-	401.663	-	-	-	423.584	-	-	-	-	-	-	-	-	-	-	-	-	-	-	-	-	-	-	-	-
SHAM#3	1	Sham	10	S1	Sham	-	-	0	0	173	-	52	-	-	49	-	-	-	81	405.621	-	457.587	-	-	441.472	-	-	-	493.806	-	-	-	-	-	-	-	-	-	-	-	-	-	-	-	-	-	-	-	-
SHAM#3	1	Sham	11	S1	Sham	-	-	0	0	105	-	39	-	-	90	-	-	-	59	268.039	-	324.975	-	-	281.843	-	-	-	320.782	-	-	-	-	-	-	-	-	-	-	-	-	-	-	-	-	-	-	-	-
SHAM#3	1	Sham	12	S1	Sham	-	-	0	0	-	-	28	-	-	40	-	-	-	24	-	-	291.869	-	-	332.187	-	-	-	289.223	-	-	-	-	-	-	-	-	-	-	-	-	-	-	-	-	-	-	-	-
SHAM#3	1	Sham	13	-	Sham	-	-	0	0	-	-	74	-	-	37	-	-	-	49	-	-	273.432	-	-	237.693	-	-	-	221.113	-	-	-	-	-	-	-	-	-	-	-	-	-	-	-	-	-	-	-	-
SHAM#3	1	Sham	14	-	Sham	-	-	0	0	-	-	47	-	-	39	-	-	-	24	-	-	365.556	-	-	377.15	-	-	-	226.899	-	-	-	-	-	-	-	-	-	-	-	-	-	-	-	-	-	-	-	-
SHAM#3	1	Sham	15	-	Sham	-	-	0	0	-	-	7	-	-	1	-	-	-	1	-	-	380.943	-	-	361.014	-	-	-	157.769	-	-	-	-	-	-	-	-	-	-	-	-	-	-	-	-	-	-	-	-
SHAM#3	1	Sham	16	-	Sham	-	-	0	0	27	-	8	-	-	11	-	-	-	10	216.833	-	233.851	-	-	242.673	-	-	-	228.114	-	-	-	-	-	-	-	-	-	-	-	-	-	-	-	-	-	-	-	-
[truncated: 20 more rows]
[truncated: 60 more columns]

## Sheet: Fig. 3E
Mouse ID	FOV	IRI/Sham	Tubule nr	Type (S1, S2, D)	Outcome	Decision day	Total Nuclei	PI+ nuclei (tubulus) Day (number)	PI+/nuclei ratio	PDGFrb encrouchment (um) D0	PDGFrb encrouchment (um) D1	PDGFrb encrouchment (um) D2	PDGFrb encrouchment (um) D3	PDGFrb encrouchment (um) D4	PDGFrb encrouchment (um) D7	PDGFrb encrouchment (um) D10	PDGFrb encrouchment (um) D14	PDGFrb encrouchment (um) D17	PDGFrb encrouchment (um) D21	PDGFrb circumference D0	PDGFrb circumference D1	PDGFrb circumference D2	PDGFrb circumference D3	PDGFrb circumference D4	PDGFrb circumference D7	PDGFrb circumference D10	PDGFrb circumference D14	PDGFrb circumference D17	PDGFrb circumference D21	Cast D0	Cast D1	Cast D2	Cast D3	Cast D4	Cast D7	Cast D10	Cast D14	Cast D17	Cast D21	Cast lumen D0	Cast lumen D1	Cast lumen D2	Cast lumen D3	Cast lumen D4	Cast lumen D7	Cast lumen D10	Cast lumen D14	Cast lumen D17	Cast lumen D21
[truncated: 1,059 more rows]
[truncated: 60 more columns]

[truncated: 24 more sheets: Fig. 3F, Fig. 4B, Fig. 4C, Fig. 4E, Fig. 4F, Fig. 4G, Suppl. Fig. 1A, Suppl. Fig. 1B, Suppl. Fig 1C, Suppl. Fig  1D, Suppl. Fig. 1G, Suppl. Fig. 2D , Suppl. Fig. 3B, Suppl. Fig. 3C, Suppl. Fig. 4A, Suppl. Fig. 5AB, Suppl. Fig. 6C, Suppl. Fig. 6D, Suppl. Fig. 6G, Suppl. Fig. 6H …]
